# Supplementary material for: Crystal structure of dimethyl 2-((2Z,5Z)-5-(2-meth­oxy-2-oxo­ethyl­idene)-2-{(E)-[2-methyl-5-(prop-1-en-2-yl)cyclo­hex-2-enyl­idene]hydrazinyl­idene}-4-oxo­thia­zolidin-3-yl)fumarate
Source: Acta Crystallogr E Crystallogr Commun. 2017 Jan 31;73(Pt 2):296–9. doi: 10.1107/S2056989017001190 (PMC5290585; doi:10.1107/S2056989017001190)
Supplement: Supplementary file 1 [file e-73-00296-sup1.cif]

##############################################################################
#                                                                            #
# This CIF contains the data in a paper accepted for publication in          #
# Acta Crystallographica Section E. It conforms to the requirements of       #
# Notes for Authors for Acta Crystallographica Section E, and has been       #
# peer reviewed under the auspices of the IUCr Commission on Journals.       #
#                                                                            #
# Full details of the Crystallographic Information File format               #
# are given in the paper "The Crystallographic Information File (CIF):       #
# a New Standard Archive File for Crystallography" by S. R. Hall, F. H.      #
# Allen and I. D. Brown [Acta Cryst. (1991), A47, 655-685].                  #
#                                                                            #
# The current version of the core CIF dictionary is obtainable from          #
# ftp://ftp.iucr.org/pub/cif_core.dic.                                       #
#                                                                            #
# Software is freely available for graphical display of the structure(s)     #
# in this CIF. For information consult the CIF software page                 #
# http://www.iucr.org/resources/cif/software.                                #
#                                                                            #
# This file may be used for bona fide research purposes within the           #
# scientific community so long as proper attribution is given to the journal # 
# article from which it was obtained.                                        #
#                                                                            #
##############################################################################
data_I
_audit_creation_method     SHELXL-2014/6
_chemical_name_systematic
;\
Dimethyl
2-((2<i>Z</i>,5<i>Z</i>)-5-(2-methoxy-2-oxoethylidene)-2-{(<i>E</i>)-\
[2-methyl-5-(prop-1-en-2-yl)cyclohex-2-enylidene]hydrazinylidene}-\
4-oxothiazolidin-3-yl)fumarate
;
_chemical_name_common     ?
_chemical_formula_moiety     'C22 H25 N3 O7 S'
_chemical_formula_sum     'C22 H25 N3 O7 S'
_chemical_formula_iupac     'C22 H25 N3 O7 S'
_chemical_formula_weight     475.51
_chemical_melting_point     ?
_shelx_space_group_comment
;
The symmetry employed for this shelxl refinement is uniquely defined
by the following loop, which should always be used as a source of
symmetry information in preference to the above space-group names.
They are only intended as comments.
;
_space_group_crystal_system     triclinic
_space_group_name_H-M_alt     'P -1'
_space_group_name_Hall     '-P 1'
loop_
    _space_group_symop_operation_xyz
    'x, y, z'
    '-x, -y, -z'
_cell_length_a     8.2468(3)
_cell_length_b     9.8783(4)
_cell_length_c     15.1039(6)
_cell_angle_alpha     96.144(2)
_cell_angle_beta     105.172(2)
_cell_angle_gamma     95.750(2)
_cell_volume     1170.14(8)
_cell_formula_units_Z     2
_cell_measurement_reflns_used     8618
_cell_measurement_theta_min     2.36
_cell_measurement_theta_max     26.78
_cell_measurement_temperature     173(2)
_exptl_crystal_description     'flattened'
_exptl_crystal_colour     'yellow'
_exptl_crystal_size_max     0.370
_exptl_crystal_size_mid     0.250
_exptl_crystal_size_min     0.030
_exptl_crystal_density_diffrn     1.350
_exptl_crystal_density_meas     ?
_exptl_crystal_density_method     ?
_exptl_crystal_F_000     500
_exptl_absorpt_coefficient_mu     0.186
_exptl_absorpt_correction_type     multi-scan
_exptl_absorpt_process_details
;
(SADABS; Sheldrick, 2008)
;
_shelx_estimated_absorpt_T_min     0.934
_shelx_estimated_absorpt_T_max     0.994
_exptl_absorpt_correction_T_min     0.732
_exptl_absorpt_correction_T_max     1.0
_diffrn_ambient_temperature     173(2)
_diffrn_radiation_type     MoK\a
_diffrn_radiation_wavelength     0.71073
_diffrn_radiation_source     'fine-focus sealed tube'
_diffrn_radiation_monochromator     graphite
_diffrn_measurement_device_type     'Bruker APEXII CCD'
_diffrn_measurement_method     '\f and \w scans'
_diffrn_detector_area_resol_mean     ?
_diffrn_reflns_number     34166
_diffrn_reflns_av_R_equivalents     0.0410
_diffrn_reflns_theta_min     2.579
_diffrn_reflns_theta_max     26.372
_diffrn_reflns_theta_full     26.400
_diffrn_measured_fraction_theta_max     0.997
_diffrn_measured_fraction_theta_full     0.994
_diffrn_reflns_limit_h_min     -10
_diffrn_reflns_limit_h_max     10
_diffrn_reflns_limit_k_min     -12
_diffrn_reflns_limit_k_max     12
_diffrn_reflns_limit_l_min     -18
_diffrn_reflns_limit_l_max     18
_refine_special_details     ?
_reflns_number_total     4778
_reflns_number_gt     4085
_reflns_threshold_expression     'I > 2\s(I)'
_refine_ls_structure_factor_coef     Fsqd
_refine_ls_matrix_type     full
_refine_ls_R_factor_all     0.0657
_refine_ls_R_factor_gt     0.0551
_refine_ls_wR_factor_gt     0.1193
_refine_ls_wR_factor_ref     0.1233
_refine_ls_goodness_of_fit_ref     1.223
_refine_ls_restrained_S_all     1.223
_refine_ls_number_reflns     4778
_refine_ls_number_parameters     315
_refine_ls_number_restraints     3
_refine_ls_hydrogen_treatment     constr
_refine_ls_weighting_scheme     calc
_refine_ls_weighting_details
              'w=1/[\s^2^(Fo^2^)+(0.0088P)^2^+2.0702P] where P=(Fo^2^+2Fc^2^)/3'
_atom_sites_solution_hydrogens     geom
_atom_sites_solution_primary     ?
_atom_sites_solution_secondary     ?
_refine_ls_shift/su_max     0.000
_refine_ls_shift/su_mean     0.000
_refine_diff_density_max     0.303
_refine_diff_density_min     -0.264
_refine_ls_extinction_method     none
_refine_ls_extinction_coef     .
loop_
    _atom_type_symbol
    _atom_type_description
    _atom_type_scat_dispersion_real
    _atom_type_scat_dispersion_imag
    _atom_type_scat_source
    'C' 'C' 0.0033 0.0016
                         'International Tables Vol C Tables 4.2.6.8 and 6.1.1.4'
    'H' 'H' 0.0000 0.0000
                         'International Tables Vol C Tables 4.2.6.8 and 6.1.1.4'
    'N' 'N' 0.0061 0.0033
                         'International Tables Vol C Tables 4.2.6.8 and 6.1.1.4'
    'O' 'O' 0.0106 0.0060
                         'International Tables Vol C Tables 4.2.6.8 and 6.1.1.4'
    'S' 'S' 0.1246 0.1234
                         'International Tables Vol C Tables 4.2.6.8 and 6.1.1.4'
_computing_data_collection
;
APEX2 (Bruker, 2014)
;
_computing_cell_refinement
;
SAINT (Bruker, 2014)
;
_computing_data_reduction
;
SAINT (Bruker, 2014)
;
_computing_structure_solution
;
SHELXT2013 (Sheldrick, 2015a)
;
_computing_structure_refinement
;
SHELXL2014 (Sheldrick, 2015b)
;
_computing_molecular_graphics
;
ORTEPIII (Burnett & Johnson, 1996), ORTEP-3 for Windows (Farrugia,
2012),
Mercury (Macrae <i>et al.</i>,  2008) and PLATON (Spek, 2009)
;
_computing_publication_material
;
SHELXL2014 (Sheldrick, 2015b)
;
loop_
    _atom_site_type_symbol
    _atom_site_label
    _atom_site_fract_x
    _atom_site_fract_y
    _atom_site_fract_z
    _atom_site_U_iso_or_equiv
    _atom_site_adp_type
    _atom_site_calc_flag
    _atom_site_occupancy
    _atom_site_disorder_assembly
    _atom_site_disorder_group
    S S1 0.62041(8) 0.86199(7) 0.53866(5) 0.02031(15) Uani d 1 . .
    N N1 0.3971(3) 0.6620(2) 0.40411(16) 0.0238(5) Uani d 1 . .
    N N2 0.4884(3) 0.7458(2) 0.35923(16) 0.0219(5) Uani d 1 . .
    N N3 0.6949(3) 0.9353(2) 0.38976(15) 0.0197(5) Uani d 1 . .
    O O4 0.8958(2) 1.1256(2) 0.45018(13) 0.0279(5) Uani d 1 . .
    O O11 0.7109(3) 0.9837(2) 0.72559(14) 0.0310(5) Uani d 1 . .
    O O12 0.8836(3) 1.1828(2) 0.78060(13) 0.0298(5) Uani d 1 . .
    O O61 0.5937(3) 0.7601(2) 0.16332(14) 0.0376(5) Uani d 1 . .
    O O62 0.7897(2) 0.7213(2) 0.28911(14) 0.0282(4) Uani d 1 . .
    O O91 0.7901(4) 1.0015(3) 0.12561(17) 0.0515(7) Uani d 1 . .
    O O92 0.6342(3) 1.1721(3) 0.13646(17) 0.0538(7) Uani d 1 . .
    C C2 0.5920(3) 0.8376(3) 0.41840(18) 0.0197(5) Uani d 1 . .
    C C4 0.7978(3) 1.0332(3) 0.46061(18) 0.0199(5) Uani d 1 . .
    C C5 0.7660(3) 1.0086(3) 0.55003(18) 0.0191(5) Uani d 1 . .
    C C1' 0.3108(3) 0.5531(3) 0.3521(2) 0.0234(6) Uani d 1 . .
    C C6'A 0.2869(12) 0.5260(9) 0.2500(10) 0.0287(17) Uani d 0.5 A 1
    H H6'1 0.3901 0.5660 0.2354 0.034 Uiso calc 0.5 A 1
    H H6'2 0.1910 0.5715 0.2179 0.034 Uiso calc 0.5 A 1
    C C5'A 0.2517(8) 0.3731(6) 0.2149(4) 0.0268(13) Uani d 0.5 A 1
    H H5'A 0.3538 0.3305 0.2444 0.032 Uiso calc 0.5 A 1
    C C4'A 0.1024(4) 0.3074(3) 0.2435(3) 0.0405(8) Uani d 0.5 A 1
    H H4'1 -0.0037 0.3307 0.2033 0.049 Uiso calc 0.5 A 1
    H H4'2 0.0986 0.2063 0.2335 0.049 Uiso calc 0.5 A 1
    C C6'B 0.3359(11) 0.4961(9) 0.2590(10) 0.0287(17) Uani d 0.5 A 2
    H H6'3 0.3707 0.5733 0.2283 0.034 Uiso calc 0.5 A 2
    H H6'4 0.4280 0.4377 0.2698 0.034 Uiso calc 0.5 A 2
    C C5'B 0.1756(9) 0.4123(7) 0.1957(5) 0.0335(15) Uani d 0.5 A 2
    H H5'B 0.0900 0.4759 0.1758 0.040 Uiso calc 0.5 A 2
    C C4'B 0.1024(4) 0.3074(3) 0.2435(3) 0.0405(8) Uani d 0.5 A 2
    H H4'3 -0.0178 0.2782 0.2087 0.049 Uiso calc 0.5 A 2
    H H4'4 0.1626 0.2259 0.2407 0.049 Uiso calc 0.5 A 2
    C C3' 0.1105(4) 0.3520(3) 0.3419(2) 0.0345(7) Uani d 1 . .
    H H3' 0.0414 0.2975 0.3696 0.041 Uiso calc 1 A 1
    C C2' 0.2076(3) 0.4630(3) 0.3939(2) 0.0268(6) Uani d 1 . .
    C C17 0.2189(4) 0.5009(4) 0.4944(2) 0.0407(8) Uani d 1 . .
    H H17A 0.1542 0.4280 0.5151 0.061 Uiso calc 1 . .
    H H17B 0.1721 0.5872 0.5028 0.061 Uiso calc 1 . .
    H H17C 0.3378 0.5124 0.5310 0.061 Uiso calc 1 . .
    C C6 0.6828(3) 0.7956(3) 0.24011(19) 0.0250(6) Uani d 1 . .
    C C7 0.6900(3) 0.9341(3) 0.29482(18) 0.0212(5) Uani d 1 . .
    C C8 0.6931(3) 1.0514(3) 0.26006(19) 0.0265(6) Uani d 1 . .
    H H8 0.6827 1.1316 0.2978 0.032 Uiso calc 1 . .
    C C9 0.7115(4) 1.0664(3) 0.1666(2) 0.0322(7) Uani d 1 . .
    C C10 0.8410(3) 1.0963(3) 0.62646(18) 0.0228(6) Uani d 1 . .
    H H10 0.9203 1.1714 0.6238 0.027 Uiso calc 1 . .
    C C11 0.8037(3) 1.0792(3) 0.71487(19) 0.0237(6) Uani d 1 . .
    C C12 0.8491(5) 1.1760(3) 0.8692(2) 0.0388(8) Uani d 1 . .
    H H12A 0.7274 1.1754 0.8618 0.058 Uiso calc 1 . .
    H H12B 0.9120 1.2561 0.9131 0.058 Uiso calc 1 . .
    H H12C 0.8846 1.0918 0.8927 0.058 Uiso calc 1 . .
    C C13 0.6425(6) 1.2005(5) 0.0456(3) 0.0715(14) Uani d 1 . .
    H H13A 0.7613 1.2236 0.0463 0.107 Uiso calc 1 . .
    H H13B 0.5807 1.2779 0.0291 0.107 Uiso calc 1 . .
    H H13C 0.5913 1.1191 0.0000 0.107 Uiso calc 1 . .
    C C14 0.7916(4) 0.5857(3) 0.2438(3) 0.0421(8) Uani d 1 . .
    H H14A 0.6766 0.5354 0.2253 0.063 Uiso calc 1 . .
    H H14B 0.8672 0.5364 0.2866 0.063 Uiso calc 1 . .
    H H14C 0.8322 0.5930 0.1889 0.063 Uiso calc 1 . .
    C C7' 0.2228(5) 0.3479(4) 0.1088(3) 0.0488(9) Uani d 1 . .
    C C9' 0.2088(5) 0.2048(5) 0.0776(3) 0.0663(12) Uani d 1 . .
    H H9'1 0.2373 0.1919 0.0185 0.100 Uiso calc 1 . .
    H H9'2 0.0924 0.1619 0.0693 0.100 Uiso calc 1 . .
    H H9'3 0.2871 0.1621 0.1237 0.100 Uiso calc 1 . .
    C C8' 0.2471(7) 0.4446(5) 0.0520(3) 0.0794(16) Uani d 1 . .
    H H8'1 0.2547 0.4159 -0.0087 0.095 Uiso calc 1 . .
    H H8'2 0.2562 0.5397 0.0737 0.095 Uiso calc 1 . .
loop_
    _atom_site_aniso_label
    _atom_site_aniso_U_11
    _atom_site_aniso_U_22
    _atom_site_aniso_U_33
    _atom_site_aniso_U_12
    _atom_site_aniso_U_13
    _atom_site_aniso_U_23
    S1 0.0217(3) 0.0199(3) 0.0195(3) 0.0015(2) 0.0057(3) 0.0047(2)
    N1 0.0222(12) 0.0232(12) 0.0266(12) -0.0003(9) 0.0081(10) 0.0056(10)
    N2 0.0214(11) 0.0193(11) 0.0244(12) -0.0011(9) 0.0067(9) 0.0033(9)
    N3 0.0215(11) 0.0198(11) 0.0166(11) -0.0013(9) 0.0049(9) 0.0016(9)
    O4 0.0274(11) 0.0287(11) 0.0256(11) -0.0073(8) 0.0094(8) -0.0002(8)
    O11 0.0389(12) 0.0293(11) 0.0240(11) -0.0007(9) 0.0086(9) 0.0054(9)
    O12 0.0362(12) 0.0320(11) 0.0185(10) 0.0004(9) 0.0066(8) -0.0025(8)
    O61 0.0493(14) 0.0339(12) 0.0207(11) -0.0022(10) -0.0007(10) -0.0019(9)
    O62 0.0235(10) 0.0307(11) 0.0292(11) 0.0061(8) 0.0064(8) -0.0015(9)
    O91 0.0797(19) 0.0446(15) 0.0402(14) 0.0044(13) 0.0363(14) 0.0033(11)
    O92 0.0513(15) 0.082(2) 0.0399(14) 0.0191(14) 0.0174(12) 0.0396(14)
    C2 0.0187(13) 0.0215(13) 0.0199(13) 0.0032(10) 0.0064(10) 0.0040(11)
    C4 0.0173(12) 0.0207(13) 0.0214(13) 0.0040(10) 0.0048(10) 0.0021(11)
    C5 0.0165(12) 0.0206(13) 0.0201(13) 0.0030(10) 0.0044(10) 0.0032(10)
    C1' 0.0186(13) 0.0208(13) 0.0320(15) 0.0024(10) 0.0072(11) 0.0080(12)
    C6'A 0.032(5) 0.020(4) 0.035(3) -0.001(3) 0.012(4) 0.003(3)
    C5'A 0.023(3) 0.027(3) 0.028(3) 0.005(3) 0.001(3) 0.005(3)
    C4'A 0.0361(18) 0.0239(16) 0.054(2) -0.0081(13) 0.0055(16) 0.0035(15)
    C6'B 0.032(5) 0.020(4) 0.035(3) -0.001(3) 0.012(4) 0.003(3)
    C5'B 0.026(4) 0.026(3) 0.042(4) -0.001(3) -0.003(3) 0.006(3)
    C4'B 0.0361(18) 0.0239(16) 0.054(2) -0.0081(13) 0.0055(16) 0.0035(15)
    C3' 0.0262(15) 0.0279(16) 0.050(2) -0.0018(12) 0.0095(14) 0.0179(14)
    C2' 0.0201(13) 0.0237(14) 0.0392(17) 0.0035(11) 0.0089(12) 0.0135(12)
    C17 0.0356(18) 0.049(2) 0.0427(19) -0.0017(15) 0.0182(15) 0.0174(16)
    C6 0.0251(14) 0.0271(15) 0.0225(14) -0.0019(11) 0.0086(11) 0.0020(11)
    C7 0.0192(13) 0.0246(14) 0.0192(13) -0.0010(10) 0.0062(10) 0.0015(11)
    C8 0.0262(14) 0.0322(16) 0.0200(14) -0.0001(12) 0.0057(11) 0.0034(12)
    C9 0.0319(16) 0.0365(17) 0.0245(15) -0.0100(13) 0.0062(13) 0.0052(13)
    C10 0.0193(13) 0.0249(14) 0.0229(14) 0.0010(11) 0.0052(11) 0.0009(11)
    C11 0.0207(13) 0.0282(15) 0.0207(14) 0.0047(11) 0.0029(11) 0.0029(11)
    C12 0.056(2) 0.0400(18) 0.0198(15) 0.0021(16) 0.0129(14) -0.0015(13)
    C13 0.072(3) 0.106(4) 0.042(2) 0.003(3) 0.013(2) 0.047(2)
    C14 0.0433(19) 0.0330(18) 0.049(2) 0.0118(15) 0.0124(16) -0.0060(15)
    C7' 0.055(2) 0.043(2) 0.039(2) -0.0142(17) 0.0121(17) -0.0122(16)
    C9' 0.051(2) 0.088(3) 0.052(3) 0.021(2) 0.001(2) -0.006(2)
    C8' 0.108(4) 0.073(3) 0.050(3) -0.021(3) 0.034(3) -0.027(2)
_geom_special_details
;
 All esds (except the esd in the dihedral angle between two l.s. planes)
 are estimated using the full covariance matrix.  The cell esds are taken
 into account individually in the estimation of esds in distances, angles
 and torsion angles; correlations between esds in cell parameters are only
 used when they are defined by crystal symmetry.  An approximate (isotropic)
 treatment of cell esds is used for estimating esds involving l.s. planes.
;
loop_
    _geom_bond_atom_site_label_1
    _geom_bond_atom_site_label_2
    _geom_bond_site_symmetry_2
    _geom_bond_distance
    _geom_bond_publ_flag
    S1 C5 . 1.749(3) ?
    S1 C2 . 1.756(3) ?
    N1 C1' . 1.286(4) ?
    N1 N2 . 1.405(3) ?
    N2 C2 . 1.274(3) ?
    N3 C4 . 1.393(3) ?
    N3 C2 . 1.398(3) ?
    N3 C7 . 1.423(3) ?
    O4 C4 . 1.208(3) ?
    O11 C11 . 1.206(3) ?
    O12 C11 . 1.331(3) ?
    O12 C12 . 1.446(3) ?
    O61 C6 . 1.193(3) ?
    O62 C6 . 1.329(3) ?
    O62 C14 . 1.441(4) ?
    O91 C9 . 1.193(4) ?
    O92 C9 . 1.337(4) ?
    O92 C13 . 1.447(4) ?
    C4 C5 . 1.481(4) ?
    C5 C10 . 1.331(4) ?
    C1' C2' . 1.472(4) ?
    C1' C6'A . 1.492(14) ?
    C1' C6'B . 1.531(14) ?
    C6'A C5'A . 1.519(9) ?
    C6'A H6'1 . 0.9900 ?
    C6'A H6'2 . 0.9900 ?
    C5'A C4'A . 1.517(7) ?
    C5'A C7' . 1.547(7) ?
    C5'A H5'A . 1.0000 ?
    C4'A C3' . 1.486(5) ?
    C4'A H4'1 . 0.9900 ?
    C4'A H4'2 . 0.9900 ?
    C6'B C5'B . 1.516(10) ?
    C6'B H6'3 . 0.9900 ?
    C6'B H6'4 . 0.9900 ?
    C5'B C4'B . 1.491(7) ?
    C5'B C7' . 1.555(8) ?
    C5'B H5'B . 1.0000 ?
    C4'B C3' . 1.486(5) ?
    C4'B H4'3 . 0.9900 ?
    C4'B H4'4 . 0.9900 ?
    C3' C2' . 1.330(4) ?
    C3' H3' . 0.9500 ?
    C2' C17 . 1.500(4) ?
    C17 H17A . 0.9800 ?
    C17 H17B . 0.9800 ?
    C17 H17C . 0.9800 ?
    C6 C7 . 1.508(4) ?
    C7 C8 . 1.322(4) ?
    C8 C9 . 1.480(4) ?
    C8 H8 . 0.9500 ?
    C10 C11 . 1.469(4) ?
    C10 H10 . 0.9500 ?
    C12 H12A . 0.9800 ?
    C12 H12B . 0.9800 ?
    C12 H12C . 0.9800 ?
    C13 H13A . 0.9800 ?
    C13 H13B . 0.9800 ?
    C13 H13C . 0.9800 ?
    C14 H14A . 0.9800 ?
    C14 H14B . 0.9800 ?
    C14 H14C . 0.9800 ?
    C7' C8' . 1.383(6) ?
    C7' C9' . 1.425(6) ?
    C9' H9'1 . 0.9800 ?
    C9' H9'2 . 0.9800 ?
    C9' H9'3 . 0.9800 ?
    C8' H8'1 . 0.9500 ?
    C8' H8'2 . 0.9500 ?
loop_
    _geom_angle_atom_site_label_1
    _geom_angle_atom_site_label_2
    _geom_angle_atom_site_label_3
    _geom_angle_site_symmetry_1
    _geom_angle_site_symmetry_3
    _geom_angle
    _geom_angle_publ_flag
    C5 S1 C2 . . 90.20(12) ?
    C1' N1 N2 . . 113.9(2) ?
    C2 N2 N1 . . 110.0(2) ?
    C4 N3 C2 . . 114.9(2) ?
    C4 N3 C7 . . 123.6(2) ?
    C2 N3 C7 . . 121.6(2) ?
    C11 O12 C12 . . 114.8(2) ?
    C6 O62 C14 . . 115.3(2) ?
    C9 O92 C13 . . 115.4(3) ?
    N2 C2 N3 . . 120.4(2) ?
    N2 C2 S1 . . 126.7(2) ?
    N3 C2 S1 . . 112.80(18) ?
    O4 C4 N3 . . 125.0(2) ?
    O4 C4 C5 . . 125.3(2) ?
    N3 C4 C5 . . 109.7(2) ?
    C10 C5 C4 . . 120.1(2) ?
    C10 C5 S1 . . 127.5(2) ?
    C4 C5 S1 . . 112.35(19) ?
    N1 C1' C2' . . 116.8(3) ?
    N1 C1' C6'A . . 123.9(5) ?
    C2' C1' C6'A . . 118.5(5) ?
    N1 C1' C6'B . . 124.6(4) ?
    C2' C1' C6'B . . 117.4(5) ?
    C1' C6'A C5'A . . 111.6(8) ?
    C1' C6'A H6'1 . . 109.3 ?
    C5'A C6'A H6'1 . . 109.3 ?
    C1' C6'A H6'2 . . 109.3 ?
    C5'A C6'A H6'2 . . 109.3 ?
    H6'1 C6'A H6'2 . . 108.0 ?
    C4'A C5'A C6'A . . 110.3(6) ?
    C4'A C5'A C7' . . 111.9(4) ?
    C6'A C5'A C7' . . 110.5(7) ?
    C4'A C5'A H5'A . . 108.0 ?
    C6'A C5'A H5'A . . 108.0 ?
    C7' C5'A H5'A . . 108.0 ?
    C3' C4'A C5'A . . 113.1(3) ?
    C3' C4'A H4'1 . . 109.0 ?
    C5'A C4'A H4'1 . . 109.0 ?
    C3' C4'A H4'2 . . 109.0 ?
    C5'A C4'A H4'2 . . 109.0 ?
    H4'1 C4'A H4'2 . . 107.8 ?
    C5'B C6'B C1' . . 111.8(8) ?
    C5'B C6'B H6'3 . . 109.3 ?
    C1' C6'B H6'3 . . 109.3 ?
    C5'B C6'B H6'4 . . 109.3 ?
    C1' C6'B H6'4 . . 109.3 ?
    H6'3 C6'B H6'4 . . 107.9 ?
    C4'B C5'B C6'B . . 111.7(7) ?
    C4'B C5'B C7' . . 112.8(5) ?
    C6'B C5'B C7' . . 106.7(7) ?
    C4'B C5'B H5'B . . 108.5 ?
    C6'B C5'B H5'B . . 108.5 ?
    C7' C5'B H5'B . . 108.5 ?
    C3' C4'B C5'B . . 115.7(4) ?
    C3' C4'B H4'3 . . 108.4 ?
    C5'B C4'B H4'3 . . 108.4 ?
    C3' C4'B H4'4 . . 108.4 ?
    C5'B C4'B H4'4 . . 108.4 ?
    H4'3 C4'B H4'4 . . 107.4 ?
    C2' C3' C4'A . . 124.7(3) ?
    C2' C3' C4'B . . 124.7(3) ?
    C2' C3' H3' . . 117.7 ?
    C4'A C3' H3' . . 117.7 ?
    C3' C2' C1' . . 119.1(3) ?
    C3' C2' C17 . . 123.1(3) ?
    C1' C2' C17 . . 117.8(3) ?
    C2' C17 H17A . . 109.5 ?
    C2' C17 H17B . . 109.5 ?
    H17A C17 H17B . . 109.5 ?
    C2' C17 H17C . . 109.5 ?
    H17A C17 H17C . . 109.5 ?
    H17B C17 H17C . . 109.5 ?
    O61 C6 O62 . . 125.7(3) ?
    O61 C6 C7 . . 123.8(3) ?
    O62 C6 C7 . . 110.5(2) ?
    C8 C7 N3 . . 119.4(2) ?
    C8 C7 C6 . . 124.1(2) ?
    N3 C7 C6 . . 116.4(2) ?
    C7 C8 C9 . . 124.6(3) ?
    C7 C8 H8 . . 117.7 ?
    C9 C8 H8 . . 117.7 ?
    O91 C9 O92 . . 124.3(3) ?
    O91 C9 C8 . . 126.6(3) ?
    O92 C9 C8 . . 108.9(3) ?
    C5 C10 C11 . . 121.3(2) ?
    C5 C10 H10 . . 119.3 ?
    C11 C10 H10 . . 119.3 ?
    O11 C11 O12 . . 124.7(3) ?
    O11 C11 C10 . . 123.8(3) ?
    O12 C11 C10 . . 111.4(2) ?
    O12 C12 H12A . . 109.5 ?
    O12 C12 H12B . . 109.5 ?
    H12A C12 H12B . . 109.5 ?
    O12 C12 H12C . . 109.5 ?
    H12A C12 H12C . . 109.5 ?
    H12B C12 H12C . . 109.5 ?
    O92 C13 H13A . . 109.5 ?
    O92 C13 H13B . . 109.5 ?
    H13A C13 H13B . . 109.5 ?
    O92 C13 H13C . . 109.5 ?
    H13A C13 H13C . . 109.5 ?
    H13B C13 H13C . . 109.5 ?
    O62 C14 H14A . . 109.5 ?
    O62 C14 H14B . . 109.5 ?
    H14A C14 H14B . . 109.5 ?
    O62 C14 H14C . . 109.5 ?
    H14A C14 H14C . . 109.5 ?
    H14B C14 H14C . . 109.5 ?
    C8' C7' C9' . . 120.9(4) ?
    C8' C7' C5'A . . 127.0(4) ?
    C9' C7' C5'A . . 110.3(4) ?
    C8' C7' C5'B . . 111.9(4) ?
    C9' C7' C5'B . . 125.9(4) ?
    C7' C9' H9'1 . . 109.5 ?
    C7' C9' H9'2 . . 109.5 ?
    H9'1 C9' H9'2 . . 109.5 ?
    C7' C9' H9'3 . . 109.5 ?
    H9'1 C9' H9'3 . . 109.5 ?
    H9'2 C9' H9'3 . . 109.5 ?
    C7' C8' H8'1 . . 120.0 ?
    C7' C8' H8'2 . . 120.0 ?
    H8'1 C8' H8'2 . . 120.0 ?
loop_
    _geom_hbond_atom_site_label_D
    _geom_hbond_atom_site_label_H
    _geom_hbond_atom_site_label_A
    _geom_hbond_site_symmetry_A
    _geom_hbond_distance_DH
    _geom_hbond_distance_HA
    _geom_hbond_distance_DA
    _geom_hbond_angle_DHA
    C6'A H6'2 O12 2_676 0.99 2.56 3.349(8) 136.4
    C3' H3' O4 1_445 0.95 2.57 3.510(3) 170.3
    C4'B H4'4 O11 2_666 0.99 2.45 3.414(4) 163.7
    C10 H10 O62 2_776 0.95 2.47 3.244(3) 138.1
_shelx_hkl_file
;
  -1   0   0   11.68    0.31
  -1   0   0   10.10    0.29
  -1   0   0   11.29    0.31
   1   0   0   11.40    0.31
   1   0   0   11.93    0.32
   1   0   0   11.52    0.30
  -2   0   0  542.03   11.11
  -2   0   0  556.71   10.01
  -2   0   0  555.05   10.04
  -2   0   0  549.29   10.71
  -2   0   0  553.94   10.11
  -2   0   0  520.01   11.13
   2   0   0  555.86   10.63
   2   0   0  548.05   10.38
   2   0   0  551.28   10.04
   2   0   0  540.62   10.39
   2   0   0  551.97   10.11
  -3   0   0    2.43    0.23
  -3   0   0    2.16    0.11
  -3   0   0    2.22    0.15
  -3   0   0    2.11    0.11
  -3   0   0    2.12    0.18
  -3   0   0    1.86    0.19
  -3   0   0    2.12    0.12
   3   0   0    2.16    0.24
   3   0   0    1.85    0.12
   3   0   0    2.17    0.12
   3   0   0    2.34    0.22
   3   0   0    2.00    0.21
   3   0   0    2.15    0.12
  -4   0   0   17.84    0.41
  -4   0   0   17.34    0.49
  -4   0   0   17.98    0.57
  -4   0   0   17.06    0.61
  -4   0   0   16.82    0.60
  -4   0   0   17.57    0.41
  -4   0   0   17.35    0.41
   4   0   0   17.50    0.62
   4   0   0   16.77    0.60
   4   0   0   15.58    0.41
   4   0   0   16.76    0.64
   4   0   0   17.29    0.43
   4   0   0   17.19    0.42
  -5   0   0    6.39    0.21
  -5   0   0    6.49    0.35
  -5   0   0    6.24    0.39
  -5   0   0    6.80    0.40
  -5   0   0    6.39    0.21
  -5   0   0    6.29    0.28
   5   0   0    5.95    0.21
   5   0   0    6.76    0.22
   5   0   0    6.32    0.22
   5   0   0    6.33    0.44
   5   0   0    6.08    0.40
   5   0   0    7.10    0.41
  -6   0   0    0.81    0.22
  -6   0   0    1.06    0.25
  -6   0   0    0.90    0.08
  -6   0   0    0.98    0.17
  -6   0   0    0.88    0.14
  -6   0   0    0.73    0.18
  -6   0   0    0.90    0.07
   6   0   0    1.31    0.32
   6   0   0    0.79    0.26
   6   0   0    1.07    0.09
   6   0   0    0.42    0.20
   6   0   0    0.90    0.08
  -7   0   0    4.84    0.38
  -7   0   0    5.03    0.49
  -7   0   0    4.55    0.32
  -7   0   0    4.58    0.44
  -7   0   0    3.92    0.25
   7   0   0    4.29    0.47
   7   0   0    4.44    0.55
   7   0   0    5.44    0.54
  -8   0   0    0.10    0.23
  -8   0   0    0.35    0.22
  -8   0   0    0.08    0.26
  -8   0   0    0.12    0.18
  -8   0   0   -0.08    0.13
  -8   0   0    0.07    0.09
   8   0   0    0.34    0.28
   8   0   0    0.04    0.25
   8   0   0    0.11    0.25
  -9   0   0   -0.09    0.16
  -9   0   0    0.34    0.31
  -9   0   0    0.03    0.23
  -9   0   0   -0.30    0.21
  -9   0   0    0.21    0.16
  -9   0   0    0.43    0.29
   9   0   0    0.44    0.32
   9   0   0    0.29    0.33
 -10   0   0   13.76    0.88
 -10   0   0   11.95    0.90
  10   0   0   13.05    0.87
  10   0   0   11.35    0.94
  11   0   0    1.60    0.53
  11   0   0    0.88    0.43
  11  -1   0   -0.35    0.33
  11  -1   0    0.35    0.37
  10  -1   0    0.62    0.39
  10  -1   0    0.97    0.38
 -10   1   0    0.98    0.39
 -10   1   0    1.05    0.40
   9  -1   0    4.06    0.58
   9  -1   0    2.65    0.51
  -9   1   0    4.09    0.36
  -9   1   0    3.69    0.36
  -9   1   0    4.23    0.49
  -9   1   0    3.80    0.51
  -9   1   0    4.39    0.53
  -9   1   0    4.13    0.59
   8  -1   0    0.92    0.33
   8  -1   0    0.23    0.28
  -8   1   0    0.79    0.30
  -8   1   0    0.34    0.16
  -8   1   0    0.27    0.17
  -8   1   0    0.11    0.24
  -8   1   0    0.40    0.26
   7  -1   0    0.58    0.27
   7  -1   0    1.14    0.35
   7  -1   0    1.16    0.16
   7  -1   0    0.56    0.24
  -7   1   0    1.35    0.32
  -7   1   0    1.45    0.29
  -7   1   0    0.85    0.19
  -7   1   0    0.91    0.13
  -7   1   0    1.08    0.14
  -7   1   0    1.13    0.15
   6  -1   0   13.87    0.64
   6  -1   0   14.15    0.66
   6  -1   0   14.56    0.47
   6  -1   0   14.51    0.73
   6  -1   0   13.70    0.44
  -6   1   0   15.21    0.54
  -6   1   0   14.02    0.43
  -6   1   0   14.03    0.45
  -6   1   0   13.26    0.63
  -6   1   0   14.43    0.64
  -6   1   0   14.86    0.45
   5  -1   0    1.27    0.17
   5  -1   0    1.33    0.16
   5  -1   0    1.57    0.18
   5  -1   0    1.06    0.23
   5  -1   0    0.93    0.20
   5  -1   0    1.18    0.21
   5  -1   0    1.42    0.27
  -5   1   0    1.04    0.20
  -5   1   0    1.03    0.15
  -5   1   0    1.29    0.15
  -5   1   0    1.31    0.23
  -5   1   0    1.43    0.17
  -5   1   0    1.32    0.16
   4  -1   0   24.81    0.74
   4  -1   0   24.08    0.80
   4  -1   0   24.66    0.62
   4  -1   0   24.06    0.64
   4  -1   0   24.02    0.62
   4  -1   0   23.53    0.76
   4  -1   0   24.30    0.75
   4  -1   0   23.75    0.75
   4  -1   0   24.63    0.63
  -4   1   0   24.39    0.62
  -4   1   0   24.68    0.76
  -4   1   0   24.02    0.54
  -4   1   0   25.93    0.77
  -4   1   0   24.39    0.65
  -4   1   0   23.95    0.62
   3  -1   0    0.23    0.09
   3  -1   0    0.27    0.10
   3  -1   0    0.20    0.12
   3  -1   0    0.35    0.10
   3  -1   0    0.18    0.13
   3  -1   0    0.23    0.09
   3  -1   0    0.20    0.12
   3  -1   0    0.19    0.11
   3  -1   0    0.47    0.14
  -3   1   0    0.12    0.08
  -3   1   0    0.19    0.12
  -3   1   0    0.29    0.09
  -3   1   0    0.22    0.08
  -3   1   0    0.10    0.11
   2  -1   0   39.91    0.87
   2  -1   0   41.24    0.90
   2  -1   0   40.19    0.91
   2  -1   0   39.17    0.93
   2  -1   0   39.59    0.88
   2  -1   0   38.35    0.86
   2  -1   0   39.96    0.87
   2  -1   0   40.77    0.94
   2  -1   0   39.45    0.94
  -2   1   0   40.22    0.87
  -2   1   0   39.57    0.93
  -2   1   0   40.52    0.87
  -2   1   0   41.05    0.93
  -2   1   0   39.32    0.84
   1  -1   0    7.66    0.27
   1  -1   0    7.53    0.27
   1  -1   0    7.77    0.26
   1  -1   0    5.18    0.24
   1  -1   0    6.32    0.22
  -1   1   0    7.83    0.26
  -1   1   0    7.74    0.22
  -1   1   0    7.80    0.26
   0  -1   0   -0.02    0.01
   0  -1   0    0.01    0.02
   0  -1   0   -0.04    0.02
   0   1   0   -0.04    0.01
   0   1   0   -0.01    0.01
   0   1   0   -0.03    0.02
   0   1   0    0.01    0.03
  -1  -1   0   77.64    1.45
  -1  -1   0   75.26    1.52
  -1  -1   0   75.52    1.47
  -1  -1   0   77.11    1.61
   1   1   0   77.53    1.55
   1   1   0   77.12    1.47
   1   1   0   75.11    1.52
   1   1   0   76.55    1.45
   1   1   0   77.68    1.51
   1   1   0   76.88    1.44
   1   1   0   77.23    1.45
   1   1   0   76.83    1.53
  -2  -1   0    1.44    0.12
  -2  -1   0    1.28    0.07
  -2  -1   0    1.18    0.07
  -2  -1   0    1.26    0.07
  -2  -1   0    1.33    0.14
  -2  -1   0    1.01    0.14
   2   1   0    1.54    0.15
   2   1   0    1.27    0.07
   2   1   0    1.34    0.07
   2   1   0    1.32    0.15
   2   1   0    1.61    0.17
  -3  -1   0   42.30    0.96
  -3  -1   0   42.36    1.04
  -3  -1   0   41.71    1.06
  -3  -1   0   42.63    0.80
   3   1   0   42.73    1.08
   3   1   0   40.82    1.05
   3   1   0   42.91    0.80
   3   1   0   42.21    1.02
  -4  -1   0    0.56    0.16
  -4  -1   0    0.60    0.18
  -4  -1   0    0.43    0.13
  -4  -1   0    0.44    0.12
  -4  -1   0    0.30    0.14
   4   1   0    0.49    0.19
   4   1   0    0.17    0.17
   4   1   0    0.49    0.19
  -5  -1   0   10.00    0.51
  -5  -1   0    9.93    0.47
  -5  -1   0   10.58    0.50
  -5  -1   0   10.26    0.40
  -5  -1   0    9.87    0.42
   5   1   0    9.70    0.55
   5   1   0   10.51    0.50
   5   1   0    9.88    0.52
  -6  -1   0    5.11    0.32
  -6  -1   0    5.51    0.48
  -6  -1   0    4.85    0.38
  -6  -1   0    4.30    0.40
  -6  -1   0    5.18    0.31
   6   1   0    5.28    0.43
   6   1   0    4.68    0.46
   6   1   0    3.67    0.43
  -7  -1   0    3.92    0.42
  -7  -1   0    4.07    0.31
  -7  -1   0    4.04    0.31
  -7  -1   0    4.78    0.48
  -7  -1   0    4.55    0.42
  -7  -1   0    4.52    0.49
   7   1   0    3.92    0.53
   7   1   0    3.47    0.44
   7   1   0    5.18    0.52
  -8  -1   0    0.18    0.21
  -8  -1   0    0.24    0.18
  -8  -1   0    0.20    0.27
  -8  -1   0    0.00    0.13
  -8  -1   0   -0.10    0.20
   8   1   0    0.30    0.30
   8   1   0   -0.06    0.24
   8   1   0    0.05    0.23
  -9  -1   0    0.12    0.19
  -9  -1   0    0.25    0.24
  -9  -1   0    0.31    0.32
  -9  -1   0    0.11    0.24
  -9  -1   0    0.10    0.26
   9   1   0    0.40    0.31
   9   1   0    0.03    0.27
   9   1   0   -0.54    0.21
 -10  -1   0    0.61    0.34
 -10  -1   0    0.22    0.24
 -10  -1   0    0.36    0.38
  10   1   0    0.47    0.34
  10   1   0   -0.05    0.35
  11  -2   0    0.26    0.38
  11  -2   0    0.27    0.38
  10  -2   0   -0.06    0.37
  10  -2   0   -0.06    0.31
 -10   2   0    1.25    0.42
 -10   2   0   -0.16    0.32
   9  -2   0    0.37    0.36
   9  -2   0    0.25    0.33
  -9   2   0    0.84    0.30
  -9   2   0    0.86    0.34
  -9   2   0   -0.08    0.30
  -9   2   0    0.60    0.32
   8  -2   0    1.11    0.36
   8  -2   0    1.07    0.36
  -8   2   0    1.32    0.20
  -8   2   0    1.34    0.31
  -8   2   0    0.70    0.17
  -8   2   0    1.38    0.19
  -8   2   0    1.25    0.32
   7  -2   0    0.32    0.26
   7  -2   0    0.61    0.28
   7  -2   0    0.50    0.17
  -7   2   0    0.37    0.24
  -7   2   0    0.46    0.15
  -7   2   0    0.47    0.15
  -7   2   0    0.53    0.24
   6  -2   0    7.62    0.38
   6  -2   0    7.96    0.48
   6  -2   0    7.36    0.53
   6  -2   0    7.78    0.40
   6  -2   0    9.14    0.52
   6  -2   0    8.03    0.53
  -6   2   0    8.25    0.50
  -6   2   0    8.02    0.50
  -6   2   0    7.92    0.38
  -6   2   0    7.77    0.34
   5  -2   0    2.47    0.26
   5  -2   0    1.85    0.26
   5  -2   0    2.53    0.34
   5  -2   0    2.88    0.27
   5  -2   0    2.41    0.32
   5  -2   0    2.36    0.29
  -5   2   0    2.36    0.24
  -5   2   0    2.48    0.18
  -5   2   0    2.73    0.29
  -5   2   0    1.85    0.26
   4  -2   0   69.53    1.70
   4  -2   0   71.55    1.69
   4  -2   0   73.57    1.58
   4  -2   0   71.32    1.72
   4  -2   0   70.60    1.60
   4  -2   0   69.70    1.66
  -4   2   0   71.07    1.67
  -4   2   0   72.44    1.70
  -4   2   0   70.81    1.57
  -4   2   0   70.62    1.49
   3  -2   0   18.12    0.56
   3  -2   0   17.58    0.57
   3  -2   0   18.72    0.59
   3  -2   0   18.64    0.58
   3  -2   0   17.76    0.57
   3  -2   0   17.96    0.60
  -3   2   0   18.34    0.56
  -3   2   0   18.44    0.41
  -3   2   0   18.18    0.58
  -3   2   0   18.16    0.56
   2  -2   0  986.31   19.72
   2  -2   0 1000.00   19.73
   2  -2   0  970.36   18.53
   2  -2   0  957.26   18.29
   2  -2   0  996.84   19.86
   2  -2   0  975.47   18.04
  -2   2   0  984.33   19.10
  -2   2   0  980.24   19.46
  -2   2   0  956.35   18.30
  -2   2   0  971.16   17.96
   1  -2   0   37.41    0.88
   1  -2   0   37.42    0.78
   1  -2   0   36.33    0.88
   1  -2   0   37.00    0.89
   1  -2   0   37.75    0.84
   1  -2   0   39.89    0.91
   1  -2   0   37.55    0.87
  -1   2   0   37.97    0.89
  -1   2   0   38.87    0.83
  -1   2   0   37.45    0.86
  -1   2   0   37.09    0.87
  -1   2   0   38.49    0.89
   0  -2   0   13.12    0.40
   0  -2   0   13.19    0.40
   0  -2   0   12.99    0.37
   0  -2   0   13.34    0.35
   0  -2   0   13.09    0.37
   0  -2   0   13.02    0.41
   0  -2   0   13.24    0.43
   0   2   0   13.09    0.40
   0   2   0   12.33    0.39
   0   2   0   13.30    0.36
   0   2   0   12.52    0.39
  -1  -2   0  126.59    2.65
  -1  -2   0  128.18    2.49
  -1  -2   0  120.94    2.73
  -1  -2   0  128.40    2.46
  -1  -2   0  132.44    2.52
  -1  -2   0  129.99    2.43
   1   2   0  124.84    2.52
   1   2   0  127.38    2.50
   1   2   0  127.53    2.44
   1   2   0  127.83    2.53
   1   2   0  127.57    2.46
   1   2   0  124.37    2.48
  -2  -2   0    3.97    0.18
  -2  -2   0    4.09    0.18
  -2  -2   0    3.92    0.19
  -2  -2   0    3.83    0.18
  -2  -2   0    3.97    0.27
  -2  -2   0    3.63    0.25
   2   2   0    4.13    0.21
   2   2   0    4.15    0.22
   2   2   0    3.99    0.18
   2   2   0    4.02    0.23
   2   2   0    3.88    0.18
   2   2   0    4.13    0.19
   2   2   0    3.72    0.18
   2   2   0    4.11    0.25
  -3  -2   0    3.53    0.15
  -3  -2   0    3.02    0.28
  -3  -2   0    3.39    0.15
  -3  -2   0    3.21    0.15
  -3  -2   0    2.99    0.21
  -3  -2   0    3.57    0.29
   3   2   0    3.59    0.29
   3   2   0    3.23    0.25
   3   2   0    3.55    0.16
   3   2   0    4.28    0.29
   3   2   0    3.33    0.16
   3   2   0    3.81    0.16
   3   2   0    3.39    0.23
  -4  -2   0   18.32    0.55
  -4  -2   0   17.33    0.65
  -4  -2   0   17.85    0.63
  -4  -2   0   17.76    0.37
   4   2   0   16.57    0.65
   4   2   0   17.35    0.66
   4   2   0   17.68    0.61
   4   2   0   17.75    0.37
  -5  -2   0    1.84    0.24
  -5  -2   0    1.82    0.26
  -5  -2   0    2.44    0.27
  -5  -2   0    2.50    0.29
  -5  -2   0    2.31    0.22
   5   2   0    2.40    0.32
   5   2   0    2.06    0.32
   5   2   0    2.21    0.30
  -6  -2   0    0.31    0.15
  -6  -2   0    0.27    0.19
  -6  -2   0    0.18    0.13
  -6  -2   0    0.21    0.19
  -6  -2   0    0.04    0.21
  -6  -2   0    0.35    0.17
   6   2   0    0.34    0.24
   6   2   0    0.10    0.19
   6   2   0   -0.06    0.19
  -7  -2   0    0.96    0.19
  -7  -2   0    1.75    0.38
  -7  -2   0    0.82    0.24
  -7  -2   0    1.32    0.31
  -7  -2   0    0.79    0.24
  -7  -2   0    0.99    0.22
   7   2   0    1.12    0.33
   7   2   0    0.97    0.29
   7   2   0    0.71    0.29
  -8  -2   0   20.90    0.88
  -8  -2   0   20.82    0.72
  -8  -2   0   19.72    0.87
  -8  -2   0   21.71    0.97
  -8  -2   0   20.64    0.91
   8   2   0   20.91    0.93
   8   2   0   18.46    0.94
   8   2   0   17.76    0.99
  -9  -2   0    0.33    0.27
  -9  -2   0    0.21    0.22
  -9  -2   0    0.41    0.23
  -9  -2   0    0.58    0.31
  -9  -2   0    0.24    0.25
   9   2   0    0.53    0.31
   9   2   0    0.13    0.34
   9   2   0    0.78    0.35
 -10  -2   0    0.88    0.32
 -10  -2   0    0.90    0.44
 -10  -2   0    1.30    0.40
  10   2   0    0.78    0.39
  10   2   0    0.83    0.37
  10   2   0    1.71    0.48
  11  -3   0    0.31    0.37
  10  -3   0    0.00    0.31
 -10   3   0    0.31    0.34
   9  -3   0    3.69    0.59
   9  -3   0    3.01    0.51
  -9   3   0    3.79    0.59
  -9   3   0    3.22    0.48
  -9   3   0    4.90    0.70
   8  -3   0    2.73    0.33
   8  -3   0    2.39    0.46
   8  -3   0    1.58    0.40
  -8   3   0    3.01    0.33
  -8   3   0    2.53    0.45
  -8   3   0    2.44    0.29
  -8   3   0    1.79    0.36
   7  -3   0    0.17    0.25
   7  -3   0    0.24    0.22
   7  -3   0    0.09    0.16
   7  -3   0    0.07    0.24
  -7   3   0    0.15    0.15
  -7   3   0   -0.01    0.21
   6  -3   0    0.22    0.24
   6  -3   0    0.67    0.23
   6  -3   0    0.68    0.20
   6  -3   0    1.01    0.23
   6  -3   0    0.42    0.22
   6  -3   0    1.18    0.29
  -6   3   0    0.72    0.18
  -6   3   0    0.80    0.23
   5  -3   0    1.15    0.22
   5  -3   0    1.46    0.25
   5  -3   0    1.89    0.27
   5  -3   0    1.36    0.27
   5  -3   0    1.79    0.26
   5  -3   0    1.79    0.30
  -5   3   0    1.67    0.25
  -5   3   0    1.42    0.23
   4  -3   0   67.55    1.68
   4  -3   0   69.74    1.65
   4  -3   0   67.99    1.60
   4  -3   0   71.36    1.65
   4  -3   0   67.58    1.68
   4  -3   0   69.65    1.66
  -4   3   0   65.50    1.64
  -4   3   0   68.83    1.54
  -4   3   0   67.83    1.60
   3  -3   0    6.53    0.37
   3  -3   0    7.04    0.40
   3  -3   0    6.42    0.36
   3  -3   0    6.19    0.33
   3  -3   0    6.47    0.26
  -3   3   0    6.96    0.37
  -3   3   0    7.25    0.38
  -3   3   0    6.14    0.30
   2  -3   0   28.38    0.81
   2  -3   0   29.96    0.84
   2  -3   0   29.47    0.79
   2  -3   0   29.33    0.76
  -2   3   0   28.43    0.81
  -2   3   0   29.17    0.72
  -2   3   0   29.74    0.79
   1  -3   0    3.80    0.24
   1  -3   0    3.80    0.17
   1  -3   0    3.48    0.25
   1  -3   0    3.60    0.20
   1  -3   0    3.20    0.26
   1  -3   0    3.93    0.22
  -1   3   0    3.71    0.20
  -1   3   0    3.37    0.18
  -1   3   0    3.67    0.26
  -1   3   0    3.60    0.21
   0  -3   0   31.93    0.79
   0  -3   0   31.39    0.79
   0  -3   0   31.90    0.82
   0  -3   0   31.80    0.88
   0  -3   0   33.66    0.85
   0  -3   0   30.91    0.76
   0   3   0   32.50    0.83
   0   3   0   33.04    0.77
   0   3   0   32.19    0.72
  -1  -3   0   18.74    0.55
  -1  -3   0   18.22    0.57
  -1  -3   0   18.13    0.50
  -1  -3   0   17.16    0.61
  -1  -3   0   19.30    0.56
   1   3   0   18.34    0.55
   1   3   0   17.89    0.51
   1   3   0   17.30    0.53
   1   3   0   18.45    0.52
   1   3   0   18.01    0.54
  -2  -3   0    0.60    0.17
  -2  -3   0    0.84    0.18
  -2  -3   0    0.77    0.08
  -2  -3   0    0.85    0.15
  -2  -3   0    0.61    0.13
  -2  -3   0    0.50    0.11
   2   3   0    0.76    0.14
   2   3   0    0.73    0.14
   2   3   0    1.06    0.16
   2   3   0    0.86    0.15
   2   3   0    0.96    0.18
   2   3   0    0.67    0.14
   2   3   0    0.65    0.13
  -3  -3   0    5.20    0.25
  -3  -3   0    5.11    0.24
  -3  -3   0    5.46    0.24
  -3  -3   0    5.51    0.38
  -3  -3   0    4.98    0.27
  -3  -3   0    5.08    0.37
   3   3   0    4.95    0.33
   3   3   0    5.55    0.25
   3   3   0    5.46    0.24
   3   3   0    4.95    0.30
   3   3   0    5.57    0.30
   3   3   0    5.29    0.25
   3   3   0    4.75    0.24
   3   3   0    5.27    0.35
  -4  -3   0   28.31    0.95
  -4  -3   0   31.41    0.81
  -4  -3   0   30.06    0.97
  -4  -3   0   29.98    0.69
  -4  -3   0   29.48    0.81
  -4  -3   0   30.15    0.68
  -4  -3   0   29.90    0.68
   4   3   0   31.37    0.85
   4   3   0   30.25    0.95
   4   3   0   29.88    0.68
   4   3   0   31.35    0.69
   4   3   0   28.61    0.86
   4   3   0   30.76    0.95
  -5  -3   0    0.72    0.20
  -5  -3   0    0.75    0.17
  -5  -3   0    0.58    0.15
  -5  -3   0    1.04    0.24
   5   3   0    0.86    0.23
   5   3   0    0.98    0.26
   5   3   0    0.41    0.20
  -6  -3   0    1.34    0.27
  -6  -3   0    1.87    0.30
  -6  -3   0    1.37    0.22
  -6  -3   0    1.97    0.34
  -6  -3   0    1.28    0.24
   6   3   0    1.58    0.32
   6   3   0    1.34    0.32
   6   3   0    2.32    0.34
  -7  -3   0    1.79    0.29
  -7  -3   0    1.33    0.30
  -7  -3   0    1.77    0.33
  -7  -3   0    1.91    0.40
  -7  -3   0    1.47    0.23
  -7  -3   0    1.24    0.27
   7   3   0    1.31    0.39
   7   3   0    1.55    0.33
   7   3   0    1.11    0.33
  -8  -3   0    2.00    0.35
  -8  -3   0    1.93    0.43
  -8  -3   0    1.35    0.23
  -8  -3   0    1.40    0.32
  -8  -3   0    0.48    0.21
  -8  -3   0    0.81    0.28
   8   3   0    1.58    0.38
   8   3   0    0.60    0.27
   8   3   0    0.74    0.38
  -9  -3   0    0.55    0.27
  -9  -3   0    0.64    0.26
  -9  -3   0    0.60    0.27
  -9  -3   0    0.89    0.35
  -9  -3   0    0.23    0.25
   9   3   0    0.29    0.36
   9   3   0    0.81    0.39
   9   3   0    0.57    0.31
 -10  -3   0    0.75    0.32
 -10  -3   0    0.40    0.28
  10   3   0   -0.12    0.29
  10   3   0    0.98    0.46
  10   3   0    0.25    0.32
  11  -4   0    1.12    0.47
  10  -4   0    0.45    0.39
   9  -4   0    4.05    0.58
  -9   4   0    4.60    0.64
  -9   4   0    4.84    0.46
  -9   4   0    4.92    0.47
  -9   4   0    4.82    0.58
   8  -4   0    7.40    0.50
   8  -4   0    5.95    0.65
  -8   4   0    8.63    0.77
  -8   4   0    7.09    0.43
  -8   4   0    6.64    0.57
  -8   4   0    7.63    0.49
   7  -4   0    0.82    0.26
   7  -4   0    0.39    0.25
   7  -4   0    0.76    0.31
  -7   4   0    0.92    0.24
  -7   4   0    0.66    0.18
  -7   4   0    0.50    0.26
   6  -4   0    5.44    0.50
   6  -4   0    6.42    0.57
   6  -4   0    5.83    0.42
   6  -4   0    4.20    0.43
  -6   4   0    5.49    0.41
  -6   4   0    5.25    0.34
  -6   4   0    6.25    0.47
   5  -4   0    4.14    0.43
   5  -4   0    3.66    0.38
   5  -4   0    3.56    0.36
   5  -4   0    4.68    0.36
   5  -4   0    4.86    0.45
  -5   4   0    3.89    0.28
  -5   4   0    4.57    0.38
  -5   4   0    4.89    0.43
   4  -4   0  160.51    3.53
   4  -4   0  160.04    3.37
   4  -4   0  158.59    3.46
   4  -4   0  163.96    3.50
   4  -4   0  159.51    3.38
  -4   4   0  166.34    3.41
  -4   4   0  163.83    3.51
  -4   4   0  163.02    3.33
   3  -4   0    0.07    0.13
   3  -4   0    0.04    0.17
   3  -4   0    0.08    0.11
   3  -4   0    0.06    0.17
  -3   4   0    0.19    0.16
  -3   4   0    0.20    0.11
  -3   4   0   -0.33    0.11
   2  -4   0   11.70    0.46
   2  -4   0   11.71    0.54
   2  -4   0   11.26    0.51
   2  -4   0   11.24    0.44
   2  -4   0   11.27    0.46
   2  -4   0   11.99    0.32
  -2   4   0   11.58    0.47
  -2   4   0   12.47    0.53
  -2   4   0   12.44    0.43
   1  -4   0    8.93    0.37
   1  -4   0    8.29    0.44
   1  -4   0    8.46    0.32
   1  -4   0    8.39    0.35
   1  -4   0    8.84    0.43
   1  -4   0    8.63    0.43
  -1   4   0    8.98    0.34
  -1   4   0    9.03    0.31
  -1   4   0    9.00    0.44
  -1   4   0    9.18    0.38
   0  -4   0    3.98    0.31
   0  -4   0    4.05    0.31
   0  -4   0    4.12    0.25
   0  -4   0    4.00    0.29
   0  -4   0    3.76    0.26
   0  -4   0    3.81    0.24
   0   4   0    3.86    0.29
   0   4   0    4.12    0.24
   0   4   0    3.96    0.21
  -1  -4   0    1.60    0.22
  -1  -4   0    1.54    0.22
  -1  -4   0    2.35    0.22
  -1  -4   0    2.10    0.29
   1   4   0    1.79    0.20
   1   4   0    1.91    0.21
   1   4   0    1.52    0.23
  -2  -4   0   29.18    0.77
  -2  -4   0   27.73    0.94
  -2  -4   0   28.64    0.88
  -2  -4   0   29.42    0.81
   2   4   0   28.06    0.77
   2   4   0   29.17    0.79
   2   4   0   28.78    0.83
   2   4   0   28.11    0.79
   2   4   0   27.58    0.78
  -3  -4   0    5.68    0.30
  -3  -4   0    5.89    0.21
  -3  -4   0    6.86    0.44
  -3  -4   0    5.46    0.39
  -3  -4   0    5.75    0.30
   3   4   0    6.33    0.36
   3   4   0    6.27    0.34
   3   4   0    5.73    0.36
   3   4   0    5.78    0.30
   3   4   0    5.86    0.30
  -4  -4   0    4.79    0.24
  -4  -4   0    4.55    0.29
  -4  -4   0    4.92    0.25
  -4  -4   0    5.18    0.41
  -4  -4   0    5.29    0.41
   4   4   0    4.47    0.36
   4   4   0    4.69    0.33
   4   4   0    5.35    0.27
   4   4   0    5.48    0.28
   4   4   0    4.77    0.37
  -5  -4   0   -0.16    0.15
  -5  -4   0    0.31    0.09
  -5  -4   0    0.12    0.13
  -5  -4   0    0.26    0.22
  -5  -4   0    0.23    0.09
  -5  -4   0    0.04    0.11
  -5  -4   0    0.14    0.08
   5   4   0    0.08    0.19
   5   4   0    0.28    0.09
   5   4   0    0.04    0.20
   5   4   0    0.21    0.09
  -6  -4   0   16.75    0.80
  -6  -4   0   15.77    0.60
  -6  -4   0   15.93    0.79
  -6  -4   0   15.93    0.60
   6   4   0   15.01    0.78
   6   4   0   16.36    0.82
   6   4   0   15.62    0.70
  -7  -4   0    0.28    0.15
  -7  -4   0    0.88    0.33
  -7  -4   0   -0.03    0.23
  -7  -4   0    0.09    0.19
  -7  -4   0    0.34    0.21
  -7  -4   0    0.30    0.17
   7   4   0    0.30    0.30
   7   4   0    0.22    0.27
   7   4   0    0.26    0.25
  -8  -4   0    1.62    0.25
  -8  -4   0    1.41    0.36
  -8  -4   0    1.17    0.29
  -8  -4   0    1.48    0.25
  -8  -4   0    1.26    0.40
  -8  -4   0    1.26    0.32
   8   4   0    0.74    0.32
   8   4   0    1.24    0.38
   8   4   0    1.44    0.43
  -9  -4   0    1.25    0.35
  -9  -4   0    0.90    0.39
  -9  -4   0    0.81    0.28
   9   4   0    0.98    0.39
   9   4   0    1.08    0.38
   9   4   0    1.04    0.42
 -10  -4   0    0.46    0.28
  10   4   0    0.35    0.34
  10   4   0    0.98    0.44
  10   4   0    0.16    0.34
  10  -5   0    0.03    0.32
   9  -5   0    0.18    0.34
   9  -5   0    0.18    0.21
  -9   5   0    0.21    0.22
  -9   5   0    0.04    0.20
  -9   5   0    0.16    0.29
   8  -5   0    0.04    0.21
   8  -5   0   -0.05    0.28
  -8   5   0    0.13    0.20
  -8   5   0    0.25    0.24
  -8   5   0    0.23    0.28
  -8   5   0    0.13    0.15
   7  -5   0    0.76    0.30
   7  -5   0    0.77    0.33
  -7   5   0    1.20    0.32
  -7   5   0    1.39    0.36
  -7   5   0    0.70    0.18
  -7   5   0    0.60    0.25
   6  -5   0    1.41    0.33
   6  -5   0    1.05    0.29
   6  -5   0    1.74    0.37
   6  -5   0    0.94    0.26
  -6   5   0    1.44    0.30
  -6   5   0    1.39    0.33
  -6   5   0    0.89    0.19
  -6   5   0    1.01    0.26
   5  -5   0    0.52    0.23
   5  -5   0    0.12    0.08
   5  -5   0    0.07    0.18
   5  -5   0   -0.10    0.18
   5  -5   0    0.38    0.18
  -5   5   0    0.35    0.14
  -5   5   0   -0.16    0.17
  -5   5   0    0.09    0.18
   4  -5   0    1.20    0.27
   4  -5   0    1.69    0.31
   4  -5   0    1.29    0.18
   4  -5   0    1.41    0.24
   4  -5   0    1.40    0.24
  -4   5   0    0.94    0.22
  -4   5   0    2.13    0.33
  -4   5   0    1.17    0.18
   3  -5   0    0.45    0.22
   3  -5   0    0.19    0.19
   3  -5   0   -0.03    0.12
   3  -5   0    0.04    0.14
  -3   5   0    0.23    0.12
  -3   5   0    0.09    0.18
  -3   5   0    0.10    0.13
  -3   5   0   -0.08    0.12
   2  -5   0    1.93    0.26
   2  -5   0    1.05    0.25
   2  -5   0    1.23    0.13
   2  -5   0    1.49    0.23
   2  -5   0    1.49    0.22
   2  -5   0    1.25    0.27
  -2   5   0    1.87    0.23
  -2   5   0    1.60    0.19
  -2   5   0    2.18    0.23
  -2   5   0    1.62    0.28
   1  -5   0    0.22    0.18
   1  -5   0    0.19    0.13
   1  -5   0    0.28    0.12
   1  -5   0    0.21    0.18
   1  -5   0    0.18    0.14
   1  -5   0    0.23    0.16
  -1   5   0    0.11    0.15
  -1   5   0    0.25    0.09
  -1   5   0    0.32    0.19
  -1   5   0    0.53    0.14
   0  -5   0    4.75    0.29
   0  -5   0    5.09    0.31
   0  -5   0    4.49    0.37
   0  -5   0    4.11    0.39
   0  -5   0    4.42    0.31
   0  -5   0    4.65    0.34
   0   5   0    4.44    0.35
   0   5   0    4.77    0.29
   0   5   0    4.68    0.26
  -1  -5   0    0.59    0.19
  -1  -5   0    0.17    0.16
  -1  -5   0    0.28    0.13
  -1  -5   0    0.58    0.16
  -1  -5   0    0.44    0.19
   1   5   0    0.26    0.12
   1   5   0    0.19    0.13
   1   5   0    0.17    0.14
  -2  -5   0   12.87    0.54
  -2  -5   0   13.36    0.59
  -2  -5   0   13.32    0.64
  -2  -5   0   12.31    0.48
   2   5   0   13.72    0.52
   2   5   0   12.72    0.53
   2   5   0   11.87    0.47
   2   5   0   13.25    0.54
   2   5   0   13.48    0.54
  -3  -5   0    0.34    0.14
  -3  -5   0    0.05    0.16
  -3  -5   0    0.29    0.14
  -3  -5   0    0.09    0.16
   3   5   0    0.29    0.15
   3   5   0    0.16    0.13
   3   5   0    0.16    0.13
   3   5   0    0.29    0.14
   3   5   0    0.17    0.15
  -4  -5   0    1.17    0.11
  -4  -5   0    1.50    0.22
  -4  -5   0    1.55    0.30
  -4  -5   0    1.15    0.26
  -4  -5   0    1.12    0.19
   4   5   0    1.00    0.21
   4   5   0    1.12    0.18
   4   5   0    1.29    0.20
   4   5   0    1.28    0.25
   4   5   0    1.03    0.25
  -5  -5   0    0.07    0.10
  -5  -5   0    0.20    0.11
  -5  -5   0   -0.02    0.19
  -5  -5   0    0.28    0.15
  -5  -5   0    0.02    0.09
  -5  -5   0    0.01    0.20
   5   5   0    0.25    0.21
   5   5   0   -0.21    0.13
   5   5   0    0.02    0.20
   5   5   0    0.04    0.10
  -6  -5   0    1.06    0.21
  -6  -5   0    1.27    0.18
  -6  -5   0    1.08    0.32
  -6  -5   0    1.06    0.25
   6   5   0    0.93    0.31
   6   5   0    1.71    0.37
  -7  -5   0    0.04    0.13
  -7  -5   0    0.07    0.18
  -7  -5   0    0.09    0.23
  -7  -5   0    0.04    0.13
   7   5   0    0.10    0.27
   7   5   0    0.06    0.28
  -8  -5   0   -0.06    0.14
  -8  -5   0    0.30    0.33
  -8  -5   0    0.43    0.24
  -8  -5   0    0.51    0.29
  -8  -5   0    0.14    0.25
   8   5   0    0.06    0.29
   8   5   0    0.64    0.34
  -9  -5   0    0.70    0.31
   9   5   0    0.78    0.40
   9   5   0    0.88    0.44
  10  -6   0    0.29    0.35
   9  -6   0    0.02    0.34
   9  -6   0    0.10    0.25
  -9   6   0    0.43    0.30
  -9   6   0   -0.04    0.19
  -9   6   0    0.09    0.24
   8  -6   0    7.89    0.73
   8  -6   0    7.47    0.76
  -8   6   0    7.58    0.47
  -8   6   0    8.56    0.63
  -8   6   0    8.26    0.76
  -8   6   0    7.83    0.59
   7  -6   0    0.24    0.28
   7  -6   0    0.95    0.33
  -7   6   0    1.14    0.32
  -7   6   0    0.88    0.21
  -7   6   0    1.53    0.33
  -7   6   0    1.59    0.34
   6  -6   0   38.22    1.33
   6  -6   0   39.72    1.29
   6  -6   0   39.50    1.30
   6  -6   0   36.86    0.90
  -6   6   0   37.90    1.09
  -6   6   0   38.33    1.26
  -6   6   0   38.33    1.31
  -6   6   0   36.44    1.27
   5  -6   0    5.10    0.31
   5  -6   0    5.71    0.47
   5  -6   0    6.32    0.60
   5  -6   0    4.99    0.55
  -5   6   0    4.17    0.41
  -5   6   0    4.90    0.35
  -5   6   0    5.53    0.54
  -5   6   0    4.90    0.46
   4  -6   0    1.14    0.25
   4  -6   0    0.50    0.23
   4  -6   0    0.80    0.29
   4  -6   0    0.52    0.17
  -4   6   0    0.71    0.26
  -4   6   0    0.76    0.18
  -4   6   0    0.70    0.22
  -4   6   0    0.50    0.20
   3  -6   0    0.33    0.22
   3  -6   0    0.19    0.16
   3  -6   0    0.11    0.19
   3  -6   0    0.43    0.18
  -3   6   0    0.20    0.12
  -3   6   0    0.13    0.16
  -3   6   0    0.50    0.16
  -3   6   0    0.01    0.18
   2  -6   0    2.02    0.34
   2  -6   0    1.47    0.30
   2  -6   0    1.08    0.20
   2  -6   0    1.29    0.23
   2  -6   0    1.94    0.27
   2  -6   0    1.76    0.17
  -2   6   0    1.50    0.29
  -2   6   0    1.57    0.21
  -2   6   0    2.04    0.20
  -2   6   0    1.60    0.25
   1  -6   0    0.85    0.16
   1  -6   0    0.87    0.20
   1  -6   0    0.76    0.24
   1  -6   0    1.28    0.25
   1  -6   0    1.02    0.27
   1  -6   0    1.27    0.22
  -1   6   0    1.21    0.23
  -1   6   0    1.00    0.11
  -1   6   0    1.42    0.28
  -1   6   0    1.09    0.19
   0  -6   0   11.66    0.62
   0  -6   0   11.50    0.57
   0  -6   0   12.00    0.49
   0  -6   0   11.52    0.50
   0  -6   0   11.41    0.59
   0  -6   0   11.54    0.48
   0   6   0   11.03    0.47
   0   6   0   11.76    0.58
   0   6   0   11.65    0.43
  -1  -6   0    2.68    0.29
  -1  -6   0    3.35    0.38
  -1  -6   0    2.62    0.26
  -1  -6   0    2.95    0.36
  -1  -6   0    2.67    0.27
   1   6   0    3.06    0.29
   1   6   0    2.76    0.27
   1   6   0    3.25    0.38
  -2  -6   0    0.71    0.24
  -2  -6   0    1.16    0.25
  -2  -6   0    1.07    0.19
  -2  -6   0    1.40    0.25
   2   6   0    1.22    0.24
   2   6   0    0.87    0.20
   2   6   0    1.23    0.25
   2   6   0    1.19    0.21
   2   6   0    1.61    0.23
  -3  -6   0    3.76    0.44
  -3  -6   0    4.05    0.35
  -3  -6   0    3.40    0.20
  -3  -6   0    3.49    0.40
  -3  -6   0    3.30    0.35
   3   6   0    3.70    0.39
   3   6   0    3.65    0.35
   3   6   0    2.87    0.32
   3   6   0    3.81    0.37
   3   6   0    3.27    0.35
  -4  -6   0   24.79    0.80
  -4  -6   0   23.12    0.70
  -4  -6   0   24.19    0.78
  -4  -6   0   24.49    0.98
   4   6   0   23.69    0.85
   4   6   0   25.27    0.94
   4   6   0   22.85    0.76
   4   6   0   23.33    0.87
   4   6   0   24.16    0.79
  -5  -6   0    1.02    0.10
  -5  -6   0    0.83    0.19
  -5  -6   0    0.82    0.19
  -5  -6   0    1.18    0.20
  -5  -6   0    1.08    0.22
  -5  -6   0    1.39    0.34
   5   6   0    0.67    0.23
   5   6   0    1.12    0.32
   5   6   0    1.29    0.32
   5   6   0    1.07    0.20
  -6  -6   0    1.13    0.34
  -6  -6   0    1.09    0.14
  -6  -6   0    1.08    0.23
  -6  -6   0    1.30    0.24
   6   6   0    1.24    0.35
   6   6   0    0.86    0.34
  -7  -6   0    4.44    0.55
  -7  -6   0    3.24    0.35
  -7  -6   0    4.59    0.44
   7   6   0    4.19    0.54
   7   6   0    4.50    0.56
  -8  -6   0    2.34    0.42
  -8  -6   0    2.50    0.40
   8   6   0    1.75    0.45
   8   6   0    3.11    0.56
   9   6   0    1.26    0.47
   9   6   0    0.82    0.40
  10  -7   0    0.17    0.32
   9  -7   0    0.92    0.41
   9  -7   0    1.02    0.38
  -9   7   0    0.49    0.31
  -9   7   0    1.46    0.43
  -9   7   0    1.24    0.36
   8  -7   0    1.56    0.42
   8  -7   0    1.56    0.43
  -8   7   0    1.42    0.38
  -8   7   0    1.92    0.42
   7  -7   0    1.40    0.40
   7  -7   0    1.35    0.38
  -7   7   0    1.45    0.26
  -7   7   0    1.80    0.38
  -7   7   0    1.23    0.33
  -7   7   0    1.38    0.38
   6  -7   0    5.52    0.61
   6  -7   0    5.47    0.64
  -6   7   0    4.96    0.51
  -6   7   0    4.84    0.38
  -6   7   0    5.04    0.58
  -6   7   0    6.34    0.60
   5  -7   0   11.43    0.72
   5  -7   0   11.03    0.52
   5  -7   0   11.03    0.72
   5  -7   0   10.94    0.65
  -5   7   0   12.15    0.71
  -5   7   0   11.89    0.65
  -5   7   0   11.95    0.65
  -5   7   0   11.46    0.54
   4  -7   0    0.44    0.20
   4  -7   0    0.38    0.18
   4  -7   0    0.56    0.28
   4  -7   0    0.47    0.28
  -4   7   0    0.40    0.20
  -4   7   0    0.49    0.21
  -4   7   0    0.92    0.21
  -4   7   0    0.51    0.26
   3  -7   0    1.76    0.37
   3  -7   0    1.61    0.34
   3  -7   0    1.75    0.29
   3  -7   0    1.09    0.24
   3  -7   0    1.72    0.28
  -3   7   0    1.81    0.24
  -3   7   0    1.47    0.26
  -3   7   0    1.64    0.25
  -3   7   0    1.30    0.32
   2  -7   0    6.29    0.32
   2  -7   0    4.71    0.49
   2  -7   0    5.23    0.40
   2  -7   0    6.64    0.44
   2  -7   0    5.33    0.54
   2  -7   0    5.82    0.46
  -2   7   0    6.46    0.44
  -2   7   0    6.17    0.37
  -2   7   0    5.39    0.54
  -2   7   0    5.95    0.31
   1  -7   0    2.90    0.42
   1  -7   0    3.32    0.28
   1  -7   0    4.14    0.45
   1  -7   0    3.72    0.36
   1  -7   0    2.67    0.37
   1  -7   0    3.23    0.33
  -1   7   0    3.64    0.45
  -1   7   0    2.70    0.22
  -1   7   0    3.41    0.32
   0  -7   0    1.85    0.26
   0  -7   0    2.15    0.28
   0  -7   0    2.22    0.37
   0  -7   0    2.36    0.37
   0  -7   0    2.51    0.30
   0   7   0    2.45    0.38
   0   7   0    2.38    0.17
   0   7   0    2.14    0.23
   0   7   0    2.37    0.28
  -1  -7   0    1.12    0.25
  -1  -7   0    1.39    0.32
  -1  -7   0    1.39    0.30
  -1  -7   0    1.31    0.24
  -1  -7   0    1.10    0.21
   1   7   0    0.94    0.20
   1   7   0    1.29    0.30
   1   7   0    1.18    0.22
   1   7   0    0.91    0.26
  -2  -7   0    0.48    0.22
  -2  -7   0    0.53    0.19
  -2  -7   0    0.55    0.17
  -2  -7   0    0.90    0.26
   2   7   0    0.51    0.21
   2   7   0    0.59    0.24
   2   7   0    0.57    0.21
   2   7   0    0.68    0.18
   2   7   0    0.93    0.21
  -3  -7   0    0.33    0.21
  -3  -7   0    0.37    0.24
  -3  -7   0    0.51    0.19
   3   7   0    0.46    0.20
   3   7   0    0.16    0.18
   3   7   0    0.40    0.21
   3   7   0    0.22    0.19
   3   7   0    0.40    0.21
  -4  -7   0    3.44    0.37
  -4  -7   0    2.35    0.21
  -4  -7   0    3.12    0.43
  -4  -7   0    3.02    0.34
   4   7   0    2.81    0.39
   4   7   0    3.05    0.37
   4   7   0    3.14    0.43
   4   7   0    2.89    0.34
   4   7   0    3.05    0.36
  -5  -7   0    2.52    0.42
  -5  -7   0    2.72    0.31
  -5  -7   0    2.54    0.32
  -5  -7   0    2.62    0.26
   5   7   0    3.02    0.45
   5   7   0    2.23    0.35
   5   7   0    2.62    0.32
   5   7   0    3.10    0.43
  -6  -7   0    0.22    0.15
  -6  -7   0    0.27    0.18
  -6  -7   0    0.16    0.28
   6   7   0    0.10    0.24
   6   7   0   -0.17    0.21
  -7  -7   0    2.65    0.34
  -7  -7   0    3.30    0.53
   7   7   0    2.86    0.51
   7   7   0    2.97    0.50
   8   7   0    6.15    0.76
   8   7   0    4.05    0.60
   9  -8   0    1.13    0.43
   9  -8   0    0.63    0.34
  -9   8   0    1.48    0.41
  -9   8   0    1.02    0.39
  -9   8   0    0.71    0.36
   8  -8   0   12.42    0.88
   8  -8   0   12.16    0.85
  -8   8   0   12.33    0.83
  -8   8   0   13.03    0.86
  -8   8   0   12.43    0.82
   7  -8   0    4.89    0.61
   7  -8   0    4.72    0.66
  -7   8   0    3.86    0.56
  -7   8   0    3.66    0.50
   6  -8   0   -0.08    0.29
  -6   8   0   -0.14    0.21
  -6   8   0    0.71    0.32
  -6   8   0    0.51    0.26
   5  -8   0    2.69    0.47
   5  -8   0    1.55    0.27
   5  -8   0    2.41    0.47
  -5   8   0    1.64    0.28
  -5   8   0    1.67    0.32
  -5   8   0    2.01    0.41
  -5   8   0    1.94    0.35
   4  -8   0    0.59    0.32
   4  -8   0    0.86    0.32
   4  -8   0    0.51    0.23
  -4   8   0    0.07    0.21
  -4   8   0    0.64    0.19
  -4   8   0    0.67    0.23
  -4   8   0    0.68    0.30
   3  -8   0   -0.12    0.19
   3  -8   0   -0.06    0.19
   3  -8   0    0.32    0.25
   3  -8   0    0.05    0.17
   3  -8   0   -0.05    0.25
  -3   8   0   -0.08    0.23
  -3   8   0    0.31    0.18
  -3   8   0   -0.21    0.18
  -3   8   0   -0.01    0.15
   2  -8   0    0.25    0.20
   2  -8   0    0.06    0.12
   2  -8   0    0.29    0.23
   2  -8   0    0.20    0.25
   2  -8   0    0.29    0.20
   2  -8   0    0.42    0.27
  -2   8   0    0.07    0.15
  -2   8   0    0.00    0.10
  -2   8   0   -0.04    0.19
  -2   8   0    0.20    0.23
   1  -8   0   -0.11    0.15
   1  -8   0   -0.12    0.16
   1  -8   0    0.11    0.15
   1  -8   0   -0.32    0.20
  -1   8   0    0.31    0.16
  -1   8   0    0.42    0.24
  -1   8   0   -0.05    0.12
  -1   8   0   -0.14    0.10
   0  -8   0    0.21    0.17
   0  -8   0   -0.02    0.15
   0  -8   0    0.17    0.24
   0  -8   0    0.38    0.20
   0   8   0    0.14    0.08
   0   8   0    0.17    0.17
   0   8   0    0.26    0.08
   0   8   0    0.26    0.22
   0   8   0    0.12    0.14
  -1  -8   0    5.37    0.41
  -1  -8   0    6.74    0.53
  -1  -8   0    6.18    0.48
  -1  -8   0    4.89    0.39
   1   8   0    6.51    0.61
   1   8   0    6.40    0.41
   1   8   0    6.62    0.52
   1   8   0    6.03    0.44
  -2  -8   0   10.72    0.55
  -2  -8   0    9.47    0.54
  -2  -8   0   10.34    0.62
  -2  -8   0    9.73    0.60
   2   8   0    9.47    0.53
   2   8   0   10.22    0.63
   2   8   0    9.72    0.50
   2   8   0    9.07    0.59
   2   8   0    9.58    0.55
  -3  -8   0    2.80    0.35
  -3  -8   0    3.41    0.43
  -3  -8   0    3.58    0.45
  -3  -8   0    4.27    0.41
   3   8   0    3.57    0.41
   3   8   0    4.86    0.52
   3   8   0    4.52    0.43
   3   8   0    4.12    0.44
   3   8   0    3.95    0.45
  -4  -8   0    0.38    0.22
  -4  -8   0    0.36    0.20
  -4  -8   0    0.37    0.25
   4   8   0    0.44    0.21
   4   8   0    0.33    0.25
   4   8   0    0.16    0.18
   4   8   0    0.46    0.22
  -5  -8   0    7.57    0.48
  -5  -8   0    7.57    0.50
  -5  -8   0    6.67    0.65
   5   8   0    7.81    0.49
   5   8   0    7.28    0.59
   5   8   0    7.66    0.60
  -6  -8   0    3.62    0.52
  -6  -8   0    3.71    0.40
   6   8   0    4.00    0.53
   6   8   0    4.22    0.57
  -7  -8   0    1.66    0.32
   7   8   0    1.79    0.44
   7   8   0    1.45    0.40
   8   8   0    0.42    0.36
   8   8   0    0.74    0.41
   9  -9   0    0.36    0.36
   9  -9   0    1.05    0.45
  -9   9   0    1.32    0.42
  -9   9   0    0.20    0.32
   8  -9   0    1.89    0.50
   8  -9   0    1.94    0.51
  -8   9   0    1.56    0.44
  -8   9   0    2.00    0.43
  -8   9   0    2.05    0.50
   7  -9   0    2.17    0.45
   7  -9   0    2.68    0.53
  -7   9   0    2.83    0.54
  -7   9   0    1.97    0.40
   6  -9   0    0.12    0.30
  -6   9   0    0.54    0.30
  -6   9   0    0.65    0.26
  -6   9   0    0.47    0.32
   5  -9   0    0.24    0.32
  -5   9   0    0.66    0.30
  -5   9   0    0.22    0.22
  -5   9   0    1.32    0.39
   4  -9   0    1.63    0.42
   4  -9   0    1.71    0.35
  -4   9   0    1.39    0.40
  -4   9   0    1.12    0.29
  -4   9   0    1.45    0.25
   3  -9   0    2.04    0.36
   3  -9   0    2.84    0.51
  -3   9   0    1.26    0.40
  -3   9   0    2.38    0.26
  -3   9   0    2.65    0.40
   2  -9   0    1.52    0.32
   2  -9   0    1.18    0.38
   2  -9   0    1.29    0.21
  -2   9   0    1.64    0.22
  -2   9   0    1.44    0.24
  -2   9   0    0.99    0.35
   1  -9   0    2.19    0.28
   1  -9   0    1.96    0.43
   1  -9   0    4.01    0.43
   1  -9   0    2.04    0.33
  -1   9   0    3.10    0.27
  -1   9   0    2.49    0.28
  -1   9   0    2.68    0.46
   0  -9   0    0.11    0.19
   0  -9   0    0.10    0.18
   0  -9   0   -0.26    0.17
   0  -9   0   -0.20    0.25
   0   9   0   -0.20    0.24
   0   9   0    0.29    0.25
   0   9   0    0.07    0.07
   0   9   0    0.13    0.08
   0   9   0    0.11    0.15
  -1  -9   0    0.97    0.26
  -1  -9   0    1.20    0.28
  -1  -9   0    0.70    0.29
  -1  -9   0    0.69    0.25
   1   9   0    0.56    0.29
   1   9   0    0.87    0.24
   1   9   0    0.43    0.28
  -2  -9   0    3.09    0.47
  -2  -9   0    3.76    0.46
  -2  -9   0    3.23    0.39
   2   9   0    2.72    0.33
   2   9   0    3.30    0.46
   2   9   0    3.45    0.40
   2   9   0    3.77    0.52
  -3  -9   0    2.81    0.41
  -3  -9   0    4.24    0.51
  -3  -9   0    3.48    0.39
   3   9   0    4.21    0.48
   3   9   0    3.13    0.44
   3   9   0    3.66    0.48
   3   9   0    4.05    0.45
  -4  -9   0    0.31    0.22
  -4  -9   0    0.44    0.29
  -4  -9   0    0.38    0.24
   4   9   0    0.52    0.24
   4   9   0    0.62    0.28
   4   9   0    0.11    0.22
   4   9   0    0.20    0.20
  -5  -9   0    1.20    0.29
  -5  -9   0    2.05    0.33
  -5  -9   0    1.26    0.40
   5   9   0    1.63    0.40
   5   9   0    1.75    0.40
   6   9   0    3.59    0.54
   6   9   0    6.02    0.67
   7   9   0    1.83    0.44
   7   9   0    1.49    0.42
   8 -10   0   -0.29    0.32
   8 -10   0   -0.18    0.33
  -8  10   0   -0.24    0.27
  -8  10   0   -0.06    0.27
  -8  10   0   -0.01    0.28
   7 -10   0   -0.30    0.26
   7 -10   0    0.53    0.37
  -7  10   0    0.38    0.27
  -7  10   0   -0.03    0.28
  -7  10   0   -0.05    0.31
   6 -10   0    0.35    0.34
  -6  10   0    0.12    0.22
  -6  10   0    0.49    0.28
  -6  10   0    0.03    0.30
   5 -10   0    1.39    0.44
  -5  10   0    1.59    0.29
  -5  10   0    1.81    0.35
  -5  10   0    1.44    0.43
   4 -10   0    1.80    0.47
  -4  10   0    1.86    0.35
  -4  10   0    1.65    0.45
  -4  10   0    1.58    0.38
  -4  10   0    1.46    0.25
   3 -10   0    0.48    0.26
   3 -10   0    0.00    0.30
  -3  10   0    0.50    0.21
  -3  10   0    0.82    0.36
  -3  10   0   -0.02    0.23
  -3  10   0    0.46    0.15
   2 -10   0    2.16    0.27
   2 -10   0    1.82    0.43
   2 -10   0    1.47    0.33
  -2  10   0    2.32    0.27
  -2  10   0    1.62    0.43
  -2  10   0    2.56    0.30
   1 -10   0    9.19    0.53
   1 -10   0    8.57    0.82
   1 -10   0    8.56    0.59
  -1  10   0    9.01    0.40
  -1  10   0    9.04    0.72
  -1  10   0    9.75    0.47
  -1  10   0    9.70    0.88
   0 -10   0    2.81    0.39
   0 -10   0    3.18    0.53
   0 -10   0    2.92    0.37
   0  10   0    2.81    0.49
   0  10   0    3.53    0.55
   0  10   0    3.13    0.36
  -1 -10   0    3.29    0.42
  -1 -10   0    4.52    0.48
  -1 -10   0    4.54    0.59
   1  10   0    3.78    0.41
   1  10   0    3.02    0.49
   1  10   0    3.60    0.52
  -2 -10   0    0.35    0.23
  -2 -10   0    0.24    0.25
  -2 -10   0   -0.20    0.23
   2  10   0   -0.07    0.16
   2  10   0   -0.01    0.20
   2  10   0   -0.06    0.23
   2  10   0    0.25    0.28
  -3 -10   0    5.42    0.57
  -3 -10   0    5.94    0.55
  -3 -10   0    5.76    0.64
   3  10   0    5.89    0.48
   3  10   0    5.80    0.58
   3  10   0    4.93    0.57
   3  10   0    5.60    0.62
  -4 -10   0    0.66    0.28
  -4 -10   0   -0.04    0.28
   4  10   0    0.55    0.30
   4  10   0    0.35    0.25
   4  10   0   -0.09    0.19
   4  10   0    0.26    0.27
   5  10   0    0.18    0.28
   5  10   0    0.33    0.28
   6  10   0    0.38    0.32
   6  10   0   -0.40    0.24
   7 -11   0    1.43    0.50
   7 -11   0    0.79    0.42
  -7  11   0    0.73    0.42
  -7  11   0    0.90    0.42
   6 -11   0    0.02    0.33
  -6  11   0    0.29    0.36
  -6  11   0    0.21    0.35
   5 -11   0    0.33    0.36
  -5  11   0    0.79    0.42
  -5  11   0    1.08    0.32
  -5  11   0    0.43    0.34
   4 -11   0    2.15    0.53
  -4  11   0    2.39    0.54
  -4  11   0    1.99    0.51
  -4  11   0    2.71    0.39
   3 -11   0    4.05    0.65
  -3  11   0    4.48    0.67
  -3  11   0    4.80    0.70
   2 -11   0    1.70    0.48
  -2  11   0    0.95    0.41
  -2  11   0    0.95    0.23
  -2  11   0    0.69    0.36
   1 -11   0    1.15    0.39
   1 -11   0    1.00    0.34
   1 -11   0    1.51    0.29
  -1  11   0    1.35    0.25
  -1  11   0    1.13    0.39
  -1  11   0    1.55    0.43
   0 -11   0    0.16    0.22
   0 -11   0    0.31    0.30
   0  11   0    0.23    0.29
   0  11   0    0.10    0.27
   0  11   0    0.05    0.18
  -1 -11   0    3.25    0.57
  -1 -11   0    1.90    0.36
   1  11   0    2.98    0.37
   1  11   0    3.66    0.60
   1  11   0    1.81    0.43
   1  11   0    2.54    0.37
  -2 -11   0    0.33    0.28
  -2 -11   0    0.37    0.27
   2  11   0    0.63    0.28
   2  11   0    0.27    0.22
   2  11   0    0.08    0.31
   2  11   0    0.65    0.33
  -3 -11   0    2.58    0.49
  -3 -11   0    0.74    0.35
   3  11   0    1.85    0.35
   3  11   0    1.51    0.40
   3  11   0    1.88    0.44
   3  11   0    2.06    0.39
  -4 -11   0    1.52    0.40
   4  11   0    1.93    0.42
   4  11   0    1.59    0.39
   4  11   0    1.91    0.44
   4  11   0    1.50    0.37
   5  11   0    0.74    0.33
   5  11   0    0.23    0.30
   6 -12   0    0.29    0.41
  -6  12   0    0.84    0.44
  -6  12   0    0.07    0.33
   5 -12   0    1.08    0.51
  -5  12   0    1.67    0.51
  -5  12   0    1.79    0.57
   4 -12   0    0.20    0.38
  -4  12   0    0.65    0.41
  -4  12   0    0.81    0.43
   3 -12   0    5.06    0.76
  -3  12   0    5.31    0.73
  -3  12   0    5.60    0.76
   2 -12   0    1.23    0.47
  -2  12   0    1.15    0.44
  -2  12   0    1.51    0.49
   1 -12   0    2.49    0.55
   1 -12   0    2.23    0.39
  -1  12   0    1.79    0.47
  -1  12   0    2.47    0.55
   0 -12   0    0.17    0.32
   0 -12   0    0.36    0.26
   0  12   0    0.10    0.30
   0  12   0    0.70    0.40
  -1 -12   0    0.62    0.30
  -1 -12   0    0.05    0.30
   1  12   0    1.36    0.43
   1  12   0    0.98    0.29
   1  12   0    0.93    0.40
  -2 -12   0    0.05    0.25
  -2 -12   0    0.29    0.32
   2  12   0    0.07    0.28
   2  12   0    0.57    0.35
   2  12   0    0.32    0.26
  -3 -12   0    0.16    0.30
   3  12   0    0.11    0.27
   3  12   0   -0.20    0.27
   3  12   0    0.21    0.30
  -4 -12   0    0.38    0.33
   4  12   0    0.30    0.30
  -5  13   0    0.74    0.44
   4 -13   0   -0.02    0.36
  -4  13   0    0.23    0.34
  -4  13   0    0.42    0.38
   3 -13   0   -0.45    0.29
  -3  13   0    0.08    0.36
  -3  13   0    0.05    0.32
   2 -13   0   -0.33    0.31
  -2  13   0    0.03    0.31
  -2  13   0   -0.04    0.33
   1 -13   0    2.89    0.61
  -1  13   0    3.99    0.67
  -1  13   0    3.13    0.62
   0 -13   0   -0.20    0.32
   0  13   0   -0.63    0.25
   0  13   0    0.04    0.35
  -1 -13   0    0.74    0.41
   1  13   0    0.20    0.37
   1  13   0    0.29    0.32
  -2 -13   0    0.54    0.38
   2  13   0    0.61    0.39
   2  13   0    1.20    0.41
   2  13  -1    0.74    0.36
   2  13  -1    1.28    0.34
   2  13  -1    2.32    0.57
  -2 -13   1    1.97    0.50
   1  13  -1   -0.20    0.29
   1  13  -1   -0.28    0.31
  -1 -13   1    0.48    0.37
  -1 -13   1    0.21    0.29
   0  13  -1    0.39    0.38
   0  13  -1    0.85    0.42
   0 -13   1    1.16    0.45
  -1  13  -1    1.36    0.49
  -1  13  -1    1.83    0.53
   1 -13   1    2.32    0.58
  -2  13  -1    2.25    0.56
  -2  13  -1    0.78    0.40
   2 -13   1    1.67    0.55
  -3  13  -1    2.36    0.57
  -3  13  -1    1.14    0.45
   3 -13   1    0.94    0.51
  -4  13  -1    0.75    0.43
  -4  13  -1   -0.21    0.31
   4 -13   1    0.28    0.40
   4  12  -1    0.29    0.30
  -4 -12   1   -0.14    0.28
   3  12  -1    0.21    0.27
   3  12  -1    0.48    0.35
   3  12  -1    0.42    0.32
  -3 -12   1    0.00    0.30
   2  12  -1    1.35    0.40
   2  12  -1    1.19    0.41
   2  12  -1    1.48    0.34
  -2 -12   1    0.92    0.38
  -2 -12   1    1.71    0.41
   1  12  -1    1.43    0.42
   1  12  -1    1.25    0.42
   1  12  -1    1.08    0.31
  -1 -12   1    1.00    0.40
  -1 -12   1    1.60    0.37
   0  12  -1    0.08    0.21
   0  12  -1    0.03    0.30
   0  12  -1    0.32    0.32
   0 -12   1   -0.13    0.31
   0 -12   1    0.16    0.24
  -1  12  -1    1.64    0.30
  -1  12  -1    1.87    0.50
  -1  12  -1    1.31    0.44
   1 -12   1    1.57    0.48
  -2  12  -1    5.69    0.78
  -2  12  -1    4.12    0.68
   2 -12   1    4.50    0.69
  -3  12  -1    1.03    0.46
   3 -12   1    0.81    0.46
  -4  12  -1    0.05    0.34
   4 -12   1   -0.44    0.30
  -5  12  -1    0.63    0.41
   5 -12   1    0.24    0.44
  -6  12  -1    1.69    0.51
  -6  12  -1    1.34    0.50
   6 -12   1    0.68    0.46
   5  11  -1    1.36    0.41
   4  11  -1    1.99    0.43
   4  11  -1    1.45    0.37
   4  11  -1    2.54    0.45
  -4 -11   1    1.83    0.42
   3  11  -1    0.17    0.25
   3  11  -1    0.13    0.21
   3  11  -1   -0.18    0.24
   3  11  -1   -0.04    0.24
  -3 -11   1    0.15    0.30
  -3 -11   1    0.22    0.25
   2  11  -1    1.05    0.26
   2  11  -1    0.63    0.33
   2  11  -1    0.80    0.36
   2  11  -1    0.77    0.28
  -2 -11   1    0.65    0.30
  -2 -11   1    0.81    0.36
   1  11  -1    0.09    0.22
   1  11  -1    0.23    0.33
   1  11  -1    0.31    0.18
   1  11  -1    0.10    0.25
  -1 -11   1    0.40    0.26
  -1 -11   1   -0.01    0.29
   0  11  -1    6.46    0.75
   0  11  -1    5.24    0.66
   0  11  -1    5.81    0.46
   0 -11   1    6.70    0.54
   0 -11   1    6.27    0.73
  -1  11  -1    3.21    0.54
  -1  11  -1    4.47    0.41
   1 -11   1    2.38    0.39
   1 -11   1    3.67    0.61
   1 -11   1    3.11    0.37
  -2  11  -1   -0.03    0.17
  -2  11  -1    0.06    0.30
   2 -11   1    0.01    0.24
   2 -11   1    0.32    0.35
   2 -11   1   -0.17    0.14
  -3  11  -1    2.02    0.49
  -3  11  -1    1.66    0.26
   3 -11   1    1.36    0.44
  -4  11  -1    1.88    0.35
  -4  11  -1    1.75    0.48
   4 -11   1    0.40    0.41
  -5  11  -1    1.14    0.32
  -5  11  -1    0.67    0.39
   5 -11   1    0.78    0.40
  -6  11  -1    0.03    0.34
   6 -11   1    0.39    0.38
  -7  11  -1    0.88    0.41
   7 -11   1    0.93    0.46
   6  10  -1    0.22    0.29
   6  10  -1   -0.16    0.30
   5  10  -1    0.93    0.34
   5  10  -1    1.22    0.37
   4  10  -1    1.60    0.40
   4  10  -1    2.27    0.41
   4  10  -1    1.97    0.38
   4  10  -1    1.75    0.35
  -4 -10   1    1.71    0.40
  -4 -10   1    2.68    0.43
   3  10  -1    1.25    0.33
   3  10  -1    1.43    0.29
   3  10  -1    1.17    0.34
   3  10  -1    1.42    0.36
  -3 -10   1    1.40    0.32
  -3 -10   1    1.29    0.36
  -3 -10   1    0.89    0.34
   2  10  -1    0.81    0.27
   2  10  -1    1.12    0.24
   2  10  -1    0.89    0.33
   2  10  -1    1.18    0.34
  -2 -10   1    1.36    0.36
  -2 -10   1    0.51    0.24
  -2 -10   1    1.09    0.32
   1  10  -1    2.66    0.49
   1  10  -1    3.14    0.52
   1  10  -1    2.76    0.37
  -1 -10   1    2.77    0.37
  -1 -10   1    3.54    0.54
  -1 -10   1    2.39    0.38
   0  10  -1   15.40    0.90
   0  10  -1   13.51    0.63
   0 -10   1   14.48    0.74
   0 -10   1   14.48    0.90
   0 -10   1   13.81    0.69
  -1  10  -1   -0.01    0.24
  -1  10  -1    0.06    0.13
  -1  10  -1    0.37    0.19
   1 -10   1    0.11    0.17
   1 -10   1    0.46    0.24
   1 -10   1    0.16    0.29
  -2  10  -1    0.32    0.17
  -2  10  -1    0.74    0.34
   2 -10   1    0.22    0.24
   2 -10   1    0.47    0.17
   2 -10   1    0.67    0.35
  -3  10  -1    0.08    0.13
  -3  10  -1    0.24    0.26
  -3  10  -1   -0.11    0.27
   3 -10   1   -0.36    0.25
   3 -10   1    0.00    0.22
   3 -10   1    0.41    0.31
  -4  10  -1    4.50    0.38
  -4  10  -1    4.48    0.52
  -4  10  -1    4.29    0.62
   4 -10   1    4.83    0.69
   4 -10   1    4.18    0.61
  -5  10  -1    0.57    0.23
  -5  10  -1    0.26    0.29
   5 -10   1    1.00    0.45
  -6  10  -1    0.57    0.26
  -6  10  -1    0.54    0.34
   6 -10   1    0.46    0.35
  -7  10  -1   -0.08    0.29
  -7  10  -1    0.24    0.27
   7 -10   1   -0.09    0.30
   7 -10   1    0.28    0.38
  -8  10  -1    0.63    0.35
  -8  10  -1    0.53    0.35
  -8  10  -1    0.30    0.34
   8 -10   1    0.70    0.44
   8 -10   1    0.08    0.35
   7   9  -1   -0.13    0.31
   7   9  -1    0.09    0.31
   6   9  -1    1.21    0.42
   6   9  -1    1.72    0.41
   5   9  -1    0.06    0.23
   5   9  -1    0.34    0.29
  -5  -9   1    0.02    0.21
  -5  -9   1   -0.09    0.17
  -5  -9   1   -0.03    0.26
   4   9  -1    0.95    0.32
   4   9  -1    0.60    0.25
   4   9  -1    0.74    0.25
   4   9  -1    0.94    0.29
  -4  -9   1    0.56    0.25
  -4  -9   1    0.48    0.23
  -4  -9   1    0.84    0.34
   3   9  -1   -0.29    0.19
   3   9  -1   -0.13    0.20
   3   9  -1    0.16    0.16
   3   9  -1    0.16    0.23
  -3  -9   1   -0.18    0.21
  -3  -9   1   -0.07    0.24
  -3  -9   1    0.22    0.19
   2   9  -1   19.34    0.91
   2   9  -1   20.04    0.83
   2   9  -1   19.51    0.93
   2   9  -1   19.71    0.73
  -2  -9   1   19.05    0.81
  -2  -9   1   22.44    0.98
  -2  -9   1   21.29    0.93
  -2  -9   1   22.43    0.86
   1   9  -1    5.99    0.43
   1   9  -1    5.92    0.62
  -1  -9   1    6.20    0.46
  -1  -9   1    5.28    0.60
  -1  -9   1    7.48    0.54
  -1  -9   1    5.87    0.45
   0   9  -1    3.39    0.51
   0   9  -1    3.76    0.22
   0   9  -1    3.77    0.36
   0   9  -1    3.42    0.21
   0  -9   1    5.09    0.62
   0  -9   1    3.49    0.39
   0  -9   1    3.79    0.39
   0  -9   1    3.95    0.44
  -1   9  -1    3.30    0.49
  -1   9  -1    3.66    0.33
   1  -9   1    4.21    0.45
   1  -9   1    3.12    0.36
   1  -9   1    4.11    0.37
   1  -9   1    3.57    0.53
   1  -9   1    4.30    0.55
  -2   9  -1    0.32    0.11
  -2   9  -1    0.21    0.27
  -2   9  -1    0.58    0.24
   2  -9   1    0.18    0.28
   2  -9   1    0.23    0.21
   2  -9   1   -0.39    0.19
   2  -9   1   -0.06    0.20
   2  -9   1    0.14    0.14
  -3   9  -1    0.32    0.23
  -3   9  -1   -0.42    0.22
  -3   9  -1    0.01    0.13
   3  -9   1    0.56    0.29
   3  -9   1   -0.45    0.22
   3  -9   1    0.02    0.23
  -4   9  -1    0.21    0.18
  -4   9  -1    0.28    0.31
  -4   9  -1    0.18    0.22
   4  -9   1   -0.01    0.21
   4  -9   1    0.36    0.32
   4  -9   1    0.34    0.28
  -5   9  -1    2.27    0.46
  -5   9  -1    1.38    0.33
  -5   9  -1    2.94    0.39
   5  -9   1    2.06    0.45
   5  -9   1    2.59    0.48
  -6   9  -1    0.11    0.29
  -6   9  -1    1.31    0.33
  -6   9  -1    1.03    0.36
   6  -9   1    0.53    0.37
   6  -9   1    1.22    0.42
  -7   9  -1    0.82    0.31
  -7   9  -1   -0.12    0.26
   7  -9   1    0.35    0.34
   7  -9   1    0.25    0.30
  -8   9  -1    2.56    0.49
  -8   9  -1    2.01    0.49
   8  -9   1    2.04    0.53
   8  -9   1    1.16    0.46
  -9   9  -1    1.01    0.41
  -9   9  -1    1.67    0.45
   9  -9   1    1.71    0.49
   9  -9   1    1.40    0.48
   8   8  -1    0.43    0.34
   8   8  -1    0.92    0.40
   7   8  -1    4.63    0.60
   7   8  -1    4.97    0.65
  -7  -8   1    4.39    0.47
   6   8  -1    2.76    0.46
   6   8  -1    1.63    0.43
  -6  -8   1    2.98    0.39
  -6  -8   1    3.47    0.54
   5   8  -1    2.04    0.31
   5   8  -1    2.93    0.36
   5   8  -1    2.97    0.42
   5   8  -1    2.02    0.42
  -5  -8   1    2.23    0.33
  -5  -8   1    3.25    0.50
  -5  -8   1    2.75    0.35
   4   8  -1    3.00    0.38
   4   8  -1    2.67    0.43
   4   8  -1    3.15    0.40
   4   8  -1    2.91    0.37
  -4  -8   1    3.27    0.40
  -4  -8   1    2.27    0.32
  -4  -8   1    3.03    0.44
   3   8  -1    4.70    0.50
   3   8  -1    4.84    0.43
   3   8  -1    3.88    0.42
   3   8  -1    4.30    0.46
   3   8  -1    3.94    0.45
  -3  -8   1    4.08    0.43
  -3  -8   1    4.50    0.51
  -3  -8   1    5.17    0.51
  -3  -8   1    4.27    0.40
   2   8  -1   31.50    1.04
   2   8  -1   31.64    0.94
   2   8  -1   30.49    1.11
   2   8  -1   31.80    1.06
   2   8  -1   31.32    1.13
  -2  -8   1   31.04    1.02
  -2  -8   1   31.46    1.13
  -2  -8   1   32.33    1.02
  -2  -8   1   31.46    1.12
   1   8  -1    1.36    0.25
   1   8  -1    1.52    0.26
   1   8  -1    1.03    0.30
  -1  -8   1    1.19    0.28
  -1  -8   1    1.77    0.36
  -1  -8   1    1.59    0.25
  -1  -8   1    1.47    0.25
   0   8  -1    2.91    0.30
   0   8  -1    3.06    0.34
   0   8  -1    3.92    0.49
   0   8  -1    2.89    0.19
   0  -8   1    3.30    0.47
   0  -8   1    3.42    0.37
   0  -8   1    2.90    0.42
   0  -8   1    4.23    0.41
   0  -8   1    3.43    0.34
  -1   8  -1    9.97    0.64
  -1   8  -1    9.71    0.45
  -1   8  -1   10.01    0.52
   1  -8   1   11.01    0.67
   1  -8   1   10.43    0.55
   1  -8   1   10.42    0.50
   1  -8   1   10.07    0.53
   1  -8   1   11.04    0.70
   1  -8   1   10.83    0.67
  -2   8  -1   20.67    0.63
  -2   8  -1   21.26    0.84
  -2   8  -1   21.95    0.97
  -2   8  -1   20.62    0.76
   2  -8   1   21.68    0.93
   2  -8   1   20.52    0.66
   2  -8   1   21.48    0.81
   2  -8   1   19.44    0.95
   2  -8   1   21.36    0.82
   2  -8   1   20.28    0.93
  -3   8  -1    4.34    0.40
  -3   8  -1    3.68    0.42
  -3   8  -1    4.25    0.35
  -3   8  -1    4.24    0.55
   3  -8   1    4.09    0.56
   3  -8   1    4.33    0.53
   3  -8   1    3.45    0.40
   3  -8   1    3.98    0.45
   3  -8   1    3.44    0.39
  -4   8  -1    0.78    0.32
  -4   8  -1    1.12    0.22
  -4   8  -1    1.13    0.26
  -4   8  -1    0.97    0.26
   4  -8   1    1.01    0.35
   4  -8   1    1.40    0.39
   4  -8   1    1.16    0.28
  -5   8  -1    0.28    0.26
  -5   8  -1    0.39    0.23
  -5   8  -1    0.64    0.26
  -5   8  -1    0.47    0.20
   5  -8   1    0.05    0.17
   5  -8   1    0.55    0.33
   5  -8   1    0.41    0.31
  -6   8  -1    1.14    0.32
  -6   8  -1    1.00    0.30
  -6   8  -1    1.19    0.38
   6  -8   1    1.49    0.43
   6  -8   1    1.23    0.37
  -7   8  -1    7.90    0.77
  -7   8  -1    7.40    0.72
   7  -8   1    5.94    0.71
   7  -8   1    6.69    0.71
   7  -8   1    6.26    0.73
  -8   8  -1   12.70    0.84
  -8   8  -1   10.86    0.81
   8  -8   1   12.44    0.86
   8  -8   1   11.02    0.82
  -9   8  -1    1.15    0.47
  -9   8  -1    1.08    0.39
  -9   8  -1    1.17    0.41
   9  -8   1    0.27    0.33
   9  -8   1    1.46    0.45
   8   7  -1    0.29    0.33
   8   7  -1    0.45    0.32
   7   7  -1    0.40    0.36
   7   7  -1    1.20    0.38
  -7  -7   1    1.06    0.35
  -7  -7   1    0.72    0.23
   6   7  -1    3.55    0.51
   6   7  -1    4.21    0.52
  -6  -7   1    2.82    0.36
  -6  -7   1    2.34    0.27
  -6  -7   1    3.54    0.50
   5   7  -1    2.40    0.30
   5   7  -1    1.49    0.34
   5   7  -1    2.37    0.29
   5   7  -1    2.16    0.35
   5   7  -1    2.37    0.39
  -5  -7   1    2.02    0.21
  -5  -7   1    2.10    0.28
  -5  -7   1    2.03    0.38
  -5  -7   1    1.52    0.26
   4   7  -1   30.91    0.98
   4   7  -1   29.61    0.96
   4   7  -1   30.66    1.11
   4   7  -1   28.82    1.00
   4   7  -1   30.04    1.03
  -4  -7   1   32.30    1.19
  -4  -7   1   30.21    0.75
  -4  -7   1   31.37    0.99
  -4  -7   1   30.02    0.98
   3   7  -1    1.21    0.29
   3   7  -1    1.12    0.26
   3   7  -1    1.34    0.23
   3   7  -1    1.12    0.26
   3   7  -1    1.40    0.26
  -3  -7   1    1.58    0.25
  -3  -7   1    0.74    0.23
  -3  -7   1    1.28    0.30
   2   7  -1    9.97    0.57
   2   7  -1    9.53    0.51
   2   7  -1   10.50    0.46
   2   7  -1   10.15    0.52
  -2  -7   1   10.39    0.51
  -2  -7   1    9.85    0.49
  -2  -7   1    9.82    0.58
  -2  -7   1    9.70    0.57
   1   7  -1    3.22    0.33
   1   7  -1    3.35    0.33
   1   7  -1    3.14    0.39
  -1  -7   1    3.20    0.34
  -1  -7   1    3.23    0.33
  -1  -7   1    2.94    0.42
  -1  -7   1    3.40    0.33
  -1  -7   1    3.88    0.43
  -1  -7   1    2.90    0.40
   0   7  -1    1.17    0.21
   0   7  -1    0.74    0.26
   0   7  -1    0.97    0.19
   0  -7   1    1.03    0.21
   0  -7   1    1.08    0.30
   0  -7   1    0.82    0.19
   0  -7   1    0.78    0.24
   0  -7   1    0.86    0.20
   0  -7   1    1.10    0.27
  -1   7  -1    0.19    0.17
  -1   7  -1   -0.10    0.11
  -1   7  -1    0.00    0.07
  -1   7  -1   -0.02    0.19
   1  -7   1    0.06    0.18
   1  -7   1   -0.16    0.18
   1  -7   1    0.02    0.18
   1  -7   1    0.08    0.15
   1  -7   1   -0.03    0.12
   1  -7   1    0.05    0.14
  -2   7  -1    3.99    0.47
  -2   7  -1    4.06    0.32
  -2   7  -1    4.16    0.28
  -2   7  -1    4.51    0.41
   2  -7   1    4.13    0.38
   2  -7   1    4.25    0.36
   2  -7   1    3.99    0.47
   2  -7   1    4.17    0.26
   2  -7   1    4.61    0.51
   2  -7   1    3.48    0.39
  -3   7  -1    9.91    0.55
  -3   7  -1   11.84    0.69
  -3   7  -1   10.61    0.50
  -3   7  -1    9.73    0.47
   3  -7   1   10.80    0.56
   3  -7   1   10.81    0.66
   3  -7   1   10.05    0.57
   3  -7   1   10.17    0.66
   3  -7   1   10.48    0.55
  -4   7  -1    0.90    0.20
  -4   7  -1    0.80    0.29
  -4   7  -1    0.91    0.27
  -4   7  -1    1.12    0.26
   4  -7   1    0.94    0.32
   4  -7   1    0.74    0.21
   4  -7   1    0.48    0.28
   4  -7   1    0.77    0.25
  -5   7  -1    0.26    0.26
  -5   7  -1    0.03    0.20
  -5   7  -1    0.20    0.22
  -5   7  -1   -0.04    0.14
   5  -7   1    0.11    0.24
   5  -7   1    0.41    0.26
   5  -7   1    0.24    0.26
   5  -7   1    0.13    0.14
  -6   7  -1   16.50    0.87
  -6   7  -1   15.77    0.80
  -6   7  -1   16.52    0.66
  -6   7  -1   16.01    0.83
   6  -7   1   17.07    0.87
   6  -7   1   17.08    0.93
  -7   7  -1    1.58    0.36
  -7   7  -1    1.04    0.33
  -7   7  -1    1.70    0.41
  -7   7  -1    0.70    0.20
   7  -7   1    0.69    0.33
   7  -7   1    1.51    0.39
   7  -7   1    0.82    0.35
  -8   7  -1   10.04    0.89
  -8   7  -1    7.15    0.70
   8  -7   1    5.88    0.67
   8  -7   1    8.52    0.81
  -9   7  -1    0.24    0.29
  -9   7  -1    0.33    0.34
   9  -7   1    0.20    0.34
   9  -7   1    0.44    0.34
  10  -7   1    0.11    0.35
   9   6  -1    0.51    0.36
   9   6  -1    0.79    0.37
   8   6  -1    1.25    0.39
   8   6  -1    1.08    0.39
  -8  -6   1    1.03    0.28
  -8  -6   1    1.31    0.34
  -8  -6   1    1.38    0.40
  -8  -6   1    1.10    0.26
   7   6  -1   -0.03    0.27
   7   6  -1    0.32    0.29
  -7  -6   1    0.31    0.18
  -7  -6   1    0.32    0.17
  -7  -6   1   -0.11    0.26
   6   6  -1    5.62    0.58
   6   6  -1    4.47    0.55
  -6  -6   1    4.86    0.25
  -6  -6   1    4.80    0.39
  -6  -6   1    5.38    0.58
  -6  -6   1    4.65    0.37
   5   6  -1    3.54    0.28
   5   6  -1    3.15    0.43
   5   6  -1    3.39    0.42
   5   6  -1    2.87    0.36
  -5  -6   1    3.70    0.28
  -5  -6   1    3.24    0.30
  -5  -6   1    3.27    0.43
  -5  -6   1    3.34    0.18
  -5  -6   1    2.86    0.32
   4   6  -1   56.85    1.54
   4   6  -1   59.92    1.58
   4   6  -1   59.33    1.45
   4   6  -1   60.36    1.45
   4   6  -1   60.67    1.67
  -4  -6   1   57.61    1.45
  -4  -6   1   56.77    1.36
  -4  -6   1   60.09    1.51
  -4  -6   1   59.82    1.72
   3   6  -1    1.53    0.26
   3   6  -1    1.96    0.27
   3   6  -1    1.81    0.30
   3   6  -1    1.97    0.27
   3   6  -1    1.96    0.25
  -3  -6   1    1.60    0.22
  -3  -6   1    1.45    0.29
  -3  -6   1    1.93    0.14
  -3  -6   1    1.38    0.31
  -3  -6   1    2.47    0.30
   2   6  -1    1.87    0.22
   2   6  -1    1.15    0.22
   2   6  -1    0.98    0.23
   2   6  -1    1.48    0.23
  -2  -6   1    1.64    0.32
  -2  -6   1    1.32    0.20
  -2  -6   1    0.93    0.19
  -2  -6   1    1.29    0.24
  -2  -6   1    1.35    0.27
   1   6  -1   14.19    0.64
   1   6  -1   15.65    0.59
   1   6  -1   15.14    0.36
   1   6  -1   15.93    0.57
  -1  -6   1   16.38    0.58
  -1  -6   1   16.13    0.69
  -1  -6   1   16.22    0.65
  -1  -6   1   15.93    0.57
  -1  -6   1   14.54    0.71
  -1  -6   1   15.50    0.65
   0   6  -1    0.99    0.18
   0   6  -1    0.43    0.20
   0   6  -1    0.79    0.16
   0  -6   1    0.78    0.18
   0  -6   1    0.62    0.22
   0  -6   1    0.88    0.24
   0  -6   1    0.84    0.17
   0  -6   1    0.60    0.15
   0  -6   1    0.86    0.26
  -1   6  -1    4.08    0.29
  -1   6  -1    4.21    0.43
  -1   6  -1    3.58    0.20
  -1   6  -1    3.85    0.32
   1  -6   1    4.81    0.47
   1  -6   1    3.96    0.43
   1  -6   1    4.13    0.30
   1  -6   1    3.87    0.38
   1  -6   1    4.06    0.31
   1  -6   1    4.20    0.28
  -2   6  -1   15.83    0.72
  -2   6  -1   13.97    0.54
  -2   6  -1   14.90    0.60
  -2   6  -1   15.34    0.52
   2  -6   1   15.52    0.59
   2  -6   1   14.16    0.69
   2  -6   1   15.09    0.59
   2  -6   1   14.96    0.65
   2  -6   1   15.45    0.47
   2  -6   1   13.71    0.69
  -3   6  -1    2.99    0.31
  -3   6  -1    2.77    0.26
  -3   6  -1    3.32    0.41
   3  -6   1    3.60    0.44
   3  -6   1    3.39    0.34
   3  -6   1    3.26    0.34
   3  -6   1    3.01    0.33
   3  -6   1    2.84    0.38
  -4   6  -1    3.10    0.29
  -4   6  -1    2.75    0.34
  -4   6  -1    3.21    0.41
   4  -6   1    2.48    0.28
   4  -6   1    2.47    0.39
   4  -6   1    2.28    0.31
   4  -6   1    2.22    0.38
   4  -6   1    3.33    0.38
  -5   6  -1    6.09    0.57
  -5   6  -1    6.60    0.50
  -5   6  -1    6.11    0.37
   5  -6   1    6.23    0.34
   5  -6   1    6.26    0.47
   5  -6   1    6.71    0.62
   5  -6   1    6.49    0.61
  -6   6  -1   50.58    1.33
  -6   6  -1   53.44    1.57
  -6   6  -1   52.57    1.58
   6  -6   1   52.53    1.58
   6  -6   1   52.25    1.64
   6  -6   1   49.44    1.55
  -7   6  -1    0.38    0.16
  -7   6  -1    0.78    0.30
  -7   6  -1    0.55    0.27
  -7   6  -1    0.80    0.30
   7  -6   1    0.33    0.28
   7  -6   1    0.28    0.30
   7  -6   1    0.83    0.30
  -8   6  -1    1.81    0.26
  -8   6  -1    1.37    0.35
  -8   6  -1    2.13    0.41
  -8   6  -1    2.52    0.46
   8  -6   1    1.96    0.45
   8  -6   1    2.55    0.45
  -9   6  -1    1.13    0.32
  -9   6  -1    0.82    0.33
   9  -6   1    0.58    0.40
   9  -6   1    0.28    0.28
  10  -6   1    2.12    0.53
   9   5  -1    2.02    0.48
   9   5  -1    2.15    0.51
  -9  -5   1    1.02    0.30
  -9  -5   1    1.66    0.47
   8   5  -1    0.00    0.29
   8   5  -1   -0.15    0.28
  -8  -5   1    0.45    0.25
  -8  -5   1    0.45    0.28
  -8  -5   1    0.05    0.16
  -8  -5   1    0.09    0.29
  -8  -5   1    0.02    0.19
   7   5  -1    0.48    0.30
   7   5  -1    1.56    0.37
  -7  -5   1    1.69    0.32
  -7  -5   1    1.58    0.22
  -7  -5   1    1.21    0.26
  -7  -5   1    1.10    0.23
  -7  -5   1    1.34    0.34
   6   5  -1   10.08    0.63
   6   5  -1    8.80    0.64
  -6  -5   1    8.87    0.62
  -6  -5   1    7.63    0.49
  -6  -5   1    8.24    0.38
  -6  -5   1    9.48    0.49
   5   5  -1    8.98    0.35
   5   5  -1   10.24    0.62
   5   5  -1    9.34    0.56
   5   5  -1    9.42    0.51
  -5  -5   1    8.75    0.46
  -5  -5   1    9.87    0.36
  -5  -5   1    9.32    0.35
  -5  -5   1    8.96    0.60
  -5  -5   1    9.65    0.60
  -5  -5   1    8.83    0.46
   4   5  -1    0.83    0.17
   4   5  -1    0.47    0.19
   4   5  -1    0.55    0.23
   4   5  -1    0.95    0.17
   4   5  -1    0.65    0.19
  -4  -5   1    0.85    0.16
  -4  -5   1    0.76    0.17
  -4  -5   1    0.49    0.22
  -4  -5   1    1.30    0.28
  -4  -5   1    0.67    0.10
  -4  -5   1    0.79    0.18
   3   5  -1   17.84    0.64
   3   5  -1   18.44    0.62
   3   5  -1   18.32    0.70
   3   5  -1   17.83    0.61
   3   5  -1   17.18    0.60
  -3  -5   1   16.23    0.70
  -3  -5   1   16.93    0.50
  -3  -5   1   17.25    0.39
  -3  -5   1   17.15    0.61
  -3  -5   1   17.72    0.79
  -3  -5   1   16.43    0.59
   2   5  -1    8.83    0.42
   2   5  -1    8.44    0.40
   2   5  -1    8.82    0.43
   2   5  -1    8.39    0.36
  -2  -5   1    8.14    0.39
  -2  -5   1    8.64    0.22
  -2  -5   1    8.48    0.43
  -2  -5   1    8.07    0.48
  -2  -5   1    8.55    0.52
   1   5  -1    0.81    0.20
   1   5  -1    0.86    0.07
   1   5  -1    0.94    0.17
   1   5  -1    0.61    0.16
  -1  -5   1    0.62    0.22
  -1  -5   1    0.63    0.15
  -1  -5   1    0.73    0.19
  -1  -5   1    0.76    0.20
  -1  -5   1    0.80    0.20
  -1  -5   1    0.83    0.17
   0   5  -1    3.77    0.27
   0   5  -1    4.82    0.42
   0  -5   1    4.38    0.40
   0  -5   1    3.63    0.30
   0  -5   1    4.29    0.38
   0  -5   1    4.47    0.28
   0  -5   1    4.49    0.37
   0  -5   1    4.14    0.28
  -1   5  -1   14.38    0.43
  -1   5  -1   15.79    0.56
  -1   5  -1   13.59    0.61
  -1   5  -1   14.65    0.50
   1  -5   1   15.49    0.66
   1  -5   1   14.88    0.54
   1  -5   1   13.72    0.61
   1  -5   1   14.88    0.49
   1  -5   1   15.49    0.53
   1  -5   1   15.80    0.64
  -2   5  -1   30.77    0.84
  -2   5  -1   32.05    0.91
  -2   5  -1   31.71    1.01
   2  -5   1   30.54    0.75
   2  -5   1   32.14    0.88
   2  -5   1   32.47    0.96
   2  -5   1   31.41    1.01
   2  -5   1   31.87    1.03
   2  -5   1   32.26    0.92
  -3   5  -1   11.36    0.57
  -3   5  -1   11.10    0.43
  -3   5  -1   10.92    0.51
   3  -5   1   11.39    0.59
   3  -5   1   11.15    0.58
   3  -5   1   11.10    0.48
   3  -5   1   11.43    0.52
  -4   5  -1   20.21    0.81
  -4   5  -1   21.30    0.65
  -4   5  -1   21.41    0.77
   4  -5   1   20.98    0.76
   4  -5   1   20.29    0.64
   4  -5   1   20.07    0.83
   4  -5   1   19.45    0.81
   4  -5   1   21.45    0.79
  -5   5  -1    1.36    0.30
  -5   5  -1    1.62    0.28
  -5   5  -1    1.20    0.18
   5  -5   1    1.30    0.15
   5  -5   1    1.46    0.31
   5  -5   1    1.46    0.32
   5  -5   1    1.01    0.23
  -6   5  -1   13.65    0.69
  -6   5  -1   13.82    0.54
  -6   5  -1   13.76    0.68
   6  -5   1   11.58    0.68
   6  -5   1   12.92    0.69
   6  -5   1   13.31    0.72
   6  -5   1   14.48    0.72
  -7   5  -1    0.06    0.23
  -7   5  -1    0.39    0.23
  -7   5  -1    0.26    0.15
   7  -5   1    0.60    0.27
   7  -5   1    0.35    0.24
   7  -5   1    0.34    0.28
  -8   5  -1   -0.05    0.14
  -8   5  -1   -0.29    0.24
  -8   5  -1   -0.13    0.17
   8  -5   1    0.02    0.30
   8  -5   1   -0.08    0.19
  -9   5  -1    0.44    0.32
  -9   5  -1    0.51    0.25
   9  -5   1    0.22    0.27
   9  -5   1    0.02    0.31
  10  -5   1    0.91    0.45
  10   4  -1    0.73    0.39
  10   4  -1    0.67    0.42
  10   4  -1    1.00    0.39
 -10  -4   1    0.54    0.30
   9   4  -1    0.92    0.37
   9   4  -1    1.31    0.41
   9   4  -1    1.76    0.46
  -9  -4   1    1.64    0.36
  -9  -4   1    1.64    0.38
  -9  -4   1    1.69    0.44
  -9  -4   1    0.96    0.31
   8   4  -1    2.29    0.46
   8   4  -1    1.35    0.38
   8   4  -1    1.69    0.37
  -8  -4   1    1.43    0.35
  -8  -4   1    1.42    0.33
  -8  -4   1    1.47    0.26
  -8  -4   1    1.98    0.30
  -8  -4   1    1.76    0.34
  -8  -4   1    2.38    0.44
   7   4  -1   13.96    0.80
   7   4  -1   13.98    0.73
   7   4  -1   14.39    0.80
  -7  -4   1   14.06    0.61
  -7  -4   1   15.20    0.76
  -7  -4   1   16.02    0.63
  -7  -4   1   13.75    0.71
  -7  -4   1   13.68    0.70
  -7  -4   1   15.33    0.80
   6   4  -1   34.64    1.22
   6   4  -1   33.59    1.10
   6   4  -1   33.89    1.19
  -6  -4   1   32.44    0.95
  -6  -4   1   33.69    0.99
  -6  -4   1   32.93    1.18
  -6  -4   1   34.07    1.09
  -6  -4   1   33.82    1.20
   5   4  -1    0.70    0.10
   5   4  -1    0.80    0.10
   5   4  -1    0.48    0.23
   5   4  -1    0.37    0.22
  -5  -4   1    0.79    0.10
  -5  -4   1    0.71    0.09
  -5  -4   1    0.72    0.09
  -5  -4   1    0.61    0.14
  -5  -4   1    0.54    0.22
  -5  -4   1    0.36    0.15
  -5  -4   1    0.53    0.21
  -5  -4   1    0.43    0.17
   4   4  -1    1.76    0.29
   4   4  -1    1.48    0.17
   4   4  -1    1.27    0.16
   4   4  -1    1.30    0.24
   4   4  -1    1.46    0.22
   4   4  -1    1.41    0.16
  -4  -4   1    1.21    0.19
  -4  -4   1    1.32    0.16
  -4  -4   1    1.36    0.16
  -4  -4   1    1.45    0.27
  -4  -4   1    1.10    0.14
  -4  -4   1    1.60    0.22
  -4  -4   1    1.62    0.28
  -4  -4   1    1.50    0.17
   3   4  -1    1.43    0.24
   3   4  -1    0.96    0.18
   3   4  -1    1.05    0.17
   3   4  -1    1.25    0.18
   3   4  -1    1.24    0.20
  -3  -4   1    1.12    0.11
  -3  -4   1    1.40    0.19
  -3  -4   1    0.85    0.16
  -3  -4   1    1.06    0.24
  -3  -4   1    1.35    0.25
  -3  -4   1    1.23    0.15
   2   4  -1    5.89    0.34
   2   4  -1    6.73    0.34
   2   4  -1    6.03    0.29
   2   4  -1    5.88    0.32
  -2  -4   1    6.49    0.43
  -2  -4   1    6.20    0.18
  -2  -4   1    6.43    0.32
  -2  -4   1    5.92    0.22
  -2  -4   1    6.21    0.39
  -2  -4   1    6.51    0.32
  -2  -4   1    6.07    0.33
   1   4  -1    8.10    0.35
   1   4  -1    8.63    0.22
   1   4  -1    8.58    0.37
   1   4  -1    8.96    0.41
  -1  -4   1    8.76    0.40
  -1  -4   1    8.55    0.36
  -1  -4   1    8.44    0.36
  -1  -4   1    8.07    0.41
  -1  -4   1    8.46    0.46
  -1  -4   1    8.75    0.43
   0   4  -1   45.23    0.93
   0   4  -1   48.32    1.26
   0   4  -1   45.61    1.17
   0   4  -1   46.56    1.08
   0   4  -1   45.66    1.11
   0  -4   1   46.23    1.25
   0  -4   1   44.75    1.18
   0  -4   1   46.84    1.08
   0  -4   1   47.25    1.17
   0  -4   1   44.68    1.09
   0  -4   1   45.01    1.12
  -1   4  -1   18.92    0.67
  -1   4  -1   18.18    0.64
  -1   4  -1   18.72    0.54
  -1   4  -1   18.69    0.58
   1  -4   1   18.56    0.55
   1  -4   1   18.47    0.64
   1  -4   1   18.60    0.68
   1  -4   1   17.55    0.51
   1  -4   1   18.27    0.66
   1  -4   1   18.73    0.58
  -2   4  -1   10.77    0.45
  -2   4  -1   10.62    0.44
  -2   4  -1   10.63    0.39
  -2   4  -1   10.96    0.52
   2  -4   1   10.92    0.53
   2  -4   1   11.31    0.46
   2  -4   1   10.73    0.42
   2  -4   1   10.73    0.30
   2  -4   1   10.43    0.45
   2  -4   1   10.43    0.51
  -3   4  -1   53.81    1.25
  -3   4  -1   54.35    1.40
  -3   4  -1   53.90    1.37
  -3   4  -1   54.68    1.31
   3  -4   1   56.29    1.42
   3  -4   1   54.54    1.39
   3  -4   1   56.58    1.37
   3  -4   1   55.35    1.32
   3  -4   1   52.63    1.42
  -4   4  -1  161.79    3.53
  -4   4  -1  161.47    3.32
  -4   4  -1  158.00    3.42
   4  -4   1  164.41    3.57
   4  -4   1  164.81    3.41
   4  -4   1  159.34    3.48
   4  -4   1  165.34    3.54
   4  -4   1  167.34    3.44
  -5   4  -1   21.63    0.80
  -5   4  -1   22.88    0.81
  -5   4  -1   21.36    0.66
   5  -4   1   23.47    0.83
   5  -4   1   22.22    0.84
   5  -4   1   21.42    0.82
   5  -4   1   22.76    0.83
   5  -4   1   20.35    0.79
  -6   4  -1    4.28    0.30
  -6   4  -1    4.93    0.46
  -6   4  -1    4.55    0.43
   6  -4   1    5.05    0.49
   6  -4   1    4.97    0.47
   6  -4   1    6.13    0.46
   6  -4   1    3.83    0.45
   6  -4   1    4.85    0.51
  -7   4  -1    0.59    0.25
  -7   4  -1    0.26    0.18
  -7   4  -1    0.17    0.15
   7  -4   1    0.18    0.24
   7  -4   1    0.29    0.21
   7  -4   1    0.21    0.27
   7  -4   1    0.40    0.21
  -8   4  -1    3.73    0.41
  -8   4  -1    3.01    0.44
  -8   4  -1    2.81    0.29
   8  -4   1    3.68    0.43
   8  -4   1    2.21    0.44
   8  -4   1    3.42    0.51
  -9   4  -1    1.42    0.42
  -9   4  -1    0.45    0.23
   9  -4   1    0.25    0.32
  10  -4   1    0.11    0.35
  10   3  -1    0.13    0.39
  10   3  -1    0.40    0.32
  10   3  -1    0.04    0.30
 -10  -3   1   -0.02    0.26
 -10  -3   1   -0.06    0.26
   9   3  -1    0.38    0.31
   9   3  -1    0.51    0.35
   9   3  -1    0.41    0.33
  -9  -3   1    0.64    0.28
  -9  -3   1    0.89    0.24
  -9  -3   1    0.51    0.19
  -9  -3   1    0.25    0.25
  -9  -3   1    0.72    0.36
  -9  -3   1    0.61    0.27
   8   3  -1    4.84    0.58
   8   3  -1    5.37    0.58
   8   3  -1    5.51    0.65
  -8  -3   1    4.97    0.46
  -8  -3   1    4.94    0.56
  -8  -3   1    5.43    0.57
  -8  -3   1    5.24    0.39
  -8  -3   1    5.01    0.52
  -8  -3   1    5.15    0.53
   7   3  -1    6.62    0.53
   7   3  -1    7.57    0.70
   7   3  -1    7.52    0.60
  -7  -3   1    7.36    0.42
  -7  -3   1    7.35    0.55
  -7  -3   1    8.13    0.48
  -7  -3   1    8.16    0.56
  -7  -3   1    7.27    0.59
  -7  -3   1    7.40    0.52
  -7  -3   1    7.62    0.50
   6   3  -1    3.03    0.43
   6   3  -1    2.35    0.37
   6   3  -1    2.74    0.37
  -6  -3   1    3.01    0.34
  -6  -3   1    2.73    0.36
  -6  -3   1    2.75    0.34
  -6  -3   1    2.37    0.27
  -6  -3   1    2.45    0.32
  -6  -3   1    3.21    0.31
   5   3  -1    3.40    0.39
   5   3  -1    3.52    0.38
   5   3  -1    4.57    0.41
  -5  -3   1    3.39    0.28
  -5  -3   1    3.50    0.38
  -5  -3   1    3.34    0.29
  -5  -3   1    3.58    0.35
   4   3  -1    1.62    0.12
   4   3  -1    1.76    0.12
   4   3  -1    1.70    0.27
   4   3  -1    1.58    0.24
   4   3  -1    1.62    0.25
  -4  -3   1    1.49    0.24
  -4  -3   1    1.71    0.12
  -4  -3   1    1.61    0.11
  -4  -3   1    1.60    0.20
  -4  -3   1    1.19    0.22
  -4  -3   1    1.58    0.12
  -4  -3   1    1.71    0.19
   3   3  -1    9.82    0.45
   3   3  -1    9.22    0.41
   3   3  -1    9.75    0.32
   3   3  -1    9.63    0.32
   3   3  -1    9.62    0.32
   3   3  -1    9.12    0.40
  -3  -3   1    9.79    0.31
  -3  -3   1    9.55    0.39
  -3  -3   1    9.51    0.49
  -3  -3   1    9.41    0.32
  -3  -3   1    9.15    0.32
  -3  -3   1    9.18    0.47
  -3  -3   1    9.28    0.32
   2   3  -1   40.36    1.03
   2   3  -1   41.30    0.95
   2   3  -1   41.76    0.95
   2   3  -1   41.39    0.97
   2   3  -1   41.36    1.01
  -2  -3   1   42.29    1.11
  -2  -3   1   42.43    0.94
  -2  -3   1   42.37    0.87
  -2  -3   1   41.50    0.95
  -2  -3   1   41.35    1.14
  -2  -3   1   42.00    0.99
  -2  -3   1   41.38    0.94
  -2  -3   1   40.52    0.96
   1   3  -1   27.93    0.58
   1   3  -1   28.95    0.71
   1   3  -1   27.37    0.64
   1   3  -1   27.53    0.82
   1   3  -1   26.90    0.71
   1   3  -1   27.24    0.70
   1   3  -1   28.14    0.73
  -1  -3   1   26.95    0.82
  -1  -3   1   26.89    0.73
  -1  -3   1   28.21    0.69
  -1  -3   1   27.31    0.72
  -1  -3   1   27.53    0.71
   0   3  -1   12.73    0.38
   0   3  -1   11.34    0.45
   0   3  -1   12.68    0.39
   0   3  -1   12.13    0.44
   0  -3   1   12.64    0.47
   0  -3   1   11.69    0.43
   0  -3   1   12.60    0.38
   0  -3   1   12.39    0.45
   0  -3   1   12.33    0.38
  -1   3  -1    0.75    0.11
  -1   3  -1    0.79    0.13
  -1   3  -1    0.67    0.16
  -1   3  -1    0.75    0.14
   1  -3   1    1.03    0.18
   1  -3   1    0.69    0.11
   1  -3   1    1.08    0.14
   1  -3   1    0.74    0.14
   1  -3   1    0.80    0.17
  -2   3  -1  112.82    2.42
  -2   3  -1  110.61    2.40
  -2   3  -1  116.79    2.28
  -2   3  -1  113.58    2.37
   2  -3   1  111.50    2.41
   2  -3   1  112.58    2.40
   2  -3   1  109.11    2.34
   2  -3   1  110.63    2.42
   2  -3   1  112.92    2.31
  -3   3  -1   18.70    0.64
  -3   3  -1   17.97    0.62
  -3   3  -1   17.65    0.51
  -3   3  -1   17.85    0.51
   3  -3   1   17.42    0.64
   3  -3   1   18.35    0.60
   3  -3   1   16.85    0.60
   3  -3   1   18.63    0.62
   3  -3   1   18.03    0.63
   3  -3   1   17.97    0.50
  -4   3  -1    5.17    0.27
  -4   3  -1    4.92    0.36
  -4   3  -1    5.62    0.35
  -4   3  -1    4.93    0.20
   4  -3   1    5.48    0.38
   4  -3   1    4.91    0.35
   4  -3   1    4.75    0.36
   4  -3   1    5.30    0.36
   4  -3   1    5.04    0.34
  -5   3  -1    1.39    0.23
  -5   3  -1    0.71    0.14
  -5   3  -1    0.79    0.23
   5  -3   1    0.77    0.23
   5  -3   1    1.48    0.25
   5  -3   1    1.38    0.24
   5  -3   1    0.70    0.22
   5  -3   1    0.87    0.22
   5  -3   1    0.93    0.23
  -6   3  -1    2.88    0.26
  -6   3  -1    3.12    0.36
  -6   3  -1    2.75    0.37
  -6   3  -1    3.40    0.34
   6  -3   1    2.90    0.39
   6  -3   1    3.14    0.35
   6  -3   1    1.98    0.34
   6  -3   1    2.88    0.35
   6  -3   1    2.89    0.34
  -7   3  -1    3.29    0.34
  -7   3  -1    2.37    0.38
  -7   3  -1    2.31    0.25
  -7   3  -1    3.30    0.40
   7  -3   1    2.49    0.32
   7  -3   1    2.03    0.40
   7  -3   1    2.32    0.41
   7  -3   1    2.58    0.38
   7  -3   1    2.34    0.32
  -8   3  -1    0.67    0.21
  -8   3  -1    0.23    0.25
  -8   3  -1    0.81    0.19
  -8   3  -1    0.73    0.30
   8  -3   1    0.33    0.18
   8  -3   1    0.96    0.37
   8  -3   1    1.05    0.37
   9  -3   1    2.70    0.51
   9  -3   1    1.70    0.44
  10  -3   1    0.22    0.34
  10  -3   1    1.41    0.43
  10   2  -1    0.03    0.33
  10   2  -1    0.62    0.37
  10   2  -1    0.11    0.27
 -10  -2   1    0.11    0.27
 -10  -2   1    0.41    0.27
 -10  -2   1    0.37    0.34
 -10  -2   1    0.55    0.26
   9   2  -1    3.06    0.51
   9   2  -1    3.06    0.53
   9   2  -1    3.45    0.52
  -9  -2   1    2.81    0.38
  -9  -2   1    3.44    0.47
  -9  -2   1    3.32    0.50
  -9  -2   1    3.44    0.50
  -9  -2   1    3.37    0.35
  -9  -2   1    3.99    0.48
   8   2  -1    8.87    0.72
   8   2  -1    8.35    0.66
   8   2  -1    9.19    0.64
  -8  -2   1    9.03    0.66
  -8  -2   1    9.09    0.48
  -8  -2   1    9.28    0.58
  -8  -2   1    9.10    0.60
  -8  -2   1   10.28    0.62
  -8  -2   1    7.75    0.61
   7   2  -1    1.81    0.36
   7   2  -1    1.39    0.34
   7   2  -1    1.66    0.39
  -7  -2   1    1.79    0.34
  -7  -2   1    1.50    0.23
  -7  -2   1    1.17    0.31
  -7  -2   1    1.80    0.32
  -7  -2   1    1.89    0.27
  -7  -2   1    1.69    0.29
  -7  -2   1    1.55    0.30
   6   2  -1   10.31    0.56
   6   2  -1   10.70    0.63
   6   2  -1   10.28    0.61
  -6  -2   1   11.20    0.52
  -6  -2   1   10.03    0.52
  -6  -2   1   11.22    0.48
  -6  -2   1    9.55    0.56
  -6  -2   1   11.50    0.56
  -6  -2   1   10.18    0.56
   5   2  -1    0.74    0.21
   5   2  -1    0.77    0.23
   5   2  -1    0.83    0.23
  -5  -2   1    0.76    0.16
  -5  -2   1    0.72    0.15
  -5  -2   1    0.73    0.19
  -5  -2   1    0.58    0.16
  -5  -2   1    0.40    0.18
   4   2  -1    2.31    0.29
   4   2  -1    2.68    0.28
   4   2  -1    2.74    0.30
  -4  -2   1    3.07    0.26
  -4  -2   1    2.00    0.25
  -4  -2   1    2.18    0.24
  -4  -2   1    3.15    0.23
   3   2  -1   12.59    0.30
   3   2  -1   12.97    0.30
   3   2  -1   12.60    0.46
   3   2  -1   12.51    0.48
   3   2  -1   12.19    0.49
   3   2  -1   12.49    0.30
  -3  -2   1   12.91    0.30
  -3  -2   1   12.72    0.42
  -3  -2   1   12.96    0.43
  -3  -2   1   12.88    0.51
  -3  -2   1   13.05    0.31
  -3  -2   1   12.59    0.52
  -3  -2   1   13.35    0.30
   2   2  -1  124.39    2.29
   2   2  -1  122.50    2.44
   2   2  -1  116.84    2.42
   2   2  -1  121.72    2.64
   2   2  -1  123.78    2.46
   2   2  -1  119.95    2.30
   2   2  -1  115.81    2.48
  -2  -2   1  120.80    2.40
  -2  -2   1  122.02    2.30
  -2  -2   1  119.29    2.64
  -2  -2   1  118.30    2.28
  -2  -2   1  121.94    2.30
  -2  -2   1  120.00    2.44
  -2  -2   1  120.49    2.33
   1   2  -1    2.45    0.22
   1   2  -1    2.29    0.13
   1   2  -1    2.07    0.10
   1   2  -1    2.27    0.16
   1   2  -1    2.42    0.16
   1   2  -1    2.32    0.17
   1   2  -1    2.23    0.17
  -1  -2   1    2.44    0.16
  -1  -2   1    2.05    0.19
  -1  -2   1    2.18    0.16
  -1  -2   1    2.41    0.11
  -1  -2   1    2.35    0.11
  -1  -2   1    2.53    0.16
  -1  -2   1    2.13    0.16
  -1  -2   1    2.24    0.15
   0   2  -1  119.06    2.57
   0   2  -1  118.71    2.35
   0   2  -1  120.45    2.37
   0   2  -1  123.88    2.43
   0   2  -1  122.12    2.38
   0  -2   1  121.25    2.57
   0  -2   1  118.12    2.36
   0  -2   1  118.80    2.36
   0  -2   1  118.45    2.35
   0  -2   1  119.35    2.43
   0  -2   1  119.88    2.40
   0  -2   1  125.72    2.38
  -1   2  -1  246.61    4.61
  -1   2  -1  240.93    4.95
  -1   2  -1  236.68    4.77
  -1   2  -1  241.55    4.57
  -1   2  -1  244.20    4.82
   1  -2   1  239.31    4.60
   1  -2   1  237.66    4.59
   1  -2   1  245.73    4.59
   1  -2   1  241.61    4.95
   1  -2   1  257.18    4.67
   1  -2   1  236.70    4.82
  -2   2  -1  549.79   10.79
  -2   2  -1  543.20    9.98
  -2   2  -1  543.68   10.46
  -2   2  -1  536.88   10.99
   2  -2   1  540.62   10.01
   2  -2   1  517.72   10.59
   2  -2   1  533.40    9.97
   2  -2   1  540.59    9.93
   2  -2   1  547.85   11.11
   2  -2   1  535.20   10.92
   2  -2   1  535.67   10.24
  -3   2  -1   13.99    0.38
  -3   2  -1   14.10    0.41
  -3   2  -1   13.86    0.51
  -3   2  -1   13.97    0.49
  -3   2  -1   13.90    0.50
   3  -2   1   14.63    0.54
   3  -2   1   14.46    0.53
   3  -2   1   14.19    0.51
   3  -2   1   14.94    0.50
   3  -2   1   14.30    0.51
  -4   2  -1    1.21    0.10
  -4   2  -1    1.41    0.23
  -4   2  -1    1.39    0.20
  -4   2  -1    1.68    0.25
   4  -2   1    1.26    0.20
   4  -2   1    1.50    0.23
   4  -2   1    0.97    0.20
   4  -2   1    1.54    0.23
   4  -2   1    1.28    0.26
   4  -2   1    1.55    0.25
  -5   2  -1    4.22    0.22
  -5   2  -1    4.80    0.30
  -5   2  -1    4.51    0.37
  -5   2  -1    4.36    0.34
   5  -2   1    4.16    0.30
   5  -2   1    4.09    0.41
   5  -2   1    4.66    0.42
   5  -2   1    4.01    0.30
   5  -2   1    3.97    0.37
   5  -2   1    3.95    0.34
  -6   2  -1   17.94    0.75
  -6   2  -1   17.67    0.61
  -6   2  -1   17.47    0.55
  -6   2  -1   16.95    0.72
   6  -2   1   17.90    0.76
   6  -2   1   17.74    0.64
   6  -2   1   19.46    0.64
   6  -2   1   17.11    0.75
   6  -2   1   18.32    0.84
  -7   2  -1    2.92    0.42
  -7   2  -1    2.97    0.38
  -7   2  -1    3.57    0.31
   7  -2   1    2.94    0.42
   7  -2   1    3.04    0.44
   7  -2   1    3.81    0.33
   7  -2   1    3.36    0.32
  -8   2  -1    0.63    0.17
  -8   2  -1    0.29    0.28
  -8   2  -1    0.70    0.29
   8  -2   1    0.44    0.31
   8  -2   1    0.51    0.30
  -9   2  -1    2.82    0.49
  -9   2  -1    3.36    0.48
   9  -2   1    2.68    0.51
   9  -2   1    2.34    0.47
 -10   2  -1    0.22    0.31
 -10   2  -1    0.09    0.35
  10  -2   1    0.03    0.37
  10  -2   1    0.68    0.38
  11   1  -1    0.85    0.40
  11   1  -1    1.18    0.49
  10   1  -1    3.08    0.53
  10   1  -1    2.80    0.57
  10   1  -1    2.71    0.52
 -10  -1   1    3.75    0.55
 -10  -1   1    4.44    0.49
 -10  -1   1    3.06    0.51
   9   1  -1    6.07    0.67
   9   1  -1    5.90    0.70
   9   1  -1    6.68    0.68
  -9  -1   1    7.12    0.71
  -9  -1   1    6.17    0.57
  -9  -1   1    6.92    0.68
  -9  -1   1    6.73    0.52
  -9  -1   1    5.82    0.41
   8   1  -1    0.62    0.35
   8   1  -1    0.65    0.31
   8   1  -1    0.75    0.30
  -8  -1   1    0.79    0.27
  -8  -1   1    0.53    0.24
  -8  -1   1    0.48    0.21
  -8  -1   1    0.63    0.17
  -8  -1   1    0.38    0.27
  -8  -1   1    0.38    0.18
  -8  -1   1    0.78    0.30
   7   1  -1    5.16    0.53
   7   1  -1    4.24    0.49
   7   1  -1    4.27    0.52
  -7  -1   1    3.06    0.40
  -7  -1   1    4.71    0.45
  -7  -1   1    4.76    0.40
  -7  -1   1    3.99    0.31
  -7  -1   1    4.36    0.50
  -7  -1   1    4.34    0.45
  -7  -1   1    3.93    0.34
   6   1  -1    6.10    0.46
   6   1  -1    6.26    0.48
   6   1  -1    6.23    0.44
  -6  -1   1    5.51    0.40
  -6  -1   1    5.32    0.32
  -6  -1   1    6.02    0.42
  -6  -1   1    6.37    0.42
  -6  -1   1    6.23    0.36
  -6  -1   1    5.55    0.42
   5   1  -1    8.23    0.46
   5   1  -1    9.15    0.50
   5   1  -1    8.54    0.45
  -5  -1   1    8.34    0.38
  -5  -1   1    8.20    0.38
  -5  -1   1    8.37    0.46
  -5  -1   1    8.78    0.44
  -5  -1   1    8.55    0.44
  -5  -1   1    8.44    0.44
   4   1  -1    5.71    0.35
   4   1  -1    5.51    0.36
   4   1  -1    4.68    0.32
  -4  -1   1    5.63    0.32
  -4  -1   1    5.71    0.34
  -4  -1   1    5.25    0.28
  -4  -1   1    4.78    0.31
  -4  -1   1    5.76    0.30
  -4  -1   1    5.01    0.33
   3   1  -1   31.59    0.87
   3   1  -1   33.17    0.85
   3   1  -1   31.93    0.87
  -3  -1   1   32.44    0.80
  -3  -1   1   33.46    0.84
  -3  -1   1   33.26    0.84
  -3  -1   1   34.17    0.83
   2   1  -1    1.60    0.17
   2   1  -1    1.38    0.06
   2   1  -1    1.69    0.17
   2   1  -1    1.46    0.15
   2   1  -1    2.13    0.18
  -2  -1   1    1.67    0.15
  -2  -1   1    1.73    0.15
  -2  -1   1    1.27    0.13
  -2  -1   1    1.52    0.06
   1   1  -1    4.70    0.19
   1   1  -1    5.15    0.19
   1   1  -1    4.95    0.17
   1   1  -1    5.35    0.17
   1   1  -1    5.10    0.18
   1   1  -1    5.28    0.16
   1   1  -1    5.59    0.23
   1   1  -1    5.53    0.20
   1   1  -1    5.01    0.18
   1   1  -1    5.41    0.16
  -1  -1   1    5.10    0.16
  -1  -1   1    5.42    0.17
  -1  -1   1    5.23    0.16
  -1  -1   1    4.64    0.21
  -1  -1   1    5.10    0.18
  -1  -1   1    5.48    0.16
  -1  -1   1    5.21    0.19
   0   1  -1   41.79    0.87
   0   1  -1   44.22    0.88
   0   1  -1   45.29    0.95
   0  -1   1   43.14    0.87
   0  -1   1   39.18    0.86
  -1   1  -1   97.27    1.94
  -1   1  -1   96.05    1.94
  -1   1  -1   99.92    2.04
  -1   1  -1  102.31    2.04
  -1   1  -1   99.14    2.06
  -1   1  -1   99.06    1.93
  -1   1  -1  100.58    1.93
   1  -1   1  101.10    2.06
   1  -1   1   99.17    1.94
   1  -1   1  101.18    1.97
   1  -1   1   98.51    2.04
   1  -1   1  100.78    1.94
   1  -1   1   99.40    1.94
   1  -1   1  100.42    2.04
   1  -1   1  103.01    1.94
  -2   1  -1    0.62    0.11
  -2   1  -1    0.61    0.11
  -2   1  -1    0.75    0.07
  -2   1  -1    0.79    0.08
  -2   1  -1    0.61    0.11
  -2   1  -1    0.65    0.12
  -2   1  -1    0.48    0.12
   2  -1   1    1.04    0.13
   2  -1   1    0.63    0.08
   2  -1   1    0.92    0.13
   2  -1   1    0.70    0.13
   2  -1   1    0.57    0.12
   2  -1   1    0.78    0.13
   2  -1   1    0.82    0.12
  -3   1  -1    4.00    0.28
  -3   1  -1    4.27    0.22
  -3   1  -1    4.60    0.23
  -3   1  -1    4.23    0.23
  -3   1  -1    4.31    0.29
  -3   1  -1    4.20    0.20
   3  -1   1    4.71    0.29
   3  -1   1    4.38    0.25
   3  -1   1    4.01    0.22
   3  -1   1    4.47    0.27
   3  -1   1    4.82    0.31
   3  -1   1    4.54    0.28
  -4   1  -1    8.59    0.33
  -4   1  -1    8.84    0.43
  -4   1  -1    8.51    0.43
  -4   1  -1    8.44    0.31
  -4   1  -1    8.06    0.32
  -4   1  -1    8.43    0.33
   4  -1   1    8.27    0.42
   4  -1   1    8.61    0.42
   4  -1   1    7.85    0.34
   4  -1   1    8.13    0.33
   4  -1   1    7.80    0.42
   4  -1   1    8.55    0.47
  -5   1  -1    3.12    0.22
  -5   1  -1    3.46    0.35
  -5   1  -1    3.44    0.35
  -5   1  -1    3.36    0.24
   5  -1   1    3.63    0.41
   5  -1   1    3.28    0.35
   5  -1   1    3.09    0.24
   5  -1   1    3.11    0.23
  -6   1  -1   10.31    0.56
  -6   1  -1    9.64    0.43
  -6   1  -1   10.44    0.57
  -6   1  -1    9.28    0.37
  -6   1  -1    9.90    0.31
   6  -1   1    8.97    0.38
   6  -1   1    8.57    0.58
   6  -1   1    9.74    0.56
   6  -1   1    9.20    0.39
  -7   1  -1    2.55    0.28
  -7   1  -1    2.69    0.22
  -7   1  -1    2.69    0.40
  -7   1  -1    2.41    0.36
   7  -1   1    2.88    0.48
   7  -1   1    2.66    0.39
   7  -1   1    2.89    0.25
   7  -1   1    2.56    0.23
  -8   1  -1    0.68    0.17
  -8   1  -1    0.24    0.25
  -8   1  -1    0.51    0.18
  -8   1  -1    0.71    0.32
   8  -1   1    0.29    0.27
   8  -1   1    0.68    0.31
  -9   1  -1    1.10    0.33
  -9   1  -1    1.03    0.33
  -9   1  -1    1.24    0.38
   9  -1   1    1.05    0.38
   9  -1   1    0.48    0.35
 -10   1  -1   -0.19    0.35
 -10   1  -1   -0.06    0.29
  10  -1   1    0.37    0.37
  10  -1   1    0.36    0.39
  11   0  -1    0.02    0.35
  11   0  -1   -0.40    0.32
  10   0  -1    6.12    0.74
  10   0  -1    6.19    0.70
 -10   0   1    6.61    0.67
 -10   0   1    8.06    0.82
   9   0  -1    3.22    0.58
   9   0  -1    3.57    0.53
   9   0  -1    3.49    0.51
  -9   0   1    3.15    0.47
  -9   0   1    3.41    0.35
  -9   0   1    2.88    0.44
  -9   0   1    4.00    0.48
  -9   0   1    3.88    0.40
  -9   0   1    3.58    0.51
   8   0  -1    1.00    0.34
   8   0  -1    1.00    0.34
   8   0  -1    1.08    0.31
  -8   0   1    1.16    0.24
  -8   0   1    1.17    0.30
  -8   0   1    1.32    0.32
  -8   0   1    1.11    0.30
  -8   0   1    1.25    0.35
  -8   0   1    0.61    0.19
   7   0  -1    0.02    0.25
   7   0  -1    0.20    0.25
   7   0  -1    0.32    0.22
  -7   0   1    0.31    0.20
  -7   0   1    0.13    0.15
  -7   0   1    0.09    0.22
  -7   0   1    0.18    0.22
  -7   0   1   -0.06    0.19
  -7   0   1    0.34    0.10
  -7   0   1    0.34    0.17
   6   0  -1    2.87    0.36
   6   0  -1    2.54    0.40
   6   0  -1    1.86    0.31
  -6   0   1    1.92    0.32
  -6   0   1    2.04    0.26
  -6   0   1    2.12    0.30
  -6   0   1    1.30    0.24
  -6   0   1    1.78    0.17
   5   0  -1    1.80    0.27
   5   0  -1    1.64    0.09
   5   0  -1    1.83    0.30
   5   0  -1    1.68    0.25
   5   0  -1    1.83    0.10
  -5   0   1    1.92    0.16
  -5   0   1    1.83    0.09
  -5   0   1    1.94    0.23
  -5   0   1    2.17    0.26
  -5   0   1    2.03    0.26
  -5   0   1    1.94    0.09
  -5   0   1    1.94    0.10
   4   0  -1    3.30    0.14
   4   0  -1    3.19    0.30
   4   0  -1    2.77    0.32
   4   0  -1    3.54    0.33
   4   0  -1    3.18    0.14
  -4   0   1    3.37    0.13
  -4   0   1    3.26    0.28
  -4   0   1    3.50    0.30
  -4   0   1    3.28    0.13
  -4   0   1    3.64    0.27
  -4   0   1    3.39    0.19
  -4   0   1    3.20    0.13
  -4   0   1    3.46    0.13
   3   0  -1    9.38    0.24
   3   0  -1    8.69    0.39
   3   0  -1    9.18    0.37
   3   0  -1    9.67    0.38
   3   0  -1    9.56    0.24
   3   0  -1    9.05    0.24
   3   0  -1    8.52    0.35
  -3   0   1    9.28    0.35
  -3   0   1    9.36    0.36
  -3   0   1    9.33    0.23
  -3   0   1    9.72    0.29
  -3   0   1    9.27    0.23
  -3   0   1    9.32    0.24
   2   0  -1   83.22    1.56
   2   0  -1   80.30    1.71
   2   0  -1   79.66    1.69
   2   0  -1   81.67    1.70
   2   0  -1   81.16    1.71
   2   0  -1   81.67    1.69
   2   0  -1   82.48    1.54
  -2   0   1   81.46    1.71
  -2   0   1   82.03    1.56
  -2   0   1   82.49    1.53
  -2   0   1   83.45    1.73
  -2   0   1   82.47    1.53
  -2   0   1   80.67    1.71
  -2   0   1   84.10    1.70
  -2   0   1   82.38    1.53
   1   0  -1   20.58    0.45
   1   0  -1   21.31    0.46
   1   0  -1   21.59    0.45
  -1   0   1   18.04    0.43
  -1   0   1   17.23    0.40
  -1   0   1   19.33    0.43
   0   0  -1   -0.01    0.01
   0   0  -1    0.01    0.01
   0   0  -1    0.00    0.01
   0   0  -1    0.00    0.01
   0   0  -1    0.00    0.01
   0   0   1    0.00    0.01
   0   0   1   -0.01    0.01
   0   0   1    0.00    0.01
   0   0   1    0.01    0.01
   0   0   1    0.01    0.00
  -1   0  -1    0.38    0.06
  -1   0  -1    0.35    0.06
  -1   0  -1    0.37    0.06
  -1   0  -1    0.32    0.03
  -1   0  -1    0.29    0.06
  -1   0  -1    0.31    0.08
   1   0   1    0.37    0.08
   1   0   1    0.46    0.07
   1   0   1    0.28    0.06
   1   0   1    0.46    0.06
   1   0   1    0.26    0.06
   1   0   1    0.35    0.06
   1   0   1    0.40    0.08
  -2   0  -1  108.37    2.34
  -2   0  -1  112.37    2.30
  -2   0  -1  111.91    2.14
  -2   0  -1  112.17    2.12
  -2   0  -1  113.09    2.12
  -2   0  -1  109.30    2.34
   2   0   1  119.58    2.15
   2   0   1  111.49    2.13
   2   0   1  110.83    2.27
   2   0   1  111.42    2.31
   2   0   1  109.35    2.29
   2   0   1  113.10    2.24
  -3   0  -1    5.86    0.22
  -3   0  -1    5.78    0.21
  -3   0  -1    5.79    0.32
  -3   0  -1    5.94    0.27
  -3   0  -1    6.14    0.32
  -3   0  -1    6.06    0.22
  -3   0  -1    6.07    0.22
   3   0   1    5.43    0.28
   3   0   1    5.67    0.31
   3   0   1    5.99    0.22
   3   0   1    6.10    0.35
   3   0   1    6.25    0.31
   3   0   1    5.98    0.23
  -4   0  -1   15.52    0.60
  -4   0  -1   16.26    0.54
  -4   0  -1   16.09    0.42
  -4   0  -1   16.01    0.43
  -4   0  -1   15.41    0.61
  -4   0  -1   15.84    0.43
   4   0   1   16.69    0.44
   4   0   1   15.73    0.63
   4   0   1   16.69    0.60
   4   0   1   15.90    0.58
   4   0   1   16.35    0.45
  -5   0  -1    0.69    0.13
  -5   0  -1    1.01    0.12
  -5   0  -1    1.10    0.15
  -5   0  -1    1.03    0.12
  -5   0  -1    1.01    0.22
  -5   0  -1    0.58    0.15
  -5   0  -1    1.04    0.23
   5   0   1    0.65    0.24
   5   0   1    0.97    0.22
   5   0   1    0.83    0.12
   5   0   1    1.13    0.14
   5   0   1    0.78    0.12
   5   0   1    1.28    0.14
   5   0   1    0.77    0.20
  -6   0  -1    4.78    0.21
  -6   0  -1    5.10    0.29
  -6   0  -1    4.81    0.21
  -6   0  -1    5.17    0.35
  -6   0  -1    5.52    0.44
  -6   0  -1    5.20    0.43
  -6   0  -1    4.92    0.29
   6   0   1    5.23    0.43
   6   0   1    4.76    0.20
   6   0   1    5.47    0.43
   6   0   1    4.82    0.21
   6   0   1    5.18    0.23
   6   0   1    6.10    0.49
   6   0   1    5.11    0.23
  -7   0  -1    7.52    0.45
  -7   0  -1    7.46    0.37
  -7   0  -1    7.00    0.54
  -7   0  -1    6.91    0.34
  -7   0  -1    7.07    0.52
   7   0   1    7.04    0.53
   7   0   1    6.82    0.67
   7   0   1    7.90    0.56
  -8   0  -1    0.70    0.28
  -8   0  -1    1.01    0.19
  -8   0  -1    0.50    0.21
  -8   0  -1    1.19    0.32
   8   0   1    1.24    0.40
   8   0   1    0.70    0.32
  -9   0  -1    0.31    0.20
  -9   0  -1    0.36    0.33
  -9   0  -1    0.37    0.26
  -9   0  -1    0.34    0.29
   9   0   1    0.53    0.31
   9   0   1    0.69    0.39
 -10   0  -1    1.14    0.41
 -10   0  -1    1.68    0.43
  10   0   1    1.20    0.40
  10   0   1    1.22    0.46
  11  -1  -1    3.96    0.66
  11  -1  -1    3.06    0.57
  10  -1  -1    0.45    0.38
  10  -1  -1   -0.02    0.35
 -10   1   1    0.54    0.32
 -10   1   1    0.07    0.30
   9  -1  -1    1.91    0.50
   9  -1  -1    1.12    0.37
  -9   1   1    1.88    0.39
  -9   1   1    1.83    0.41
  -9   1   1    1.22    0.25
  -9   1   1    1.76    0.43
  -9   1   1    1.40    0.25
  -9   1   1    1.41    0.33
   8  -1  -1    4.49    0.50
   8  -1  -1    4.40    0.54
   8  -1  -1    5.01    0.61
  -8   1   1    4.57    0.56
  -8   1   1    5.25    0.49
  -8   1   1    4.76    0.52
  -8   1   1    4.55    0.36
  -8   1   1    5.74    0.54
   7  -1  -1    1.99    0.38
   7  -1  -1    1.34    0.29
   7  -1  -1    1.02    0.31
   7  -1  -1    1.40    0.15
  -7   1   1    1.28    0.14
  -7   1   1    0.85    0.28
  -7   1   1    1.23    0.13
  -7   1   1    1.06    0.13
  -7   1   1    0.81    0.24
  -7   1   1    1.26    0.21
  -7   1   1    1.31    0.32
  -7   1   1    1.05    0.13
  -7   1   1    1.15    0.31
   6  -1  -1    3.24    0.37
   6  -1  -1    3.62    0.43
   6  -1  -1    2.97    0.21
   6  -1  -1    3.26    0.20
   6  -1  -1    2.92    0.37
  -6   1   1    3.18    0.20
  -6   1   1    2.97    0.19
  -6   1   1    3.37    0.20
  -6   1   1    2.82    0.33
  -6   1   1    3.16    0.33
  -6   1   1    2.99    0.27
  -6   1   1    2.69    0.18
   5  -1  -1   11.35    0.38
   5  -1  -1   11.00    0.53
   5  -1  -1   12.28    0.52
   5  -1  -1   11.32    0.38
   5  -1  -1   12.08    0.51
   5  -1  -1   10.65    0.38
  -5   1   1   11.21    0.37
  -5   1   1   11.77    0.51
  -5   1   1   11.45    0.44
  -5   1   1   11.12    0.49
  -5   1   1   11.25    0.37
   4  -1  -1   17.35    0.49
   4  -1  -1   18.23    0.49
   4  -1  -1   17.96    0.66
   4  -1  -1   17.41    0.59
   4  -1  -1   17.36    0.59
   4  -1  -1   17.91    0.60
   4  -1  -1   17.83    0.62
   4  -1  -1   17.50    0.51
  -4   1   1   17.46    0.58
  -4   1   1   17.69    0.59
  -4   1   1   16.96    0.48
  -4   1   1   18.06    0.49
  -4   1   1   17.33    0.53
   3  -1  -1   39.18    0.96
   3  -1  -1   38.83    0.92
   3  -1  -1   37.78    0.94
   3  -1  -1   38.81    0.96
   3  -1  -1   37.42    0.98
   3  -1  -1   38.66    0.88
   3  -1  -1   38.34    0.86
  -3   1   1   39.22    0.94
  -3   1   1   38.87    0.86
  -3   1   1   37.98    0.94
  -3   1   1   38.47    0.86
   2  -1  -1  156.96    2.98
   2  -1  -1  153.48    3.07
   2  -1  -1  154.46    3.12
   2  -1  -1  156.45    3.05
   2  -1  -1  158.65    3.03
   2  -1  -1  156.60    3.16
   2  -1  -1  157.40    3.17
  -2   1   1  160.57    3.17
  -2   1   1  162.54    3.16
  -2   1   1  157.79    3.02
  -2   1   1  157.06    2.96
  -2   1   1  154.85    2.98
  -2   1   1  152.04    3.21
   1  -1  -1  106.38    2.46
   1  -1  -1  111.82    2.34
   1  -1  -1  131.23    2.35
   1  -1  -1  129.82    2.39
  -1   1   1  128.61    2.48
  -1   1   1  129.74    2.46
  -1   1   1  131.99    2.47
  -1   1   1  129.72    2.36
  -1   1   1  103.74    2.37
  -1   1   1  130.72    2.35
   0  -1  -1    2.60    0.11
   0  -1  -1    3.08    0.14
   0  -1  -1    2.92    0.12
   0   1   1    2.81    0.13
   0   1   1    2.39    0.08
   0   1   1    2.24    0.08
   0   1   1    2.77    0.13
  -1  -1  -1   35.53    0.73
  -1  -1  -1   34.44    0.74
  -1  -1  -1   36.34    0.74
  -1  -1  -1   35.92    0.82
  -1  -1  -1   35.63    0.75
  -1  -1  -1   35.64    0.75
   1   1   1   35.21    0.74
   1   1   1   36.09    0.74
   1   1   1   35.48    0.79
   1   1   1   33.72    0.79
   1   1   1   33.55    0.75
   1   1   1   35.47    0.82
   1   1   1   36.02    0.74
  -2  -1  -1   99.72    1.95
  -2  -1  -1  103.49    2.17
  -2  -1  -1  101.44    2.01
  -2  -1  -1  101.98    1.97
  -2  -1  -1  101.24    1.94
   2   1   1  107.89    1.98
   2   1   1  102.75    2.11
   2   1   1  100.26    1.94
   2   1   1  100.58    2.02
   2   1   1  100.94    2.04
   2   1   1   98.68    2.11
   2   1   1  102.39    2.18
  -3  -1  -1    4.69    0.21
  -3  -1  -1    5.09    0.19
  -3  -1  -1    4.93    0.19
  -3  -1  -1    4.59    0.29
   3   1   1    4.86    0.19
   3   1   1    4.88    0.19
   3   1   1    4.14    0.30
   3   1   1    4.17    0.28
   3   1   1    4.56    0.27
   3   1   1    4.86    0.19
   3   1   1    4.73    0.31
  -4  -1  -1   38.52    0.81
  -4  -1  -1   37.53    1.09
  -4  -1  -1   38.96    0.82
  -4  -1  -1   40.01    0.82
  -4  -1  -1   38.59    0.91
  -4  -1  -1   39.89    1.05
  -4  -1  -1   39.34    1.08
   4   1   1   39.25    1.08
   4   1   1   37.75    1.11
   4   1   1   38.86    1.03
   4   1   1   38.06    0.82
   4   1   1   38.82    0.82
  -5  -1  -1    3.16    0.33
  -5  -1  -1    3.52    0.14
  -5  -1  -1    3.32    0.14
  -5  -1  -1    3.36    0.14
  -5  -1  -1    3.50    0.23
  -5  -1  -1    3.53    0.30
  -5  -1  -1    3.39    0.27
  -5  -1  -1    4.02    0.39
   5   1   1    3.74    0.41
   5   1   1    4.01    0.40
   5   1   1    3.63    0.16
   5   1   1    4.02    0.38
   5   1   1    3.56    0.15
  -6  -1  -1    2.55    0.30
  -6  -1  -1    2.85    0.35
  -6  -1  -1    2.55    0.27
  -6  -1  -1    2.49    0.23
  -6  -1  -1    2.12    0.34
   6   1   1    2.57    0.37
   6   1   1    2.76    0.42
   6   1   1    2.81    0.37
  -7  -1  -1    0.59    0.25
  -7  -1  -1    0.34    0.19
  -7  -1  -1    0.35    0.14
  -7  -1  -1    0.05    0.14
  -7  -1  -1    0.24    0.25
   7   1   1    0.45    0.30
   7   1   1    0.23    0.24
   7   1   1    0.34    0.24
  -8  -1  -1    1.36    0.28
  -8  -1  -1    1.55    0.40
  -8  -1  -1    1.76    0.36
  -8  -1  -1    1.58    0.32
  -8  -1  -1    1.50    0.22
   8   1   1    1.61    0.38
   8   1   1    1.77    0.39
   8   1   1    2.13    0.46
  -9  -1  -1   -0.43    0.18
  -9  -1  -1    0.23    0.25
  -9  -1  -1   -0.05    0.30
  -9  -1  -1    0.03    0.23
   9   1   1    0.07    0.32
   9   1   1   -0.16    0.24
 -10  -1  -1    0.48    0.38
  10   1   1    0.60    0.36
  10   1   1    0.34    0.41
  11  -2  -1    0.58    0.42
  10  -2  -1    0.58    0.38
  10  -2  -1    0.52    0.35
 -10   2   1    1.05    0.37
 -10   2   1    1.60    0.43
   9  -2  -1    1.83    0.43
   9  -2  -1    2.35    0.47
  -9   2   1    2.14    0.43
  -9   2   1    2.32    0.40
  -9   2   1    2.31    0.26
  -9   2   1    2.77    0.48
  -9   2   1    2.13    0.44
   8  -2  -1    0.76    0.17
   8  -2  -1    0.98    0.34
   8  -2  -1   -0.02    0.29
  -8   2   1    0.59    0.15
  -8   2   1    0.83    0.18
  -8   2   1    0.54    0.30
  -8   2   1    1.01    0.31
  -8   2   1    0.60    0.15
  -8   2   1    0.46    0.25
  -8   2   1    0.30    0.23
   7  -2  -1   13.33    0.76
   7  -2  -1   13.40    0.73
   7  -2  -1   13.44    0.52
   7  -2  -1   13.71    0.68
  -7   2   1   13.24    0.49
  -7   2   1   13.78    0.66
  -7   2   1   14.02    0.77
  -7   2   1   13.09    0.72
  -7   2   1   14.05    0.68
  -7   2   1   13.98    0.51
  -7   2   1   13.42    0.49
   6  -2  -1    0.36    0.15
   6  -2  -1    0.27    0.21
   6  -2  -1    0.36    0.20
   6  -2  -1    0.22    0.18
   6  -2  -1    0.36    0.22
   6  -2  -1    0.64    0.21
  -6   2   1    0.16    0.11
  -6   2   1    0.35    0.13
  -6   2   1    0.45    0.20
  -6   2   1    0.36    0.19
   5  -2  -1    0.92    0.19
   5  -2  -1    1.02    0.18
   5  -2  -1    1.02    0.20
   5  -2  -1    0.79    0.23
   5  -2  -1    0.78    0.18
   5  -2  -1    1.24    0.27
  -5   2   1    0.92    0.20
  -5   2   1    0.95    0.17
  -5   2   1    0.80    0.12
  -5   2   1    0.68    0.18
   4  -2  -1    6.15    0.36
   4  -2  -1    6.87    0.35
   4  -2  -1    6.74    0.41
   4  -2  -1    5.90    0.32
   4  -2  -1    6.82    0.38
   4  -2  -1    6.19    0.33
   4  -2  -1    6.19    0.33
  -4   2   1    6.45    0.32
  -4   2   1    6.34    0.25
  -4   2   1    6.74    0.35
  -4   2   1    6.88    0.37
   3  -2  -1   69.42    1.54
   3  -2  -1   67.18    1.54
   3  -2  -1   70.69    1.56
   3  -2  -1   69.00    1.59
   3  -2  -1   69.18    1.50
  -3   2   1   70.76    1.51
  -3   2   1   71.13    1.58
   2  -2  -1  154.87    3.00
   2  -2  -1  154.71    3.14
   2  -2  -1  151.96    3.05
   2  -2  -1  150.24    2.97
  -2   2   1  153.45    3.15
  -2   2   1  150.92    2.99
  -2   2   1  149.65    2.98
  -2   2   1  153.69    3.04
  -2   2   1  156.07    3.14
   1  -2  -1    1.64    0.14
   1  -2  -1    1.93    0.20
   1  -2  -1    1.96    0.19
   1  -2  -1    2.10    0.16
   1  -2  -1    2.06    0.16
  -1   2   1    1.76    0.14
  -1   2   1    1.56    0.17
  -1   2   1    1.41    0.17
  -1   2   1    1.45    0.14
  -1   2   1    1.58    0.11
  -1   2   1    1.62    0.18
  -1   2   1    1.65    0.14
   0  -2  -1   18.18    0.50
   0  -2  -1   18.32    0.46
   0  -2  -1   18.35    0.48
   0  -2  -1   17.51    0.51
   0   2   1   17.94    0.45
   0   2   1   18.46    0.42
   0   2   1   18.00    0.48
   0   2   1   18.18    0.50
   0   2   1   18.08    0.40
   0   2   1   17.77    0.51
   0   2   1   18.07    0.49
   0   2   1   17.74    0.51
  -1  -2  -1   67.95    1.30
  -1  -2  -1   66.42    1.48
  -1  -2  -1   66.28    1.38
  -1  -2  -1   66.53    1.40
  -1  -2  -1   67.56    1.38
   1   2   1   67.05    1.38
   1   2   1   65.62    1.40
   1   2   1   68.21    1.38
   1   2   1   66.20    1.49
   1   2   1   65.76    1.40
   1   2   1   66.90    1.38
  -2  -2  -1    2.27    0.16
  -2  -2  -1    2.17    0.16
  -2  -2  -1    2.14    0.16
  -2  -2  -1    2.03    0.21
  -2  -2  -1    2.02    0.14
   2   2   1    2.00    0.20
   2   2   1    2.47    0.22
   2   2   1    2.20    0.16
   2   2   1    2.74    0.25
   2   2   1    2.09    0.16
   2   2   1    2.15    0.15
   2   2   1    2.22    0.17
  -3  -2  -1    0.90    0.13
  -3  -2  -1    0.85    0.18
  -3  -2  -1    1.00    0.12
  -3  -2  -1    0.83    0.12
  -3  -2  -1    0.90    0.11
  -3  -2  -1    1.05    0.12
   3   2   1    0.95    0.20
   3   2   1    0.91    0.18
   3   2   1    0.99    0.12
   3   2   1    0.70    0.19
   3   2   1    0.83    0.14
   3   2   1    0.90    0.12
  -4  -2  -1    0.83    0.13
  -4  -2  -1    0.53    0.16
  -4  -2  -1    0.74    0.10
  -4  -2  -1    0.59    0.18
  -4  -2  -1    0.76    0.10
   4   2   1    0.91    0.11
   4   2   1    0.94    0.20
   4   2   1    0.73    0.10
   4   2   1    0.72    0.10
   4   2   1    0.78    0.19
   4   2   1    0.60    0.19
  -5  -2  -1   12.38    0.58
  -5  -2  -1   13.25    0.31
  -5  -2  -1   13.08    0.56
  -5  -2  -1   13.32    0.31
  -5  -2  -1   13.86    0.46
  -5  -2  -1   13.27    0.63
  -5  -2  -1   12.88    0.59
   5   2   1   12.83    0.64
   5   2   1   13.21    0.62
   5   2   1   11.95    0.55
   5   2   1   13.24    0.31
   5   2   1   13.27    0.32
   5   2   1   12.81    0.32
  -6  -2  -1    0.32    0.16
  -6  -2  -1    0.18    0.19
  -6  -2  -1    0.38    0.26
  -6  -2  -1    0.01    0.16
  -6  -2  -1    0.09    0.11
   6   2   1    0.13    0.20
   6   2   1    0.29    0.24
   6   2   1    0.38    0.23
  -7  -2  -1    0.41    0.22
  -7  -2  -1    0.56    0.27
  -7  -2  -1    0.53    0.19
  -7  -2  -1    0.37    0.15
  -7  -2  -1   -0.13    0.17
  -7  -2  -1    0.58    0.22
   7   2   1    0.63    0.32
   7   2   1    0.34    0.25
   7   2   1    0.10    0.22
  -8  -2  -1    3.25    0.42
  -8  -2  -1    2.97    0.28
  -8  -2  -1    4.39    0.48
  -8  -2  -1    4.31    0.51
  -8  -2  -1    3.95    0.53
   8   2   1    3.51    0.56
   8   2   1    2.49    0.44
   8   2   1    2.93    0.43
  -9  -2  -1    0.12    0.34
  -9  -2  -1   -0.01    0.24
  -9  -2  -1    0.44    0.24
  -9  -2  -1    0.00    0.22
   9   2   1   -0.22    0.23
   9   2   1    0.18    0.29
   9   2   1   -0.47    0.32
 -10  -2  -1    0.35    0.29
 -10  -2  -1    2.08    0.48
  10   2   1    1.67    0.45
  10   2   1    1.24    0.47
  11  -3  -1    0.31    0.38
  10  -3  -1    0.64    0.36
 -10   3   1    0.47    0.35
   9  -3  -1    0.31    0.30
  -9   3   1    0.55    0.30
  -9   3   1    0.36    0.27
  -9   3   1    0.16    0.30
   8  -3  -1    0.48    0.29
   8  -3  -1    0.39    0.17
  -8   3   1    0.40    0.24
  -8   3   1    0.46    0.18
  -8   3   1    0.13    0.11
  -8   3   1    0.18    0.28
  -8   3   1    0.58    0.29
  -8   3   1    0.29    0.16
   7  -3  -1    1.18    0.33
   7  -3  -1    0.89    0.28
   7  -3  -1    1.25    0.24
  -7   3   1    1.18    0.15
  -7   3   1    1.39    0.34
  -7   3   1    1.07    0.22
  -7   3   1    1.40    0.25
  -7   3   1    1.17    0.28
   6  -3  -1    0.27    0.23
   6  -3  -1    0.50    0.20
   6  -3  -1    0.51    0.21
   6  -3  -1    0.14    0.16
  -6   3   1    0.15    0.08
  -6   3   1    0.07    0.21
  -6   3   1    0.23    0.15
  -6   3   1    0.21    0.19
   5  -3  -1    5.25    0.38
   5  -3  -1    4.25    0.34
   5  -3  -1    4.51    0.33
   5  -3  -1    4.83    0.34
   5  -3  -1    4.29    0.35
  -5   3   1    4.32    0.41
  -5   3   1    4.44    0.32
  -5   3   1    4.50    0.36
  -5   3   1    4.85    0.18
   4  -3  -1    1.02    0.21
   4  -3  -1    1.37    0.24
   4  -3  -1    1.09    0.22
   4  -3  -1    0.86    0.18
   4  -3  -1    0.88    0.19
  -4   3   1    0.76    0.20
  -4   3   1    0.62    0.17
  -4   3   1    0.63    0.18
  -4   3   1    0.76    0.07
   3  -3  -1    4.97    0.33
   3  -3  -1    5.24    0.30
   3  -3  -1    5.61    0.32
   3  -3  -1    5.26    0.24
   3  -3  -1    5.41    0.36
  -3   3   1    5.38    0.34
  -3   3   1    5.46    0.30
  -3   3   1    5.27    0.31
  -3   3   1    5.33    0.34
   2  -3  -1    1.44    0.18
   2  -3  -1    1.38    0.16
   2  -3  -1    1.04    0.20
   2  -3  -1    1.04    0.19
  -2   3   1    1.36    0.15
  -2   3   1    0.91    0.15
  -2   3   1    1.55    0.22
  -2   3   1    1.45    0.17
  -2   3   1    1.45    0.10
   1  -3  -1    2.41    0.19
   1  -3  -1    2.52    0.24
   1  -3  -1    2.66    0.26
   1  -3  -1    2.52    0.15
   1  -3  -1    2.48    0.20
  -1   3   1    2.70    0.18
  -1   3   1    2.92    0.20
  -1   3   1    3.13    0.27
  -1   3   1    2.86    0.16
  -1   3   1    2.80    0.16
   0  -3  -1   10.04    0.36
   0  -3  -1   10.05    0.34
   0  -3  -1    9.74    0.35
   0  -3  -1   10.16    0.41
   0  -3  -1    9.97    0.26
   0   3   1    9.85    0.36
   0   3   1    9.71    0.26
   0   3   1    9.87    0.39
   0   3   1   10.25    0.30
   0   3   1    9.50    0.33
   0   3   1    9.80    0.39
  -1  -3  -1    8.21    0.36
  -1  -3  -1    7.96    0.35
  -1  -3  -1    8.09    0.30
   1   3   1    8.18    0.37
   1   3   1    7.92    0.30
   1   3   1    7.86    0.35
   1   3   1    8.18    0.31
   1   3   1    8.13    0.35
  -2  -3  -1    4.73    0.33
  -2  -3  -1    5.16    0.25
  -2  -3  -1    5.18    0.27
   2   3   1    5.02    0.27
   2   3   1    4.74    0.26
   2   3   1    4.72    0.29
   2   3   1    5.31    0.27
   2   3   1    4.57    0.34
   2   3   1    5.46    0.30
   2   3   1    4.80    0.28
   2   3   1    4.73    0.27
  -3  -3  -1    0.85    0.19
  -3  -3  -1    0.87    0.15
  -3  -3  -1    1.18    0.16
  -3  -3  -1    0.58    0.18
  -3  -3  -1    0.77    0.13
   3   3   1    1.27    0.16
   3   3   1    1.33    0.16
   3   3   1    1.02    0.20
   3   3   1    1.22    0.17
   3   3   1    1.60    0.24
   3   3   1    1.41    0.20
   3   3   1    1.06    0.16
  -4  -3  -1    4.87    0.38
  -4  -3  -1    4.82    0.38
  -4  -3  -1    4.51    0.23
  -4  -3  -1    5.19    0.23
  -4  -3  -1    5.04    0.27
  -4  -3  -1    5.03    0.23
   4   3   1    4.86    0.24
   4   3   1    5.21    0.39
   4   3   1    5.34    0.38
   4   3   1    5.15    0.29
   4   3   1    5.02    0.24
   4   3   1    4.48    0.23
   4   3   1    4.65    0.31
  -5  -3  -1    0.39    0.09
  -5  -3  -1    0.48    0.09
  -5  -3  -1   -0.05    0.18
  -5  -3  -1    0.37    0.13
  -5  -3  -1    0.28    0.15
  -5  -3  -1    0.50    0.19
   5   3   1    0.34    0.22
   5   3   1    0.32    0.09
   5   3   1    0.24    0.07
   5   3   1    0.47    0.09
   5   3   1    0.37    0.09
   5   3   1    0.22    0.17
   5   3   1    0.29    0.20
  -6  -3  -1    0.84    0.17
  -6  -3  -1    1.00    0.25
  -6  -3  -1    0.86    0.25
  -6  -3  -1    1.00    0.25
  -6  -3  -1    1.02    0.22
  -6  -3  -1    0.54    0.26
   6   3   1    0.71    0.27
   6   3   1    1.52    0.35
   6   3   1    1.11    0.27
  -7  -3  -1    0.37    0.20
  -7  -3  -1    0.57    0.24
  -7  -3  -1    0.05    0.18
  -7  -3  -1    0.38    0.15
  -7  -3  -1    0.33    0.24
  -7  -3  -1    0.50    0.31
   7   3   1    0.04    0.23
   7   3   1    0.84    0.35
   7   3   1    0.06    0.22
  -8  -3  -1    0.11    0.19
  -8  -3  -1    0.11    0.14
  -8  -3  -1    0.34    0.26
  -8  -3  -1   -0.32    0.23
  -8  -3  -1    0.28    0.24
   8   3   1    0.44    0.34
   8   3   1    0.12    0.28
   8   3   1   -0.04    0.24
  -9  -3  -1   -0.07    0.22
  -9  -3  -1    0.27    0.25
  -9  -3  -1    0.02    0.31
   9   3   1    0.86    0.41
   9   3   1    0.73    0.36
   9   3   1    0.26    0.30
 -10  -3  -1    0.41    0.31
  10   3   1    0.49    0.34
  10   3   1    0.34    0.42
  11  -4  -1    0.86    0.49
  10  -4  -1    0.19    0.33
 -10   4   1    0.07    0.32
   9  -4  -1    1.16    0.39
  -9   4   1    1.14    0.25
  -9   4   1    1.43    0.35
  -9   4   1    2.01    0.31
  -9   4   1    1.85    0.47
  -9   4   1    1.54    0.29
   8  -4  -1    1.21    0.38
   8  -4  -1    1.60    0.29
  -8   4   1    1.22    0.26
  -8   4   1    1.39    0.28
  -8   4   1    0.95    0.34
  -8   4   1    1.57    0.40
  -8   4   1    0.97    0.23
  -8   4   1    1.13    0.31
   7  -4  -1    3.14    0.39
   7  -4  -1    2.15    0.34
   7  -4  -1    2.94    0.45
  -7   4   1    2.65    0.37
  -7   4   1    3.07    0.36
  -7   4   1    2.85    0.46
  -7   4   1    2.23    0.29
   6  -4  -1    0.70    0.26
   6  -4  -1    0.24    0.20
   6  -4  -1    0.51    0.22
   6  -4  -1    0.53    0.22
  -6   4   1    0.46    0.19
  -6   4   1    0.39    0.16
  -6   4   1    0.30    0.21
  -6   4   1    0.31    0.25
   5  -4  -1   19.98    0.72
   5  -4  -1   19.60    0.78
   5  -4  -1   19.23    0.74
   5  -4  -1   19.33    0.76
   5  -4  -1   19.71    0.76
  -5   4   1   21.23    0.76
  -5   4   1   20.73    0.82
  -5   4   1   19.51    0.67
  -5   4   1   21.40    0.76
   4  -4  -1   29.44    0.95
   4  -4  -1   28.45    0.91
   4  -4  -1   29.35    0.74
   4  -4  -1   27.11    0.87
   4  -4  -1   28.34    0.85
  -4   4   1   27.80    0.90
  -4   4   1   29.44    0.89
  -4   4   1   28.29    0.92
  -4   4   1   27.43    0.81
   3  -4  -1   14.87    0.52
   3  -4  -1   15.90    0.64
   3  -4  -1   14.88    0.56
   3  -4  -1   15.85    0.61
  -3   4   1   15.31    0.52
  -3   4   1   15.79    0.63
  -3   4   1   15.01    0.57
  -3   4   1   15.73    0.59
   2  -4  -1    0.20    0.15
   2  -4  -1    0.10    0.12
   2  -4  -1    0.49    0.18
   2  -4  -1    0.14    0.18
  -2   4   1    0.22    0.12
  -2   4   1    0.13    0.08
  -2   4   1    0.36    0.15
  -2   4   1    0.03    0.15
  -2   4   1    0.28    0.13
   1  -4  -1   24.27    0.64
   1  -4  -1   24.57    0.80
   1  -4  -1   23.67    0.69
   1  -4  -1   24.21    0.77
   1  -4  -1   24.81    0.69
  -1   4   1   23.49    0.65
  -1   4   1   24.69    0.72
  -1   4   1   24.09    0.60
  -1   4   1   23.68    0.66
  -1   4   1   23.93    0.77
   0  -4  -1    0.79    0.15
   0  -4  -1    0.99    0.16
   0  -4  -1    1.27    0.10
   0  -4  -1    0.96    0.17
   0  -4  -1    1.27    0.23
   0  -4  -1    0.90    0.21
   0   4   1    1.26    0.14
   0   4   1    1.29    0.22
   0   4   1    1.18    0.16
   0   4   1    1.05    0.10
   0   4   1    1.16    0.17
  -1  -4  -1    5.69    0.40
  -1  -4  -1    5.60    0.36
  -1  -4  -1    5.67    0.28
  -1  -4  -1    5.69    0.34
   1   4   1    5.99    0.30
   1   4   1    5.26    0.35
   1   4   1    6.35    0.36
   1   4   1    5.62    0.28
   1   4   1    5.50    0.33
  -2  -4  -1   17.87    0.67
  -2  -4  -1   17.96    0.60
  -2  -4  -1   17.48    0.55
  -2  -4  -1   19.02    0.73
   2   4   1   18.48    0.60
   2   4   1   17.90    0.59
   2   4   1   16.78    0.58
   2   4   1   17.90    0.57
   2   4   1   17.14    0.60
  -3  -4  -1    0.34    0.13
  -3  -4  -1    0.19    0.17
  -3  -4  -1    0.22    0.11
  -3  -4  -1    0.27    0.07
  -3  -4  -1    0.33    0.17
   3   4   1    0.33    0.16
   3   4   1    0.20    0.14
   3   4   1    0.33    0.12
   3   4   1    0.36    0.12
   3   4   1    0.24    0.12
  -4  -4  -1   20.41    0.59
  -4  -4  -1   19.35    0.58
  -4  -4  -1   19.70    0.56
  -4  -4  -1   19.63    0.62
  -4  -4  -1   20.57    0.83
  -4  -4  -1   19.37    0.77
   4   4   1   18.91    0.65
   4   4   1   19.07    0.75
   4   4   1   19.81    0.76
   4   4   1   19.56    0.58
  -5  -4  -1   20.70    0.59
  -5  -4  -1   20.77    0.88
  -5  -4  -1   20.72    0.65
  -5  -4  -1   21.37    0.67
  -5  -4  -1   21.26    0.85
  -5  -4  -1   20.69    0.56
   5   4   1   21.65    0.86
   5   4   1   20.25    0.57
   5   4   1   20.08    0.57
   5   4   1   22.10    0.88
  -6  -4  -1    1.11    0.20
  -6  -4  -1    0.76    0.27
  -6  -4  -1    1.00    0.27
  -6  -4  -1    0.73    0.19
   6   4   1    0.94    0.26
   6   4   1    0.90    0.29
   6   4   1    0.91    0.33
  -7  -4  -1    0.32    0.22
  -7  -4  -1    0.42    0.16
  -7  -4  -1    0.12    0.25
  -7  -4  -1    0.29    0.17
  -7  -4  -1    0.07    0.28
   7   4   1    0.15    0.25
   7   4   1    0.38    0.30
   7   4   1    0.49    0.30
  -8  -4  -1    1.74    0.39
  -8  -4  -1    1.45    0.28
  -8  -4  -1    1.19    0.30
  -8  -4  -1    1.42    0.35
  -8  -4  -1    1.61    0.43
  -8  -4  -1    1.20    0.22
   8   4   1    1.14    0.32
   8   4   1    1.84    0.46
   8   4   1    1.12    0.35
  -9  -4  -1    4.36    0.65
  -9  -4  -1    4.88    0.59
  -9  -4  -1    4.95    0.56
   9   4   1    4.76    0.59
   9   4   1    3.53    0.60
   9   4   1    5.25    0.66
  10  -5  -1    0.16    0.33
   9  -5  -1    1.14    0.30
   9  -5  -1    0.30    0.34
  -9   5   1    0.69    0.27
  -9   5   1    0.59    0.33
  -9   5   1    0.58    0.24
   8  -5  -1    1.54    0.32
   8  -5  -1    1.09    0.36
  -8   5   1    1.46    0.38
  -8   5   1    1.42    0.35
  -8   5   1    1.12    0.24
  -8   5   1    1.26    0.31
  -8   5   1    1.36    0.39
  -8   5   1    1.04    0.28
   7  -5  -1   10.54    0.68
   7  -5  -1   11.41    0.67
  -7   5   1   11.13    0.62
  -7   5   1   11.46    0.55
  -7   5   1   10.73    0.72
  -7   5   1   12.07    0.67
   6  -5  -1    2.06    0.34
   6  -5  -1    2.15    0.37
   6  -5  -1    1.58    0.34
  -6   5   1    1.60    0.24
  -6   5   1    1.94    0.33
  -6   5   1    2.21    0.36
  -6   5   1    2.17    0.37
   5  -5  -1    1.07    0.24
   5  -5  -1    1.25    0.15
   5  -5  -1    1.56    0.30
   5  -5  -1    1.54    0.29
   5  -5  -1    0.97    0.27
   5  -5  -1    1.42    0.25
  -5   5   1    1.28    0.22
  -5   5   1    1.24    0.28
  -5   5   1    1.62    0.30
  -5   5   1    1.88    0.29
   4  -5  -1    5.72    0.38
   4  -5  -1    5.46    0.32
   4  -5  -1    6.73    0.46
   4  -5  -1    5.98    0.40
   4  -5  -1    5.81    0.45
  -4   5   1    4.72    0.45
  -4   5   1    5.36    0.33
  -4   5   1    5.80    0.40
  -4   5   1    6.28    0.42
   3  -5  -1    2.85    0.37
   3  -5  -1    2.64    0.33
   3  -5  -1    2.26    0.26
   3  -5  -1    2.85    0.30
  -3   5   1    2.68    0.35
  -3   5   1    1.91    0.24
  -3   5   1    2.60    0.27
  -3   5   1    2.35    0.24
   2  -5  -1   18.54    0.63
   2  -5  -1   16.52    0.71
   2  -5  -1   16.29    0.64
   2  -5  -1   16.91    0.61
  -2   5   1   17.23    0.57
  -2   5   1   16.31    0.61
  -2   5   1   17.61    0.71
  -2   5   1   17.14    0.54
   1  -5  -1    1.39    0.20
   1  -5  -1    2.41    0.25
   1  -5  -1    2.20    0.32
   1  -5  -1    1.54    0.18
   1  -5  -1    1.61    0.26
  -1   5   1    1.97    0.16
  -1   5   1    2.13    0.20
  -1   5   1    2.06    0.25
  -1   5   1    1.87    0.15
  -1   5   1    1.68    0.20
  -1   5   1    2.24    0.32
   0  -5  -1  117.07    2.56
   0  -5  -1  112.38    2.69
   0  -5  -1  114.14    2.49
   0  -5  -1  114.81    2.51
   0  -5  -1  110.58    2.41
   0   5   1  112.87    2.32
   0   5   1  112.46    2.41
   0   5   1  111.31    2.50
   0   5   1  113.75    2.26
  -1  -5  -1    8.29    0.51
  -1  -5  -1    8.67    0.44
  -1  -5  -1    8.41    0.45
  -1  -5  -1    8.01    0.37
   1   5   1    8.49    0.45
   1   5   1    9.03    0.39
   1   5   1    8.78    0.38
   1   5   1    8.79    0.46
  -2  -5  -1    0.59    0.18
  -2  -5  -1    0.51    0.18
  -2  -5  -1    0.46    0.19
  -2  -5  -1    0.66    0.14
   2   5   1    0.57    0.16
   2   5   1    0.73    0.18
   2   5   1    0.48    0.17
   2   5   1    0.67    0.15
   2   5   1    0.62    0.18
  -3  -5  -1    2.90    0.27
  -3  -5  -1    1.85    0.29
  -3  -5  -1    3.34    0.42
  -3  -5  -1    2.79    0.29
   3   5   1    3.01    0.29
   3   5   1    2.67    0.32
   3   5   1    3.08    0.31
   3   5   1    3.01    0.32
   3   5   1    2.41    0.26
  -4  -5  -1    1.43    0.30
  -4  -5  -1    1.98    0.14
  -4  -5  -1    1.90    0.23
  -4  -5  -1    2.18    0.25
  -4  -5  -1    2.14    0.32
   4   5   1    2.21    0.26
   4   5   1    1.57    0.28
   4   5   1    1.79    0.25
   4   5   1    1.92    0.33
  -5  -5  -1    1.15    0.18
  -5  -5  -1    0.89    0.19
  -5  -5  -1    1.20    0.18
  -5  -5  -1    1.00    0.15
  -5  -5  -1    0.98    0.29
   5   5   1    1.07    0.30
   5   5   1    1.85    0.27
   5   5   1    1.28    0.19
   5   5   1    1.16    0.30
  -6  -5  -1    0.24    0.13
  -6  -5  -1   -0.03    0.20
  -6  -5  -1    0.12    0.14
   6   5   1    0.13    0.24
   6   5   1    0.31    0.28
  -7  -5  -1    0.41    0.16
  -7  -5  -1    0.20    0.15
  -7  -5  -1   -0.27    0.21
   7   5   1   -0.16    0.27
   7   5   1    0.30    0.28
  -8  -5  -1    0.34    0.35
  -8  -5  -1   -0.32    0.22
  -8  -5  -1    0.38    0.22
  -8  -5  -1    0.26    0.24
   8   5   1    0.15    0.32
   8   5   1    0.16    0.28
  -9  -5  -1    0.66    0.29
   9   5   1   -0.06    0.29
   9   5   1    0.43    0.39
  10  -6  -1    0.19    0.36
   9  -6  -1   -0.17    0.23
   9  -6  -1    0.13    0.34
  -9   6   1    0.01    0.22
  -9   6   1    0.03    0.24
  -9   6   1    0.43    0.29
   8  -6  -1    0.67    0.37
   8  -6  -1    0.29    0.27
  -8   6   1    1.07    0.32
  -8   6   1    0.48    0.28
  -8   6   1    0.42    0.31
  -8   6   1    0.23    0.28
  -8   6   1    0.74    0.26
   7  -6  -1    4.30    0.55
   7  -6  -1    4.15    0.55
  -7   6   1    3.95    0.50
  -7   6   1    4.16    0.52
  -7   6   1    4.00    0.46
  -7   6   1    3.27    0.34
  -7   6   1    4.44    0.51
   6  -6  -1   20.25    0.88
   6  -6  -1   19.68    0.56
   6  -6  -1   20.89    0.89
   6  -6  -1   21.61    0.95
  -6   6   1   20.68    0.85
  -6   6   1   21.74    0.93
  -6   6   1   21.50    0.92
  -6   6   1   20.62    0.75
   5  -6  -1    3.92    0.50
   5  -6  -1    3.80    0.29
   5  -6  -1    4.47    0.47
  -5   6   1    3.14    0.31
  -5   6   1    4.62    0.50
  -5   6   1    4.32    0.44
  -5   6   1    5.03    0.46
   4  -6  -1    5.00    0.40
   4  -6  -1    4.53    0.34
   4  -6  -1    4.36    0.47
   4  -6  -1    4.81    0.51
  -4   6   1    4.73    0.49
  -4   6   1    3.96    0.37
  -4   6   1    5.19    0.34
  -4   6   1    5.15    0.40
   3  -6  -1    1.82    0.27
   3  -6  -1    2.15    0.36
   3  -6  -1    2.33    0.35
   3  -6  -1    1.50    0.24
  -3   6   1    1.73    0.25
  -3   6   1    1.85    0.32
  -3   6   1    1.70    0.22
  -3   6   1    1.49    0.21
   2  -6  -1    0.91    0.14
   2  -6  -1    0.70    0.21
   2  -6  -1    0.74    0.19
   2  -6  -1    0.60    0.18
   2  -6  -1    0.97    0.27
  -2   6   1    1.00    0.21
  -2   6   1    1.17    0.28
  -2   6   1    1.09    0.19
  -2   6   1    1.13    0.16
   1  -6  -1   47.39    1.18
   1  -6  -1   44.51    1.36
   1  -6  -1   49.11    1.24
   1  -6  -1   47.50    1.25
   1  -6  -1   46.32    1.38
  -1   6   1   46.45    1.20
  -1   6   1   47.09    1.36
  -1   6   1   45.80    1.06
  -1   6   1   46.62    1.11
   0  -6  -1    3.42    0.38
   0  -6  -1    4.48    0.44
   0  -6  -1    3.79    0.31
   0  -6  -1    4.09    0.31
   0  -6  -1    4.08    0.31
   0   6   1    3.91    0.42
   0   6   1    4.09    0.42
   0   6   1    3.84    0.18
   0   6   1    3.22    0.26
   0   6   1    3.69    0.24
  -1  -6  -1    9.30    0.53
  -1  -6  -1    9.88    0.50
  -1  -6  -1    9.00    0.43
  -1  -6  -1    9.78    0.48
  -1  -6  -1    8.93    0.57
   1   6   1    8.65    0.51
   1   6   1    8.28    0.49
   1   6   1    9.10    0.41
   1   6   1    8.94    0.42
  -2  -6  -1   16.28    0.71
  -2  -6  -1   14.94    0.76
  -2  -6  -1   17.13    0.70
  -2  -6  -1   17.23    0.62
   2   6   1   16.84    0.69
   2   6   1   16.90    0.62
   2   6   1   17.41    0.69
   2   6   1   16.20    0.62
   2   6   1   18.05    0.65
  -3  -6  -1    2.10    0.34
  -3  -6  -1    1.76    0.23
  -3  -6  -1    2.28    0.31
   3   6   1    2.62    0.32
   3   6   1    2.41    0.31
   3   6   1    1.76    0.28
   3   6   1    2.14    0.30
   3   6   1    2.34    0.28
  -4  -6  -1   -0.11    0.13
  -4  -6  -1   -0.06    0.14
  -4  -6  -1    0.28    0.24
   4   6   1    0.30    0.17
   4   6   1    0.00    0.15
   4   6   1    0.03    0.21
   4   6   1    0.09    0.20
  -5  -6  -1    3.81    0.31
  -5  -6  -1    3.47    0.33
  -5  -6  -1    3.92    0.15
  -5  -6  -1    4.20    0.31
  -5  -6  -1    4.12    0.47
   5   6   1    3.70    0.46
   5   6   1    4.94    0.44
   5   6   1    4.34    0.36
   5   6   1    3.33    0.44
  -6  -6  -1    0.00    0.23
  -6  -6  -1   -0.10    0.14
   6   6   1   -0.05    0.22
   6   6   1    0.03    0.26
  -7  -6  -1    3.01    0.46
  -7  -6  -1    3.23    0.34
  -7  -6  -1    2.97    0.39
   7   6   1    3.10    0.53
   7   6   1    3.03    0.51
  -8  -6  -1    0.43    0.35
   8   6   1    0.20    0.32
   8   6   1    0.20    0.32
   9   6   1    0.46    0.35
   9   6   1    0.76    0.43
  10  -7  -1   -0.25    0.34
   9  -7  -1   -0.05    0.28
   9  -7  -1   -0.28    0.26
  -9   7   1    0.23    0.29
  -9   7   1   -0.13    0.25
  -9   7   1    0.11    0.24
   8  -7  -1    0.39    0.31
   8  -7  -1    0.00    0.27
  -8   7   1    0.11    0.25
  -8   7   1    0.75    0.31
  -8   7   1    0.14    0.28
   7  -7  -1    5.90    0.61
   7  -7  -1    7.00    0.71
  -7   7   1    6.79    0.65
  -7   7   1    7.83    0.72
  -7   7   1    7.80    0.63
  -7   7   1    7.44    0.57
  -7   7   1    8.26    0.75
   6  -7  -1    1.03    0.34
   6  -7  -1    0.52    0.31
  -6   7   1    0.55    0.31
  -6   7   1    0.61    0.27
  -6   7   1    0.49    0.19
  -6   7   1    0.54    0.27
   5  -7  -1    4.04    0.35
   5  -7  -1    5.31    0.60
   5  -7  -1    3.94    0.43
  -5   7   1    4.01    0.42
  -5   7   1    5.60    0.61
  -5   7   1    6.19    0.42
  -5   7   1    5.59    0.46
   4  -7  -1   15.77    0.84
   4  -7  -1   14.43    0.69
   4  -7  -1   14.90    0.66
  -4   7   1   15.88    0.71
  -4   7   1   14.96    0.65
  -4   7   1   14.89    0.62
  -4   7   1   14.84    0.78
   3  -7  -1    1.94    0.31
   3  -7  -1    1.30    0.25
   3  -7  -1    1.27    0.33
  -3   7   1    1.70    0.29
  -3   7   1    1.76    0.23
  -3   7   1    1.72    0.25
  -3   7   1    2.03    0.37
   2  -7  -1   16.71    0.77
   2  -7  -1   17.05    0.57
   2  -7  -1   17.51    0.84
   2  -7  -1   17.25    0.70
   2  -7  -1   17.46    0.70
  -2   7   1   17.26    0.54
  -2   7   1   17.89    0.73
  -2   7   1   18.03    0.66
  -2   7   1   18.06    0.83
  -2   7   1   16.82    0.62
   1  -7  -1    2.31    0.28
   1  -7  -1    2.48    0.26
   1  -7  -1    2.60    0.40
   1  -7  -1    2.65    0.32
   1  -7  -1    2.07    0.33
  -1   7   1    2.61    0.23
  -1   7   1    2.09    0.38
  -1   7   1    2.43    0.27
  -1   7   1    2.30    0.21
   0  -7  -1   15.03    0.63
   0  -7  -1   14.01    0.72
   0  -7  -1   14.92    0.77
   0  -7  -1   15.19    0.62
   0  -7  -1   14.55    0.60
   0   7   1   14.88    0.52
   0   7   1   14.94    0.73
   0   7   1   16.38    0.62
   0   7   1   13.83    0.70
   0   7   1   14.36    0.39
  -1  -7  -1    6.05    0.47
  -1  -7  -1    6.93    0.46
  -1  -7  -1    5.32    0.37
  -1  -7  -1    6.74    0.43
   1   7   1    6.21    0.47
   1   7   1    6.03    0.37
   1   7   1    5.99    0.39
   1   7   1    6.35    0.47
  -2  -7  -1   13.77    0.68
  -2  -7  -1   14.41    0.64
  -2  -7  -1   13.53    0.67
  -2  -7  -1   13.25    0.57
   2   7   1   13.55    0.60
   2   7   1   13.30    0.59
   2   7   1   13.38    0.66
   2   7   1   13.53    0.59
   2   7   1   13.03    0.66
  -3  -7  -1    0.83    0.28
  -3  -7  -1    0.92    0.12
  -3  -7  -1    1.08    0.23
  -3  -7  -1    0.78    0.24
   3   7   1    1.43    0.26
   3   7   1    0.67    0.24
   3   7   1    0.72    0.24
   3   7   1    0.90    0.24
   3   7   1    0.67    0.23
  -4  -7  -1    5.36    0.42
  -4  -7  -1    5.51    0.40
  -4  -7  -1    6.82    0.55
  -4  -7  -1    5.57    0.31
   4   7   1    6.31    0.50
   4   7   1    4.97    0.50
   4   7   1    5.51    0.40
   4   7   1    5.50    0.43
   4   7   1    5.46    0.41
  -5  -7  -1    3.27    0.47
  -5  -7  -1    2.87    0.33
  -5  -7  -1    2.67    0.28
  -5  -7  -1    2.51    0.31
  -5  -7  -1    2.86    0.34
   5   7   1    2.33    0.40
   5   7   1    3.29    0.40
   5   7   1    2.43    0.40
   5   7   1    3.49    0.38
  -6  -7  -1    2.20    0.29
  -6  -7  -1    2.02    0.41
  -6  -7  -1    1.93    0.29
   6   7   1    1.91    0.41
   6   7   1    2.29    0.44
  -7  -7  -1    0.88    0.24
   7   7   1    1.43    0.41
   7   7   1    1.10    0.37
   8   7   1    2.49    0.51
   8   7   1    3.45    0.61
   9  -8  -1    1.77    0.45
   9  -8  -1    0.37    0.35
  -9   8   1    1.98    0.47
  -9   8   1    1.45    0.40
  -9   8   1    1.08    0.39
   8  -8  -1    4.27    0.61
   8  -8  -1    3.77    0.57
  -8   8   1    4.03    0.59
  -8   8   1    4.44    0.58
  -8   8   1    4.77    0.62
   7  -8  -1    2.48    0.46
   7  -8  -1    2.63    0.52
  -7   8   1    3.38    0.51
  -7   8   1    2.90    0.44
  -7   8   1    2.69    0.43
  -7   8   1    3.01    0.52
  -7   8   1    4.06    0.58
   6  -8  -1    3.31    0.55
  -6   8   1    3.33    0.43
  -6   8   1    3.29    0.45
  -6   8   1    3.68    0.56
  -6   8   1    3.07    0.46
   5  -8  -1    2.46    0.34
   5  -8  -1    2.12    0.44
  -5   8   1    2.44    0.37
  -5   8   1    2.22    0.35
  -5   8   1    1.89    0.34
  -5   8   1    2.28    0.44
   4  -8  -1   17.86    0.94
   4  -8  -1   18.97    0.81
  -4   8   1   17.58    0.71
  -4   8   1   18.28    0.79
  -4   8   1   16.82    0.91
  -4   8   1   18.04    0.72
  -4   8   1   18.65    0.82
   3  -8  -1   26.49    0.98
   3  -8  -1   29.97    1.21
   3  -8  -1   26.15    1.03
  -3   8   1   25.36    0.89
  -3   8   1   27.09    1.00
  -3   8   1   25.18    0.80
  -3   8   1   27.05    0.91
  -3   8   1   26.24    1.11
   2  -8  -1    0.26    0.23
   2  -8  -1    0.17    0.23
   2  -8  -1    0.39    0.21
   2  -8  -1    0.34    0.15
   2  -8  -1    0.61    0.31
  -2   8   1    0.45    0.17
  -2   8   1    0.41    0.17
  -2   8   1    0.59    0.30
  -2   8   1    0.30    0.12
   1  -8  -1    0.22    0.20
   1  -8  -1    1.21    0.36
   1  -8  -1    1.44    0.23
   1  -8  -1    0.92    0.23
  -1   8   1    1.17    0.18
  -1   8   1    1.24    0.24
  -1   8   1    1.50    0.19
  -1   8   1    1.18    0.34
  -1   8   1    1.11    0.32
   0  -8  -1   11.41    0.57
   0  -8  -1   12.18    0.60
   0  -8  -1   10.67    0.69
   0   8   1   11.53    0.70
   0   8   1   11.49    0.32
   0   8   1   11.80    0.68
   0   8   1   11.21    0.55
   0   8   1   10.80    0.48
  -1  -8  -1    4.28    0.41
  -1  -8  -1    3.44    0.47
  -1  -8  -1    2.70    0.34
  -1  -8  -1    3.02    0.39
   1   8   1    2.84    0.43
   1   8   1    3.91    0.40
   1   8   1    2.87    0.42
   1   8   1    3.32    0.35
  -2  -8  -1    1.01    0.30
  -2  -8  -1    0.43    0.20
  -2  -8  -1    1.07    0.29
  -2  -8  -1    0.47    0.21
   2   8   1    0.64    0.28
   2   8   1    0.81    0.27
   2   8   1    0.44    0.20
   2   8   1    1.51    0.29
   2   8   1    0.93    0.24
  -3  -8  -1    4.84    0.51
  -3  -8  -1    4.15    0.47
  -3  -8  -1    3.72    0.39
   3   8   1    3.97    0.43
   3   8   1    4.25    0.47
   3   8   1    4.49    0.46
   3   8   1    3.70    0.46
   3   8   1    4.28    0.45
  -4  -8  -1    0.14    0.23
  -4  -8  -1    0.05    0.20
  -4  -8  -1    0.07    0.18
  -4  -8  -1    0.47    0.10
   4   8   1    0.54    0.24
   4   8   1    0.19    0.23
   4   8   1    0.28    0.21
   4   8   1    0.18    0.22
  -5  -8  -1    0.58    0.23
  -5  -8  -1    0.13    0.25
  -5  -8  -1    0.47    0.22
  -5  -8  -1    0.46    0.21
   5   8   1    0.50    0.21
   5   8   1    0.41    0.28
   5   8   1    0.51    0.29
  -6  -8  -1    0.92    0.23
  -6  -8  -1    1.63    0.42
   6   8   1    0.85    0.32
   6   8   1    0.65    0.32
   7   8   1    2.26    0.49
   7   8   1    2.16    0.49
   9  -9  -1    1.84    0.53
   9  -9  -1    2.39    0.53
  -9   9   1    2.10    0.48
  -9   9   1    3.12    0.55
   8  -9  -1   -0.36    0.24
   8  -9  -1    0.29    0.37
  -8   9   1   -0.04    0.28
  -8   9   1   -0.23    0.26
  -8   9   1    0.12    0.28
   7  -9  -1    1.25    0.40
   7  -9  -1    1.72    0.47
  -7   9   1    1.36    0.36
  -7   9   1    1.60    0.46
  -7   9   1    1.43    0.41
   6  -9  -1    3.96    0.62
  -6   9   1    3.68    0.46
  -6   9   1    3.72    0.51
  -6   9   1    3.95    0.61
  -6   9   1    1.46    0.39
  -6   9   1    2.10    0.39
   5  -9  -1    2.18    0.47
  -5   9   1    2.99    0.44
  -5   9   1    1.88    0.43
  -5   9   1    2.42    0.42
  -5   9   1    2.15    0.33
   4  -9  -1    5.32    0.66
   4  -9  -1    4.75    0.50
  -4   9   1    4.97    0.38
  -4   9   1    4.68    0.49
  -4   9   1    5.15    0.49
  -4   9   1    3.82    0.59
   3  -9  -1    4.33    0.62
  -3   9   1    4.16    0.49
  -3   9   1    3.82    0.56
  -3   9   1    3.62    0.29
  -3   9   1    4.44    0.42
   2  -9  -1    4.60    0.61
   2  -9  -1    4.65    0.46
  -2   9   1    4.66    0.29
  -2   9   1    5.93    0.67
  -2   9   1    4.03    0.33
  -2   9   1    4.92    0.61
   1  -9  -1    0.03    0.20
   1  -9  -1    0.09    0.16
   1  -9  -1   -0.04    0.27
  -1   9   1    0.22    0.28
  -1   9   1   -0.09    0.12
  -1   9   1   -0.06    0.25
  -1   9   1    0.09    0.10
   0  -9  -1    3.75    0.51
   0  -9  -1    4.00    0.45
   0  -9  -1    3.45    0.39
   0  -9  -1    4.23    0.41
   0   9   1    4.49    0.54
   0   9   1    4.22    0.56
   0   9   1    4.81    0.35
  -1  -9  -1    8.08    0.52
  -1  -9  -1    7.27    0.69
  -1  -9  -1    7.34    0.55
   1   9   1    7.96    0.63
   1   9   1    7.75    0.46
   1   9   1    7.79    0.61
  -2  -9  -1    1.08    0.32
  -2  -9  -1    2.34    0.39
  -2  -9  -1    1.82    0.29
   2   9   1    1.72    0.37
   2   9   1    1.52    0.36
   2   9   1    1.79    0.30
   2   9   1    1.57    0.29
  -3  -9  -1    5.16    0.56
  -3  -9  -1    4.72    0.54
  -3  -9  -1    3.97    0.43
   3   9   1    4.15    0.50
   3   9   1    4.12    0.50
   3   9   1    4.24    0.47
   3   9   1    4.12    0.46
  -4  -9  -1    0.17    0.26
  -4  -9  -1   -0.21    0.18
  -4  -9  -1    0.16    0.23
   4   9   1    0.02    0.21
   4   9   1   -0.17    0.20
   4   9   1   -0.18    0.18
   4   9   1    0.17    0.24
  -5  -9  -1    1.60    0.33
  -5  -9  -1    0.88    0.27
  -5  -9  -1    0.47    0.31
   5   9   1    0.81    0.31
   5   9   1    0.34    0.28
   6   9   1    1.50    0.41
   6   9   1    1.36    0.42
   7   9   1    0.87    0.39
   7   9   1    0.78    0.38
   8 -10  -1    0.81    0.45
   8 -10  -1    0.93    0.44
  -8  10   1    0.69    0.32
  -8  10   1    0.87    0.39
  -8  10   1    0.42    0.36
   7 -10  -1    0.21    0.34
   7 -10  -1    0.35    0.33
  -7  10   1   -0.30    0.28
  -7  10   1   -0.23    0.24
  -7  10   1    0.35    0.27
   6 -10  -1    2.23    0.56
  -6  10   1    2.26    0.52
  -6  10   1    3.36    0.48
  -6  10   1    2.59    0.53
  -6  10   1    2.28    0.36
   5 -10  -1    1.49    0.48
  -5  10   1    2.00    0.31
  -5  10   1    1.42    0.33
  -5  10   1    1.39    0.44
  -5  10   1    1.48    0.47
   4 -10  -1    1.54    0.43
  -4  10   1    0.92    0.39
  -4  10   1    0.72    0.20
  -4  10   1    1.77    0.33
  -4  10   1    1.30    0.34
  -4  10   1    1.27    0.42
   3 -10  -1    0.91    0.39
  -3  10   1    1.08    0.26
  -3  10   1    0.79    0.36
  -3  10   1    1.37    0.42
   2 -10  -1    3.78    0.46
   2 -10  -1    5.18    0.69
  -2  10   1    4.49    0.31
  -2  10   1    6.32    0.72
  -2  10   1    5.64    0.69
  -2  10   1    4.66    0.35
   1 -10  -1    0.19    0.20
   1 -10  -1    0.30    0.32
   1 -10  -1    0.31    0.26
  -1  10   1    0.42    0.30
  -1  10   1    0.13    0.31
  -1  10   1    0.20    0.15
   0 -10  -1    0.21    0.23
   0 -10  -1    0.35    0.30
   0 -10  -1   -0.19    0.19
   0  10   1    0.45    0.30
   0  10   1    0.02    0.26
   0  10   1   -0.06    0.14
  -1 -10  -1   10.66    0.78
  -1 -10  -1   10.98    0.66
  -1 -10  -1   10.70    0.67
   1  10   1   10.74    0.76
   1  10   1   10.37    0.75
   1  10   1   10.50    0.56
  -2 -10  -1    0.57    0.28
  -2 -10  -1   -0.15    0.21
  -2 -10  -1    0.22    0.27
   2  10   1   -0.42    0.19
   2  10   1    0.06    0.19
   2  10   1   -0.42    0.21
   2  10   1   -0.09    0.17
  -3 -10  -1    1.79    0.40
  -3 -10  -1    1.36    0.38
  -3 -10  -1    2.15    0.37
   3  10   1    0.77    0.30
   3  10   1    2.55    0.41
   3  10   1    2.16    0.42
   3  10   1    1.73    0.39
  -4 -10  -1    1.86    0.40
  -4 -10  -1    1.62    0.39
   4  10   1    2.22    0.43
   4  10   1    1.68    0.35
   4  10   1    1.42    0.36
   4  10   1    1.87    0.40
   5  10   1    0.23    0.28
   5  10   1    0.50    0.31
   6  10   1    1.29    0.39
   6  10   1    1.33    0.42
   7 -11  -1    0.24    0.33
   7 -11  -1    0.17    0.36
  -7  11   1    0.15    0.32
  -7  11   1   -0.17    0.32
   6 -11  -1    1.54    0.49
  -6  11   1    1.85    0.51
  -6  11   1    1.90    0.53
   5 -11  -1    0.19    0.35
  -5  11   1    0.48    0.27
  -5  11   1   -0.11    0.31
  -5  11   1    0.33    0.35
   4 -11  -1    0.76    0.41
  -4  11   1    1.37    0.45
  -4  11   1    1.11    0.42
   3 -11  -1    0.11    0.31
  -3  11   1    0.46    0.35
  -3  11   1   -0.09    0.26
   2 -11  -1    1.22    0.41
  -2  11   1    0.95    0.40
  -2  11   1    0.99    0.39
   1 -11  -1    2.89    0.38
   1 -11  -1    3.20    0.57
  -1  11   1    2.56    0.54
  -1  11   1    2.60    0.53
   0 -11  -1   -0.14    0.20
   0 -11  -1    0.63    0.36
   0  11   1    0.00    0.27
   0  11   1    0.07    0.17
   0  11   1    0.20    0.31
  -1 -11  -1    2.35    0.40
  -1 -11  -1    2.57    0.52
   1  11   1    2.78    0.54
   1  11   1    2.94    0.37
   1  11   1    2.89    0.54
  -2 -11  -1    0.48    0.31
  -2 -11  -1    0.95    0.35
   2  11   1    0.21    0.30
   2  11   1    1.11    0.31
   2  11   1    1.10    0.40
   2  11   1    0.81    0.27
  -3 -11  -1    1.20    0.38
  -3 -11  -1    0.91    0.35
   3  11   1    1.00    0.32
   3  11   1    1.06    0.37
   3  11   1    1.64    0.41
   3  11   1    1.33    0.33
  -4 -11  -1    2.56    0.48
   4  11   1    3.30    0.54
   4  11   1    2.31    0.44
   4  11   1    1.69    0.42
   4  11   1    2.73    0.47
   5  11   1    0.39    0.30
   5  11   1    1.37    0.39
   6 -12  -1    0.85    0.47
  -6  12   1    0.34    0.37
  -6  12   1    1.05    0.47
   5 -12  -1   -0.31    0.35
  -5  12   1    0.03    0.31
  -5  12   1    0.17    0.40
   4 -12  -1    1.25    0.50
  -4  12   1    1.99    0.54
  -4  12   1    1.58    0.51
   3 -12  -1    0.37    0.38
  -3  12   1    0.74    0.38
  -3  12   1    0.21    0.32
   2 -12  -1    0.80    0.42
  -2  12   1    0.49    0.37
  -2  12   1    0.88    0.38
   1 -12  -1    4.09    0.68
  -1  12   1    5.76    0.76
  -1  12   1    4.98    0.71
   0 -12  -1    0.50    0.36
   0 -12  -1    0.97    0.31
   0  12   1    0.32    0.35
   0  12   1    0.84    0.41
  -1 -12  -1    0.80    0.33
  -1 -12  -1    1.48    0.47
   1  12   1    1.47    0.33
   1  12   1    0.90    0.41
   1  12   1    1.21    0.43
  -2 -12  -1    0.00    0.31
   2  12   1    0.18    0.24
   2  12   1   -0.04    0.22
   2  12   1    0.37    0.35
   2  12   1    0.75    0.36
  -3 -12  -1   -0.33    0.24
   3  12   1   -0.48    0.26
   3  12   1    0.04    0.32
   3  12   1   -0.04    0.23
   4 -13  -1    2.43    0.62
  -4  13   1    0.77    0.43
  -4  13   1    1.18    0.46
   3 -13  -1    1.57    0.52
  -3  13   1    1.75    0.56
  -3  13   1    0.81    0.44
   2 -13  -1    0.22    0.38
  -2  13   1   -0.06    0.35
  -2  13   1    0.36    0.39
   1 -13  -1    3.30    0.63
  -1  13   1    2.69    0.58
  -1  13   1    1.70    0.50
   0 -13  -1    0.75    0.42
   0  13   1    0.53    0.38
   0  13   1    0.16    0.35
  -1 -13  -1    0.69    0.41
   1  13   1    0.95    0.42
   1  13   1    1.55    0.51
   2  13  -2    0.47    0.30
   2  13  -2    0.15    0.31
   2  13  -2    0.25    0.33
  -2 -13   2    0.36    0.34
   1  13  -2    0.94    0.43
   1  13  -2    0.32    0.34
   1  13  -2    0.68    0.31
  -1 -13   2    1.12    0.36
  -1 -13   2    0.39    0.39
   0  13  -2    0.32    0.36
   0  13  -2    0.53    0.39
   0 -13   2    0.35    0.39
  -1  13  -2    1.24    0.48
  -1  13  -2   -0.39    0.31
   1 -13   2    0.25    0.41
  -2  13  -2    5.62    0.79
  -2  13  -2    5.77    0.81
   2 -13   2    5.39    0.83
  -3  13  -2    0.97    0.47
   3 -13   2    1.50    0.55
  -4  13  -2    1.08    0.47
   4 -13   2    1.43    0.55
   4  12  -2    0.71    0.36
  -4 -12   2    0.80    0.38
   3  12  -2    0.40    0.30
   3  12  -2    0.37    0.32
   3  12  -2   -0.02    0.26
  -3 -12   2    0.32    0.30
   2  12  -2    4.00    0.52
   2  12  -2    3.55    0.59
   2  12  -2    3.13    0.57
  -2 -12   2    3.26    0.57
  -2 -12   2    2.82    0.47
   1  12  -2    0.48    0.32
   1  12  -2    1.24    0.42
   1  12  -2    0.88    0.30
  -1 -12   2    0.87    0.40
  -1 -12   2    0.59    0.28
   0  12  -2   -0.02    0.30
   0  12  -2    0.09    0.23
   0  12  -2   -0.01    0.33
   0 -12   2    0.38    0.40
   0 -12   2    0.40    0.24
  -1  12  -2    3.02    0.39
  -1  12  -2    3.45    0.62
   1 -12   2    3.79    0.67
  -2  12  -2    2.36    0.34
  -2  12  -2    1.65    0.48
   2 -12   2    2.52    0.58
  -3  12  -2    0.11    0.36
   3 -12   2    0.67    0.42
  -4  12  -2   -0.19    0.31
   4 -12   2    0.35    0.39
  -5  12  -2    0.08    0.34
   5 -12   2    1.27    0.53
  -6  12  -2    0.68    0.41
   6 -12   2    1.85    0.57
   5  11  -2    0.10    0.29
   4  11  -2   -0.33    0.21
   4  11  -2    0.43    0.30
   4  11  -2    0.24    0.30
  -4 -11   2   -0.46    0.19
   3  11  -2   -0.30    0.22
   3  11  -2    0.26    0.27
   3  11  -2    0.36    0.30
  -3 -11   2    0.34    0.28
  -3 -11   2    0.53    0.30
   2  11  -2    0.18    0.25
   2  11  -2   -0.05    0.26
   2  11  -2   -0.16    0.24
  -2 -11   2   -0.08    0.25
  -2 -11   2    0.43    0.27
   1  11  -2    4.88    0.49
   1  11  -2    3.85    0.57
   1  11  -2    4.45    0.65
  -1 -11   2    5.30    0.68
  -1 -11   2    5.34    0.54
   0  11  -2   10.33    0.81
   0  11  -2   10.67    0.59
   0 -11   2   10.71    0.84
   0 -11   2   10.63    0.65
  -1  11  -2    0.91    0.36
  -1  11  -2    0.19    0.19
   1 -11   2    0.84    0.39
   1 -11   2    0.52    0.27
   1 -11   2    0.35    0.21
  -2  11  -2    2.28    0.32
  -2  11  -2    2.20    0.50
   2 -11   2    2.22    0.49
   2 -11   2    1.56    0.47
   2 -11   2    2.90    0.44
  -3  11  -2    2.27    0.53
  -3  11  -2    1.62    0.39
   3 -11   2    1.63    0.41
   3 -11   2    1.42    0.45
   3 -11   2    1.06    0.41
  -4  11  -2    0.09    0.35
   4 -11   2    1.56    0.48
   4 -11   2    0.65    0.41
  -5  11  -2   -0.17    0.29
   5 -11   2   -0.62    0.25
   5 -11   2    0.16    0.36
  -6  11  -2    0.69    0.41
   6 -11   2    0.00    0.34
  -7  11  -2    1.30    0.46
   7 -11   2    1.02    0.47
   6  10  -2    0.72    0.34
   6  10  -2    0.71    0.37
   5  10  -2   -0.07    0.27
   5  10  -2    0.50    0.26
  -5 -10   2    0.27    0.24
   4  10  -2    2.68    0.47
   4  10  -2    4.03    0.45
   4  10  -2    4.15    0.52
   4  10  -2    4.82    0.56
  -4 -10   2    4.05    0.55
  -4 -10   2    3.70    0.48
   3  10  -2    0.28    0.19
   3  10  -2    0.11    0.25
   3  10  -2    0.00    0.22
   3  10  -2    0.04    0.22
  -3 -10   2    0.40    0.28
  -3 -10   2    0.15    0.28
  -3 -10   2   -0.07    0.20
   2  10  -2    0.90    0.32
   2  10  -2    0.80    0.21
   2  10  -2    1.16    0.30
   2  10  -2    1.30    0.35
  -2 -10   2    0.92    0.29
  -2 -10   2    1.11    0.35
  -2 -10   2    1.12    0.33
   1  10  -2    5.63    0.36
   1  10  -2    4.20    0.55
   1  10  -2    5.52    0.50
  -1 -10   2    5.30    0.51
  -1 -10   2    5.41    0.63
  -1 -10   2    5.58    0.52
   0  10  -2    9.48    0.72
   0  10  -2    9.42    0.54
   0 -10   2    9.64    0.59
   0 -10   2   10.57    0.76
   0 -10   2   10.00    0.59
  -1  10  -2    0.52    0.14
  -1  10  -2    0.32    0.29
  -1  10  -2    0.02    0.18
   1 -10   2    0.27    0.28
   1 -10   2    0.25    0.17
   1 -10   2    0.35    0.24
   1 -10   2    0.76    0.35
  -2  10  -2   -0.07    0.25
   2 -10   2    0.16    0.26
   2 -10   2    0.42    0.33
   2 -10   2    0.33    0.15
   2 -10   2    0.31    0.22
  -3  10  -2    3.23    0.55
  -3  10  -2    3.58    0.46
  -3  10  -2    4.20    0.31
   3 -10   2    3.11    0.43
   3 -10   2    4.28    0.61
   3 -10   2    3.55    0.59
  -4  10  -2    3.22    0.36
  -4  10  -2    2.97    0.44
  -4  10  -2    2.83    0.55
   4 -10   2    3.95    0.64
   4 -10   2    3.13    0.56
  -5  10  -2    0.98    0.27
  -5  10  -2    1.06    0.41
   5 -10   2    1.31    0.44
   5 -10   2    0.71    0.37
  -6  10  -2   -0.14    0.25
  -6  10  -2    0.70    0.29
   6 -10   2    0.35    0.38
   6 -10   2    0.39    0.38
  -7  10  -2    0.24    0.32
  -7  10  -2    1.08    0.37
   7 -10   2    0.90    0.45
  -8  10  -2    0.68    0.36
  -8  10  -2    0.46    0.36
   8 -10   2    0.09    0.37
   8 -10   2    0.46    0.41
   7   9  -2    0.08    0.27
   7   9  -2    0.25    0.33
   6   9  -2    0.76    0.31
   6   9  -2    1.04    0.41
   5   9  -2    0.40    0.22
   5   9  -2    0.50    0.23
   5   9  -2    0.22    0.24
   5   9  -2    0.39    0.29
  -5  -9   2    0.12    0.20
  -5  -9   2    0.53    0.23
  -5  -9   2    0.78    0.32
   4   9  -2    2.74    0.40
   4   9  -2    2.78    0.41
   4   9  -2    3.48    0.40
   4   9  -2    3.79    0.51
  -4  -9   2    3.23    0.49
  -4  -9   2    2.57    0.37
  -4  -9   2    2.41    0.39
   3   9  -2    3.77    0.50
   3   9  -2    3.75    0.48
   3   9  -2    4.38    0.40
   3   9  -2    3.93    0.48
  -3  -9   2    3.69    0.48
  -3  -9   2    4.66    0.55
  -3  -9   2    3.82    0.41
  -3  -9   2    3.43    0.40
   2   9  -2    8.12    0.61
   2   9  -2    7.78    0.42
   2   9  -2    7.81    0.53
  -2  -9   2    7.46    0.49
  -2  -9   2    7.67    0.52
  -2  -9   2    7.48    0.60
  -2  -9   2    8.72    0.60
   1   9  -2    7.23    0.48
   1   9  -2    6.73    0.66
  -1  -9   2    6.77    0.52
  -1  -9   2    6.83    0.47
  -1  -9   2    6.93    0.68
  -1  -9   2    7.76    0.49
   0   9  -2    0.87    0.23
   0   9  -2    0.91    0.15
   0   9  -2    0.68    0.30
   0  -9   2    0.77    0.29
   0  -9   2    0.93    0.25
   0  -9   2    0.84    0.24
   0  -9   2    0.84    0.33
   0  -9   2    0.98    0.27
  -1   9  -2    9.59    0.49
  -1   9  -2   10.54    0.71
   1  -9   2   10.12    0.69
   1  -9   2    9.21    0.57
   1  -9   2   10.35    0.73
   1  -9   2   10.37    0.53
   1  -9   2   10.30    0.58
  -2   9  -2    5.77    0.30
  -2   9  -2    5.66    0.52
  -2   9  -2    4.60    0.60
   2  -9   2    5.33    0.46
   2  -9   2    5.95    0.67
   2  -9   2    5.87    0.46
   2  -9   2    5.86    0.36
   2  -9   2    6.22    0.67
  -3   9  -2    0.01    0.22
  -3   9  -2    0.06    0.14
  -3   9  -2   -0.05    0.25
   3  -9   2    0.22    0.28
   3  -9   2   -0.05    0.27
   3  -9   2    0.25    0.11
   3  -9   2   -0.40    0.20
  -4   9  -2    1.10    0.26
  -4   9  -2    1.21    0.39
  -4   9  -2    1.40    0.33
   4  -9   2    1.38    0.43
   4  -9   2    1.01    0.29
   4  -9   2    1.17    0.40
  -5   9  -2    4.49    0.52
  -5   9  -2    4.50    0.63
  -5   9  -2    5.51    0.52
   5  -9   2    5.31    0.67
   5  -9   2    5.83    0.73
  -6   9  -2    0.79    0.35
  -6   9  -2    0.68    0.29
   6  -9   2    1.07    0.39
   6  -9   2    1.23    0.42
  -7   9  -2    0.18    0.31
  -7   9  -2    0.19    0.30
   7  -9   2   -0.08    0.27
   7  -9   2    0.35    0.37
   7  -9   2    0.19    0.33
  -8   9  -2    1.71    0.46
  -8   9  -2    1.38    0.43
   8  -9   2    1.17    0.45
   8  -9   2    1.34    0.47
  -9   9  -2   -0.55    0.24
   9  -9   2    0.12    0.38
   9  -9   2    0.23    0.37
   8   8  -2   -0.11    0.30
   8   8  -2    0.15    0.31
   7   8  -2    0.07    0.29
   7   8  -2    0.29    0.34
   6   8  -2    0.79    0.34
   6   8  -2    0.64    0.29
  -6  -8   2    0.67    0.32
  -6  -8   2    0.69    0.23
   5   8  -2    0.84    0.32
   5   8  -2    1.06    0.25
   5   8  -2    0.42    0.19
   5   8  -2    0.90    0.27
  -5  -8   2    0.47    0.31
  -5  -8   2    0.77    0.25
  -5  -8   2    0.77    0.22
   4   8  -2    2.30    0.34
   4   8  -2    3.79    0.39
   4   8  -2    2.49    0.40
   4   8  -2    2.73    0.38
  -4  -8   2    3.18    0.37
  -4  -8   2    2.33    0.40
  -4  -8   2    3.09    0.37
  -4  -8   2    3.25    0.40
   3   8  -2   11.13    0.64
   3   8  -2   11.49    0.65
   3   8  -2   12.28    0.54
   3   8  -2   13.63    0.75
   3   8  -2   12.84    0.67
  -3  -8   2   12.22    0.73
  -3  -8   2   12.52    0.67
  -3  -8   2   11.90    0.59
  -3  -8   2   11.50    0.58
   2   8  -2   10.50    0.58
   2   8  -2   10.13    0.56
   2   8  -2   10.27    0.46
   2   8  -2   10.37    0.63
  -2  -8   2   10.41    0.53
  -2  -8   2   11.19    0.65
  -2  -8   2   11.44    0.65
  -2  -8   2   10.74    0.55
   1   8  -2   -0.03    0.06
   1   8  -2    0.11    0.17
   1   8  -2    0.01    0.16
   1   8  -2   -0.03    0.21
  -1  -8   2   -0.41    0.18
  -1  -8   2   -0.22    0.12
  -1  -8   2   -0.28    0.16
  -1  -8   2   -0.06    0.14
  -1  -8   2    0.12    0.20
   0   8  -2    8.19    0.44
   0   8  -2    8.94    0.62
   0   8  -2    8.02    0.33
   0   8  -2    8.42    0.48
   0  -8   2    7.80    0.58
   0  -8   2    8.07    0.47
   0  -8   2    9.49    0.51
   0  -8   2    8.21    0.50
   0  -8   2    7.99    0.61
  -1   8  -2    1.94    0.15
  -1   8  -2    1.61    0.29
  -1   8  -2    2.60    0.32
  -1   8  -2    2.04    0.38
   1  -8   2    2.24    0.31
   1  -8   2    2.56    0.29
   1  -8   2    2.29    0.32
   1  -8   2    2.43    0.42
   1  -8   2    2.96    0.42
   1  -8   2    2.03    0.40
  -2   8  -2    9.29    0.41
  -2   8  -2   10.42    0.56
  -2   8  -2   10.04    0.50
  -2   8  -2    8.79    0.63
   2  -8   2    9.01    0.52
   2  -8   2    9.91    0.55
   2  -8   2    9.47    0.67
   2  -8   2    8.64    0.63
   2  -8   2    9.56    0.43
   2  -8   2    9.81    0.64
  -3   8  -2   11.46    0.54
  -3   8  -2   12.61    0.65
  -3   8  -2   11.33    0.54
  -3   8  -2   11.80    0.74
   3  -8   2   11.65    0.77
   3  -8   2   11.54    0.63
   3  -8   2   11.73    0.73
   3  -8   2   11.85    0.60
   3  -8   2   11.34    0.66
   3  -8   2   10.89    0.39
  -4   8  -2    1.00    0.35
  -4   8  -2    0.65    0.25
  -4   8  -2    0.83    0.20
  -4   8  -2    0.96    0.25
   4  -8   2    0.69    0.23
   4  -8   2    0.43    0.30
   4  -8   2    0.84    0.37
  -5   8  -2    1.81    0.34
  -5   8  -2    2.33    0.36
  -5   8  -2    2.24    0.43
  -5   8  -2    2.36    0.30
   5  -8   2    2.23    0.46
   5  -8   2    2.08    0.29
   5  -8   2    2.87    0.51
  -6   8  -2    1.11    0.35
  -6   8  -2    1.02    0.23
  -6   8  -2    0.81    0.30
  -6   8  -2    1.15    0.34
   6  -8   2    0.94    0.37
   6  -8   2    1.17    0.41
  -7   8  -2    7.10    0.75
  -7   8  -2    6.30    0.66
   7  -8   2    5.93    0.67
   7  -8   2    5.40    0.65
   7  -8   2    7.22    0.77
  -8   8  -2    1.89    0.43
  -8   8  -2    2.14    0.46
   8  -8   2    2.38    0.51
   8  -8   2    2.45    0.51
   8  -8   2    1.61    0.45
  -9   8  -2    1.98    0.45
   9  -8   2    2.32    0.52
   9  -8   2    2.94    0.61
   9   7  -2   -0.01    0.31
   9   7  -2    0.04    0.30
   8   7  -2    0.73    0.39
   8   7  -2    1.27    0.41
  -8  -7   2    0.50    0.26
  -8  -7   2    1.01    0.29
   7   7  -2   -0.22    0.24
   7   7  -2   -0.14    0.25
  -7  -7   2    0.13    0.19
  -7  -7   2    0.42    0.32
   6   7  -2    2.51    0.44
   6   7  -2    2.00    0.38
  -6  -7   2    1.89    0.25
  -6  -7   2    2.64    0.46
  -6  -7   2    2.45    0.33
   5   7  -2    0.28    0.23
   5   7  -2    0.16    0.21
   5   7  -2    0.27    0.14
   5   7  -2    0.17    0.14
  -5  -7   2    0.05    0.23
  -5  -7   2   -0.10    0.09
  -5  -7   2    0.01    0.14
  -5  -7   2    0.13    0.17
   4   7  -2   16.20    0.68
   4   7  -2   16.19    0.67
   4   7  -2   15.80    0.67
   4   7  -2   15.09    0.76
   4   7  -2   15.20    0.72
  -4  -7   2   17.27    0.69
  -4  -7   2   16.26    0.82
  -4  -7   2   16.72    0.68
   3   7  -2   43.11    1.27
   3   7  -2   44.00    1.16
   3   7  -2   43.15    1.27
   3   7  -2   44.46    1.33
  -3  -7   2   43.27    1.22
  -3  -7   2   43.01    1.27
  -3  -7   2   40.67    1.20
  -3  -7   2   41.46    1.36
   2   7  -2    1.16    0.19
   2   7  -2    1.00    0.22
   2   7  -2    1.41    0.29
   2   7  -2    0.99    0.24
  -2  -7   2    1.39    0.23
  -2  -7   2    0.72    0.25
  -2  -7   2    1.03    0.25
  -2  -7   2    1.20    0.23
  -2  -7   2    1.10    0.27
   1   7  -2   26.27    0.85
   1   7  -2   25.30    0.82
   1   7  -2   25.11    0.94
   1   7  -2   25.67    0.60
  -1  -7   2   24.57    1.02
  -1  -7   2   24.96    0.95
  -1  -7   2   24.46    0.80
  -1  -7   2   25.41    0.93
  -1  -7   2   24.61    0.89
  -1  -7   2   26.26    0.83
   0   7  -2   12.37    0.51
   0   7  -2   11.66    0.40
   0   7  -2   12.80    0.67
   0   7  -2   12.62    0.54
   0  -7   2   12.69    0.56
   0  -7   2   13.00    0.65
   0  -7   2   12.97    0.54
   0  -7   2   12.98    0.70
   0  -7   2   12.63    0.55
   0  -7   2   11.59    0.67
  -1   7  -2    4.34    0.22
  -1   7  -2    4.51    0.32
  -1   7  -2    5.26    0.39
  -1   7  -2    4.17    0.48
   1  -7   2    4.78    0.50
   1  -7   2    4.04    0.31
   1  -7   2    4.43    0.34
   1  -7   2    4.56    0.51
   1  -7   2    4.42    0.33
   1  -7   2    4.21    0.43
  -2   7  -2    1.31    0.25
  -2   7  -2    1.41    0.23
  -2   7  -2    1.46    0.33
   2  -7   2    1.04    0.26
   2  -7   2    1.81    0.36
   2  -7   2    1.21    0.33
   2  -7   2    1.53    0.18
   2  -7   2    1.88    0.28
   2  -7   2    1.52    0.24
  -3   7  -2   15.62    0.60
  -3   7  -2   17.36    0.71
  -3   7  -2   17.10    0.83
   3  -7   2   16.59    0.83
   3  -7   2   16.61    0.72
   3  -7   2   16.92    0.72
   3  -7   2   15.85    0.45
   3  -7   2   15.69    0.65
   3  -7   2   16.58    0.86
  -4   7  -2    9.06    0.56
  -4   7  -2    9.16    0.46
  -4   7  -2    9.90    0.66
   4  -7   2    9.36    0.64
   4  -7   2    9.13    0.65
   4  -7   2    8.79    0.50
   4  -7   2    9.43    0.57
  -5   7  -2    0.47    0.18
  -5   7  -2    0.16    0.24
  -5   7  -2    0.36    0.24
   5  -7   2    0.43    0.30
   5  -7   2    0.54    0.30
   5  -7   2    0.36    0.17
  -6   7  -2    3.01    0.41
  -6   7  -2    2.81    0.31
  -6   7  -2    3.99    0.55
   6  -7   2    3.23    0.51
   6  -7   2    2.63    0.48
  -7   7  -2    0.02    0.26
  -7   7  -2    0.61    0.30
  -7   7  -2    0.30    0.16
   7  -7   2    0.35    0.31
   7  -7   2    0.38    0.33
   7  -7   2    0.27    0.29
  -8   7  -2    0.77    0.33
  -8   7  -2    0.42    0.34
   8  -7   2    1.09    0.40
   8  -7   2    1.24    0.39
   8  -7   2    1.07    0.37
  -9   7  -2    0.01    0.27
  -9   7  -2    0.31    0.36
   9  -7   2    0.30    0.31
   9  -7   2    0.19    0.37
   9   6  -2   -0.16    0.29
   9   6  -2    0.09    0.27
   8   6  -2    2.48    0.48
   8   6  -2    1.46    0.45
  -8  -6   2    1.93    0.32
  -8  -6   2    2.68    0.36
  -8  -6   2    1.48    0.32
  -8  -6   2    3.34    0.53
   7   6  -2    2.93    0.48
   7   6  -2    2.07    0.42
  -7  -6   2    3.16    0.49
  -7  -6   2    2.04    0.30
  -7  -6   2    2.66    0.33
   6   6  -2    0.25    0.23
   6   6  -2    0.38    0.26
  -6  -6   2    0.08    0.14
  -6  -6   2    0.22    0.17
  -6  -6   2    0.07    0.25
  -6  -6   2    0.04    0.10
   5   6  -2   15.45    0.78
   5   6  -2   14.81    0.53
   5   6  -2   15.32    0.70
   5   6  -2   14.66    0.69
   5   6  -2   15.45    0.54
  -5  -6   2   14.77    0.43
  -5  -6   2   14.99    0.56
  -5  -6   2   14.83    0.53
  -5  -6   2   14.26    0.79
  -5  -6   2   16.44    0.66
   4   6  -2    1.67    0.25
   4   6  -2    1.39    0.26
   4   6  -2    1.34    0.24
   4   6  -2    1.21    0.31
   4   6  -2    1.69    0.27
  -4  -6   2    1.44    0.12
  -4  -6   2    1.59    0.26
  -4  -6   2    1.75    0.18
  -4  -6   2    1.51    0.30
  -4  -6   2    1.74    0.26
   3   6  -2    0.29    0.16
   3   6  -2    0.30    0.18
   3   6  -2    0.15    0.16
   3   6  -2    0.19    0.14
  -3  -6   2    0.33    0.15
  -3  -6   2    0.33    0.17
  -3  -6   2    0.40    0.22
  -3  -6   2    0.10    0.19
   2   6  -2   27.29    0.76
   2   6  -2   29.04    0.90
   2   6  -2   28.18    0.61
   2   6  -2   29.41    0.90
   2   6  -2   28.58    0.92
  -2  -6   2   27.55    0.95
  -2  -6   2   28.06    0.84
  -2  -6   2   27.79    0.92
  -2  -6   2   28.23    0.85
  -2  -6   2   26.57    0.88
  -2  -6   2   27.09    1.05
   1   6  -2    3.03    0.29
   1   6  -2    3.14    0.35
   1   6  -2    3.13    0.30
   1   6  -2    2.85    0.16
  -1  -6   2    3.42    0.40
  -1  -6   2    2.97    0.28
  -1  -6   2    3.18    0.36
  -1  -6   2    3.34    0.37
  -1  -6   2    3.08    0.26
  -1  -6   2    2.92    0.32
   0   6  -2   27.18    0.70
   0   6  -2   26.33    0.95
   0   6  -2   27.68    1.00
   0   6  -2   28.73    0.84
   0  -6   2   27.78    0.98
   0  -6   2   29.53    0.84
   0  -6   2   28.08    1.01
   0  -6   2   28.14    0.96
   0  -6   2   28.01    0.83
   0  -6   2   28.57    0.86
  -1   6  -2   10.27    0.45
  -1   6  -2   11.08    0.56
  -1   6  -2   10.92    0.59
  -1   6  -2   12.24    0.51
   1  -6   2   10.23    0.57
   1  -6   2   11.41    0.60
   1  -6   2   11.25    0.45
   1  -6   2   11.29    0.49
   1  -6   2   11.14    0.46
   1  -6   2   10.52    0.59
  -2   6  -2    3.29    0.42
  -2   6  -2    3.72    0.34
  -2   6  -2    3.06    0.27
  -2   6  -2    3.01    0.35
   2  -6   2    3.09    0.41
   2  -6   2    3.10    0.28
   2  -6   2    2.66    0.32
   2  -6   2    3.08    0.22
   2  -6   2    3.94    0.46
   2  -6   2    3.60    0.34
  -3   6  -2    0.18    0.13
  -3   6  -2   -0.18    0.09
  -3   6  -2   -0.12    0.17
  -3   6  -2   -0.27    0.12
   3  -6   2   -0.27    0.18
   3  -6   2    0.05    0.06
   3  -6   2    0.11    0.21
   3  -6   2    0.06    0.13
   3  -6   2    0.02    0.14
   3  -6   2    0.12    0.15
  -4   6  -2    2.99    0.34
  -4   6  -2    2.85    0.40
  -4   6  -2    2.74    0.27
   4  -6   2    2.66    0.28
   4  -6   2    2.76    0.43
   4  -6   2    2.88    0.35
   4  -6   2    3.18    0.44
  -5   6  -2   22.58    0.90
  -5   6  -2   23.12    0.73
  -5   6  -2   22.82    0.95
   5  -6   2   23.07    0.92
   5  -6   2   22.36    0.97
   5  -6   2   23.56    0.73
   5  -6   2   22.80    0.99
  -6   6  -2    1.36    0.32
  -6   6  -2    1.25    0.32
  -6   6  -2    1.36    0.21
   6  -6   2    1.94    0.40
   6  -6   2    1.01    0.34
  -7   6  -2    6.79    0.65
  -7   6  -2    5.43    0.54
  -7   6  -2    5.86    0.37
   7  -6   2    6.82    0.66
   7  -6   2    5.91    0.60
   7  -6   2    6.71    0.67
  -8   6  -2    0.68    0.29
   8  -6   2    0.97    0.35
   8  -6   2    0.89    0.38
   8  -6   2    1.01    0.33
  -9   6  -2    0.67    0.31
  -9   6  -2    0.36    0.32
   9  -6   2    1.57    0.45
   9  -6   2    0.75    0.34
  10  -6   2    0.60    0.40
  10   5  -2   -0.06    0.32
  10   5  -2    0.26    0.37
   9   5  -2    1.19    0.41
   9   5  -2    1.00    0.40
  -9  -5   2    1.28    0.38
  -9  -5   2    0.85    0.30
  -9  -5   2    0.80    0.29
   8   5  -2    1.21    0.38
   8   5  -2    0.81    0.37
  -8  -5   2    0.74    0.24
  -8  -5   2    1.26    0.36
  -8  -5   2    0.56    0.21
  -8  -5   2    0.70    0.25
  -8  -5   2    1.27    0.38
   7   5  -2    0.55    0.31
   7   5  -2    0.65    0.34
  -7  -5   2    0.91    0.31
  -7  -5   2    0.92    0.19
  -7  -5   2    1.24    0.25
  -7  -5   2    0.64    0.22
  -7  -5   2    0.57    0.20
   6   5  -2   20.20    0.89
   6   5  -2   20.89    0.95
  -6  -5   2   21.05    0.79
  -6  -5   2   21.21    0.66
  -6  -5   2   21.83    0.97
  -6  -5   2   20.28    0.77
   5   5  -2   24.17    0.65
   5   5  -2   24.91    0.97
   5   5  -2   24.65    0.64
   5   5  -2   24.46    0.89
  -5  -5   2   24.49    0.67
  -5  -5   2   24.99    0.79
  -5  -5   2   24.02    0.81
  -5  -5   2   23.08    0.99
  -5  -5   2   25.41    0.99
  -5  -5   2   23.49    0.64
   4   5  -2    3.11    0.28
   4   5  -2    2.98    0.27
   4   5  -2    3.14    0.33
   4   5  -2    3.06    0.33
   4   5  -2    3.40    0.40
  -4  -5   2    3.10    0.18
  -4  -5   2    2.76    0.36
  -4  -5   2    3.65    0.44
  -4  -5   2    2.41    0.22
  -4  -5   2    3.17    0.27
  -4  -5   2    3.35    0.33
   3   5  -2    2.72    0.26
   3   5  -2    2.34    0.27
   3   5  -2    2.16    0.26
   3   5  -2    2.93    0.34
  -3  -5   2    2.25    0.14
  -3  -5   2    2.38    0.27
  -3  -5   2    2.93    0.39
  -3  -5   2    2.84    0.27
  -3  -5   2    2.42    0.17
  -3  -5   2    2.50    0.32
   2   5  -2    5.81    0.21
   2   5  -2    6.36    0.36
   2   5  -2    6.22    0.36
   2   5  -2    6.01    0.37
   2   5  -2    6.09    0.29
  -2  -5   2    6.46    0.45
  -2  -5   2    6.21    0.34
  -2  -5   2    5.95    0.36
  -2  -5   2    5.11    0.31
  -2  -5   2    5.48    0.41
  -2  -5   2    6.13    0.38
   1   5  -2    7.69    0.25
   1   5  -2    7.62    0.43
   1   5  -2    7.48    0.36
   1   5  -2    8.09    0.38
  -1  -5   2    7.02    0.34
  -1  -5   2    7.35    0.36
  -1  -5   2    7.93    0.43
  -1  -5   2    7.69    0.48
  -1  -5   2    7.08    0.42
   0   5  -2    2.29    0.30
   0   5  -2    2.38    0.23
   0   5  -2    2.13    0.23
   0   5  -2    1.78    0.29
   0  -5   2    2.42    0.30
   0  -5   2    2.47    0.32
   0  -5   2    2.17    0.22
   0  -5   2    2.09    0.21
   0  -5   2    2.40    0.31
  -1   5  -2   -0.01    0.09
  -1   5  -2   -0.10    0.11
  -1   5  -2   -0.13    0.16
  -1   5  -2   -0.07    0.14
   1  -5   2    0.07    0.18
   1  -5   2    0.15    0.20
   1  -5   2   -0.04    0.12
   1  -5   2   -0.06    0.14
   1  -5   2    0.16    0.13
  -2   5  -2    0.68    0.14
  -2   5  -2    0.69    0.18
  -2   5  -2    1.06    0.20
  -2   5  -2    0.84    0.24
   2  -5   2    0.78    0.12
   2  -5   2    0.68    0.16
   2  -5   2    0.96    0.25
   2  -5   2    0.70    0.19
   2  -5   2    0.83    0.24
   2  -5   2    1.22    0.21
  -3   5  -2   10.66    0.47
  -3   5  -2   11.76    0.53
  -3   5  -2   10.58    0.58
  -3   5  -2   10.84    0.42
   3  -5   2   11.16    0.60
   3  -5   2   10.89    0.26
   3  -5   2   10.95    0.59
   3  -5   2   10.79    0.50
   3  -5   2   11.36    0.47
   3  -5   2   11.35    0.48
  -4   5  -2   28.92    0.94
  -4   5  -2   30.63    1.02
  -4   5  -2   29.37    0.83
  -4   5  -2   26.96    0.78
   4  -5   2   27.73    0.82
   4  -5   2   28.37    1.02
   4  -5   2   28.33    1.00
   4  -5   2   28.19    0.95
  -5   5  -2    1.77    0.21
  -5   5  -2    2.07    0.32
  -5   5  -2    1.97    0.33
   5  -5   2    1.71    0.30
   5  -5   2    1.38    0.33
   5  -5   2    2.18    0.36
  -6   5  -2    0.08    0.21
  -6   5  -2    0.63    0.25
  -6   5  -2    0.83    0.16
   6  -5   2    0.44    0.27
   6  -5   2    0.71    0.26
   6  -5   2    0.81    0.29
   6  -5   2    0.62    0.29
  -7   5  -2    0.68    0.26
  -7   5  -2    0.38    0.26
  -7   5  -2   -0.11    0.10
   7  -5   2    0.10    0.26
   7  -5   2   -0.30    0.21
   7  -5   2    0.35    0.26
  -8   5  -2    1.52    0.38
  -8   5  -2    2.40    0.38
  -8   5  -2    1.71    0.24
   8  -5   2    2.62    0.41
   8  -5   2    1.46    0.41
   8  -5   2    1.77    0.36
  -9   5  -2   -0.20    0.19
   9  -5   2   -0.06    0.28
  10  -5   2    0.85    0.42
  10   4  -2    1.07    0.42
  10   4  -2    0.44    0.36
  10   4  -2    0.45    0.39
 -10  -4   2    0.52    0.28
   9   4  -2    2.18    0.48
   9   4  -2    1.37    0.41
   9   4  -2    1.82    0.47
  -9  -4   2    2.46    0.33
  -9  -4   2    2.50    0.40
  -9  -4   2    1.73    0.37
  -9  -4   2    1.77    0.37
  -9  -4   2    2.41    0.48
   8   4  -2    0.13    0.24
   8   4  -2   -0.41    0.23
   8   4  -2   -0.07    0.24
  -8  -4   2    0.27    0.22
  -8  -4   2    0.20    0.20
  -8  -4   2    0.15    0.17
  -8  -4   2    0.50    0.26
  -8  -4   2    0.64    0.31
  -8  -4   2    0.55    0.19
   7   4  -2    5.31    0.59
   7   4  -2    5.58    0.58
   7   4  -2    4.63    0.52
  -7  -4   2    4.49    0.45
  -7  -4   2    5.62    0.54
  -7  -4   2    5.38    0.40
  -7  -4   2    4.95    0.52
  -7  -4   2    5.00    0.43
  -7  -4   2    5.55    0.39
   6   4  -2    3.03    0.42
   6   4  -2    3.01    0.39
   6   4  -2    3.36    0.45
  -6  -4   2    2.09    0.36
  -6  -4   2    3.04    0.42
  -6  -4   2    3.01    0.35
  -6  -4   2    2.49    0.28
  -6  -4   2    3.17    0.33
   5   4  -2    1.38    0.11
   5   4  -2    1.15    0.10
   5   4  -2    0.96    0.28
   5   4  -2    1.23    0.10
   5   4  -2    0.89    0.23
  -5  -4   2    1.13    0.09
  -5  -4   2    0.71    0.23
  -5  -4   2    1.09    0.27
  -5  -4   2    1.12    0.17
  -5  -4   2    0.98    0.21
  -5  -4   2    0.94    0.10
  -5  -4   2    0.72    0.19
   4   4  -2   15.26    0.59
   4   4  -2   14.99    0.65
   4   4  -2   14.52    0.58
   4   4  -2   14.37    0.44
   4   4  -2   15.09    0.46
   4   4  -2   14.43    0.45
  -4  -4   2   13.86    0.44
  -4  -4   2   14.04    0.44
  -4  -4   2   14.65    0.66
  -4  -4   2   14.55    0.68
  -4  -4   2   14.39    0.54
  -4  -4   2   15.12    0.46
  -4  -4   2   14.34    0.44
  -4  -4   2   14.66    0.53
   3   4  -2    2.12    0.24
   3   4  -2    2.22    0.24
   3   4  -2    2.12    0.22
   3   4  -2    1.61    0.25
  -3  -4   2    2.57    0.24
  -3  -4   2    1.85    0.28
  -3  -4   2    2.09    0.15
  -3  -4   2    1.98    0.27
  -3  -4   2    2.23    0.21
  -3  -4   2    2.03    0.18
  -3  -4   2    2.07    0.23
   2   4  -2    8.74    0.34
   2   4  -2    9.44    0.29
   2   4  -2    9.62    0.42
   2   4  -2    8.68    0.41
   2   4  -2   10.07    0.53
   2   4  -2    9.59    0.43
  -2  -4   2    9.30    0.28
  -2  -4   2    9.48    0.41
  -2  -4   2    9.14    0.40
  -2  -4   2    8.96    0.51
  -2  -4   2    9.46    0.40
  -2  -4   2    9.57    0.28
   1   4  -2   23.88    0.67
   1   4  -2   23.08    0.80
   1   4  -2   22.87    0.55
   1   4  -2   23.36    0.67
   1   4  -2   23.25    0.56
   1   4  -2   23.26    0.72
  -1  -4   2   23.59    0.71
  -1  -4   2   22.86    0.65
  -1  -4   2   23.20    0.80
  -1  -4   2   23.12    0.63
  -1  -4   2   22.52    0.72
   0   4  -2    2.41    0.29
   0   4  -2    2.51    0.22
   0   4  -2    1.62    0.25
   0   4  -2    2.44    0.21
   0  -4   2    1.79    0.26
   0  -4   2    1.52    0.16
   0  -4   2    1.82    0.24
   0  -4   2    2.19    0.27
   0  -4   2    1.98    0.20
  -1   4  -2   11.51    0.41
  -1   4  -2   11.95    0.44
  -1   4  -2   12.07    0.51
  -1   4  -2   12.54    0.54
   1  -4   2   11.86    0.44
   1  -4   2   12.26    0.51
   1  -4   2   10.77    0.52
   1  -4   2   11.99    0.54
   1  -4   2   13.05    0.43
  -2   4  -2   26.64    0.85
  -2   4  -2   23.86    0.75
  -2   4  -2   24.77    0.67
  -2   4  -2   24.90    0.77
   2  -4   2   25.85    0.86
   2  -4   2   23.56    0.74
   2  -4   2   25.95    0.84
   2  -4   2   25.90    0.69
   2  -4   2   24.08    0.76
  -3   4  -2   72.77    1.75
  -3   4  -2   76.15    1.79
  -3   4  -2   73.82    1.81
  -3   4  -2   74.19    1.63
   3  -4   2   75.94    1.81
   3  -4   2   78.73    1.80
   3  -4   2   73.80    1.84
   3  -4   2   78.30    1.83
   3  -4   2   75.64    1.75
  -4   4  -2   14.68    0.49
  -4   4  -2   15.31    0.66
  -4   4  -2   15.01    0.50
  -4   4  -2   15.44    0.62
   4  -4   2   14.82    0.62
   4  -4   2   15.72    0.65
   4  -4   2   14.98    0.49
   4  -4   2   16.51    0.63
   4  -4   2   15.38    0.67
   4  -4   2   15.17    0.66
  -5   4  -2    7.06    0.46
  -5   4  -2    7.02    0.48
  -5   4  -2    6.84    0.32
  -5   4  -2    6.82    0.28
   5  -4   2    6.89    0.46
   5  -4   2    7.29    0.49
   5  -4   2    8.03    0.49
   5  -4   2    6.94    0.48
   5  -4   2    6.71    0.46
   5  -4   2    7.24    0.49
  -6   4  -2    0.58    0.25
  -6   4  -2    0.87    0.23
  -6   4  -2    0.49    0.14
   6  -4   2    0.41    0.23
   6  -4   2    0.56    0.26
   6  -4   2    0.82    0.26
   6  -4   2    0.50    0.24
   6  -4   2    0.84    0.28
  -7   4  -2    5.21    0.48
  -7   4  -2    4.74    0.31
  -7   4  -2    5.58    0.55
   7  -4   2    4.71    0.54
   7  -4   2    6.66    0.66
   7  -4   2    5.56    0.52
   7  -4   2    5.96    0.54
  -8   4  -2    1.64    0.21
  -8   4  -2    1.53    0.37
  -8   4  -2    1.90    0.33
   8  -4   2    2.38    0.37
   8  -4   2    1.33    0.42
   8  -4   2    1.50    0.42
   8  -4   2    2.07    0.34
   9  -4   2    0.08    0.30
   9  -4   2    0.96    0.39
  10  -4   2    0.82    0.43
  10   3  -2    1.69    0.48
  10   3  -2    0.86    0.41
  10   3  -2    1.24    0.41
 -10  -3   2    1.57    0.43
 -10  -3   2    0.71    0.31
 -10  -3   2    1.57    0.39
   9   3  -2    0.06    0.27
   9   3  -2    0.55    0.34
   9   3  -2    0.29    0.34
  -9  -3   2    0.42    0.27
  -9  -3   2    0.42    0.26
  -9  -3   2    0.58    0.25
  -9  -3   2    1.23    0.38
  -9  -3   2    0.58    0.23
  -9  -3   2    0.61    0.21
   8   3  -2   13.93    0.85
   8   3  -2   13.37    0.81
  -8  -3   2   13.31    0.61
  -8  -3   2   13.05    0.78
  -8  -3   2   11.76    0.71
  -8  -3   2   13.45    0.65
  -8  -3   2   11.16    0.70
  -8  -3   2   12.50    0.67
   7   3  -2   19.95    0.87
   7   3  -2   19.71    0.91
   7   3  -2   19.70    0.93
  -7  -3   2   20.04    0.76
  -7  -3   2   20.06    0.86
  -7  -3   2   20.20    0.74
  -7  -3   2   18.65    0.79
  -7  -3   2   20.42    0.81
  -7  -3   2   20.41    0.88
  -7  -3   2   19.90    0.87
   6   3  -2    4.53    0.49
   6   3  -2    4.82    0.49
   6   3  -2    3.59    0.41
  -6  -3   2    4.35    0.34
  -6  -3   2    4.59    0.37
  -6  -3   2    4.90    0.47
  -6  -3   2    5.01    0.35
  -6  -3   2    4.61    0.39
  -6  -3   2    4.62    0.43
   5   3  -2    5.21    0.41
   5   3  -2    4.80    0.38
   5   3  -2    5.41    0.41
  -5  -3   2    4.98    0.36
  -5  -3   2    5.43    0.32
  -5  -3   2    5.29    0.33
  -5  -3   2    4.78    0.37
  -5  -3   2    4.30    0.43
   4   3  -2    2.36    0.32
   4   3  -2    2.09    0.12
   4   3  -2    1.87    0.13
   4   3  -2    2.27    0.27
   4   3  -2    1.81    0.12
   4   3  -2    2.10    0.13
   4   3  -2    1.96    0.25
  -4  -3   2    2.41    0.29
  -4  -3   2    2.01    0.20
  -4  -3   2    1.95    0.12
  -4  -3   2    1.88    0.22
  -4  -3   2    1.84    0.27
  -4  -3   2    2.31    0.12
  -4  -3   2    1.88    0.22
   3   3  -2    0.51    0.19
   3   3  -2    0.64    0.18
   3   3  -2    0.70    0.16
   3   3  -2    0.78    0.13
   3   3  -2    0.72    0.16
   3   3  -2    0.87    0.13
  -3  -3   2    0.56    0.14
  -3  -3   2    0.79    0.17
  -3  -3   2    0.59    0.11
  -3  -3   2    0.70    0.11
  -3  -3   2    0.62    0.12
  -3  -3   2    0.59    0.12
  -3  -3   2    0.80    0.20
  -3  -3   2    0.84    0.13
   2   3  -2    4.19    0.33
   2   3  -2    4.61    0.25
   2   3  -2    4.62    0.26
   2   3  -2    5.13    0.21
   2   3  -2    4.89    0.30
   2   3  -2    4.47    0.26
   2   3  -2    4.93    0.24
  -2  -3   2    5.01    0.19
  -2  -3   2    4.79    0.26
  -2  -3   2    4.53    0.32
  -2  -3   2    4.86    0.21
  -2  -3   2    5.06    0.26
  -2  -3   2    4.61    0.24
  -2  -3   2    5.09    0.25
  -2  -3   2    4.66    0.24
   1   3  -2   13.84    0.35
   1   3  -2   13.44    0.46
   1   3  -2   13.97    0.44
   1   3  -2   14.32    0.44
   1   3  -2   14.36    0.36
   1   3  -2   14.57    0.55
   1   3  -2   13.73    0.34
  -1  -3   2   14.26    0.36
  -1  -3   2   14.01    0.53
  -1  -3   2   13.76    0.40
  -1  -3   2   13.16    0.47
  -1  -3   2   13.80    0.43
  -1  -3   2   14.42    0.47
   0   3  -2   20.16    0.55
   0   3  -2   21.48    0.67
   0   3  -2   21.29    0.64
   0   3  -2   21.95    0.57
   0  -3   2   20.82    0.55
   0  -3   2   21.98    0.68
   0  -3   2   21.09    0.63
   0  -3   2   21.50    0.56
  -1   3  -2   24.23    0.72
  -1   3  -2   25.29    0.67
  -1   3  -2   24.28    0.72
  -1   3  -2   25.76    0.62
   1  -3   2   24.34    0.72
   1  -3   2   24.69    0.71
   1  -3   2   25.07    0.66
   1  -3   2   23.80    0.61
  -2   3  -2    2.57    0.23
  -2   3  -2    2.29    0.21
  -2   3  -2    2.75    0.30
  -2   3  -2    2.29    0.16
   2  -3   2    2.81    0.22
   2  -3   2    2.66    0.19
   2  -3   2    2.34    0.29
   2  -3   2    2.68    0.23
   2  -3   2    2.08    0.21
   2  -3   2    2.43    0.21
  -3   3  -2   10.76    0.35
  -3   3  -2   10.12    0.46
  -3   3  -2   11.88    0.50
  -3   3  -2   10.18    0.38
   3  -3   2   10.88    0.38
   3  -3   2   10.55    0.27
   3  -3   2   11.29    0.47
   3  -3   2   10.25    0.45
   3  -3   2   10.08    0.46
   3  -3   2   10.86    0.50
  -4   3  -2    0.57    0.11
  -4   3  -2    0.58    0.18
  -4   3  -2    0.67    0.12
  -4   3  -2    0.60    0.20
   4  -3   2    0.61    0.19
   4  -3   2    0.60    0.18
   4  -3   2    0.78    0.21
   4  -3   2    0.47    0.20
   4  -3   2    0.85    0.20
  -5   3  -2    2.15    0.29
  -5   3  -2    1.86    0.14
  -5   3  -2    1.51    0.26
  -5   3  -2    2.19    0.19
  -5   3  -2    2.08    0.30
   5  -3   2    1.91    0.29
   5  -3   2    2.43    0.32
   5  -3   2    1.69    0.29
   5  -3   2    1.54    0.27
   5  -3   2    1.72    0.28
   5  -3   2    1.91    0.30
  -6   3  -2    1.78    0.31
  -6   3  -2    1.54    0.18
  -6   3  -2    1.35    0.27
  -6   3  -2    1.57    0.26
   6  -3   2    1.84    0.35
   6  -3   2    1.74    0.29
   6  -3   2    1.42    0.31
   6  -3   2    1.59    0.28
   6  -3   2    1.49    0.31
  -7   3  -2    3.84    0.28
  -7   3  -2    4.89    0.50
  -7   3  -2    4.57    0.42
  -7   3  -2    4.00    0.46
   7  -3   2    3.98    0.50
   7  -3   2    3.50    0.48
   7  -3   2    3.75    0.40
   7  -3   2    4.12    0.42
  -8   3  -2    2.95    0.45
  -8   3  -2    3.25    0.36
  -8   3  -2    2.25    0.39
  -8   3  -2    2.23    0.23
   8  -3   2    2.39    0.47
   8  -3   2    3.01    0.36
   8  -3   2    2.98    0.36
   8  -3   2    3.02    0.49
   9  -3   2    0.08    0.32
   9  -3   2   -0.11    0.27
  10  -3   2    0.50    0.37
  10  -3   2    0.07    0.35
  10   2  -2   -0.02    0.29
  10   2  -2    0.15    0.30
  10   2  -2    0.17    0.37
 -10  -2   2    0.57    0.25
 -10  -2   2   -0.14    0.28
 -10  -2   2    0.31    0.27
 -10  -2   2    0.19    0.23
 -10  -2   2   -0.04    0.23
   9   2  -2    3.20    0.48
   9   2  -2    2.92    0.50
   9   2  -2    3.03    0.54
  -9  -2   2    3.44    0.44
  -9  -2   2    2.76    0.40
  -9  -2   2    3.21    0.43
  -9  -2   2    3.13    0.36
  -9  -2   2    2.95    0.45
  -9  -2   2    2.78    0.47
   8   2  -2    0.10    0.29
   8   2  -2    0.73    0.31
   8   2  -2    0.04    0.23
  -8  -2   2    0.45    0.22
  -8  -2   2    0.54    0.23
  -8  -2   2    0.27    0.16
  -8  -2   2    0.41    0.18
  -8  -2   2    0.33    0.27
  -8  -2   2    0.46    0.25
  -8  -2   2    0.29    0.22
   7   2  -2   -0.05    0.23
   7   2  -2    0.25    0.26
   7   2  -2    0.37    0.25
  -7  -2   2   -0.06    0.22
  -7  -2   2    0.05    0.18
  -7  -2   2    0.00    0.15
  -7  -2   2    0.26    0.19
  -7  -2   2    0.49    0.17
  -7  -2   2   -0.01    0.20
  -7  -2   2   -0.08    0.17
   6   2  -2    8.18    0.54
   6   2  -2    9.04    0.55
   6   2  -2   10.54    0.55
  -6  -2   2    8.87    0.53
  -6  -2   2    9.02    0.53
  -6  -2   2   10.15    0.51
  -6  -2   2    9.42    0.49
  -6  -2   2    8.99    0.47
  -6  -2   2    9.83    0.46
  -6  -2   2    8.48    0.53
   5   2  -2    1.87    0.29
   5   2  -2    1.97    0.28
   5   2  -2    1.65    0.26
  -5  -2   2    1.79    0.23
  -5  -2   2    1.67    0.26
  -5  -2   2    1.98    0.24
  -5  -2   2    1.77    0.23
  -5  -2   2    1.72    0.23
  -5  -2   2    2.28    0.29
   4   2  -2   32.34    0.98
   4   2  -2   32.96    0.96
   4   2  -2   32.42    0.93
  -4  -2   2   34.17    0.90
  -4  -2   2   33.78    0.90
  -4  -2   2   34.16    0.96
  -4  -2   2   34.08    0.96
   3   2  -2    3.28    0.29
   3   2  -2    2.96    0.28
   3   2  -2    2.80    0.13
   3   2  -2    2.79    0.14
   3   2  -2    2.27    0.24
   3   2  -2    2.68    0.13
   3   2  -2    2.28    0.23
  -3  -2   2    2.48    0.25
  -3  -2   2    2.61    0.23
  -3  -2   2    2.86    0.13
  -3  -2   2    2.85    0.13
  -3  -2   2    2.95    0.21
  -3  -2   2    2.65    0.13
  -3  -2   2    2.77    0.23
   2   2  -2   45.22    0.93
   2   2  -2   42.53    1.02
   2   2  -2   45.12    1.13
   2   2  -2   44.51    1.05
   2   2  -2   43.36    0.98
   2   2  -2   43.89    0.94
   2   2  -2   42.51    0.98
  -2  -2   2   44.55    0.93
  -2  -2   2   44.47    0.96
  -2  -2   2   43.54    0.93
  -2  -2   2   44.25    0.93
  -2  -2   2   44.59    1.12
  -2  -2   2   44.00    0.99
  -2  -2   2   44.34    1.02
   1   2  -2   33.56    0.68
   1   2  -2   32.97    0.76
   1   2  -2   32.60    0.76
   1   2  -2   31.80    0.77
   1   2  -2   32.42    0.72
   1   2  -2   32.62    0.76
   1   2  -2   32.93    0.71
   1   2  -2   32.00    0.87
  -1  -2   2   33.68    0.77
  -1  -2   2   31.99    0.75
  -1  -2   2   32.44    0.86
  -1  -2   2   32.82    0.72
  -1  -2   2   33.01    0.76
  -1  -2   2   32.12    0.75
  -1  -2   2   32.57    0.72
   0   2  -2    1.35    0.17
   0   2  -2    1.53    0.13
   0   2  -2    1.87    0.19
   0   2  -2    1.65    0.13
   0   2  -2    1.50    0.17
   0   2  -2    1.31    0.11
   0   2  -2    1.36    0.17
   0  -2   2    1.63    0.18
   0  -2   2    1.38    0.16
   0  -2   2    1.74    0.17
   0  -2   2    1.46    0.12
   0  -2   2    1.73    0.18
   0  -2   2    1.08    0.11
  -1   2  -2  205.59    4.19
  -1   2  -2  200.84    3.91
  -1   2  -2  207.48    4.07
  -1   2  -2  203.23    3.91
  -1   2  -2  199.60    3.90
  -1   2  -2  203.84    3.88
   1  -2   2  205.73    3.89
   1  -2   2  199.17    3.89
   1  -2   2  197.45    4.07
   1  -2   2  200.39    4.18
   1  -2   2  203.83    3.91
   1  -2   2  199.86    3.91
   1  -2   2  205.11    3.90
  -2   2  -2   34.07    0.86
  -2   2  -2   32.93    0.85
  -2   2  -2   33.82    0.85
  -2   2  -2   34.02    0.82
  -2   2  -2   33.28    0.73
   2  -2   2   32.77    0.81
   2  -2   2   34.11    0.86
   2  -2   2   33.20    0.87
   2  -2   2   33.01    0.84
   2  -2   2   32.55    0.85
  -3   2  -2   58.25    1.21
  -3   2  -2   59.49    1.42
  -3   2  -2   56.77    1.29
  -3   2  -2   60.01    1.40
  -3   2  -2   56.79    1.33
  -3   2  -2   56.84    1.33
   3  -2   2   56.34    1.23
   3  -2   2   58.02    1.34
   3  -2   2   57.18    1.39
   3  -2   2   55.64    1.41
   3  -2   2   59.02    1.41
  -4   2  -2   10.13    0.34
  -4   2  -2   10.56    0.45
  -4   2  -2   10.56    0.50
  -4   2  -2   10.41    0.48
  -4   2  -2   10.37    0.35
   4  -2   2   11.16    0.49
   4  -2   2   10.25    0.50
   4  -2   2   11.21    0.49
   4  -2   2   10.14    0.52
   4  -2   2   10.71    0.46
  -5   2  -2    1.02    0.12
  -5   2  -2    0.92    0.23
  -5   2  -2    1.56    0.23
  -5   2  -2    0.98    0.22
   5  -2   2    1.41    0.27
   5  -2   2    1.37    0.28
   5  -2   2    1.12    0.25
   5  -2   2    1.05    0.23
   5  -2   2    1.27    0.22
   5  -2   2    1.26    0.22
  -6   2  -2    7.67    0.25
  -6   2  -2    7.14    0.40
  -6   2  -2    7.91    0.51
  -6   2  -2    7.47    0.52
   6  -2   2    7.61    0.42
   6  -2   2    8.19    0.53
   6  -2   2    7.56    0.43
   6  -2   2    7.12    0.54
  -7   2  -2    5.32    0.52
  -7   2  -2    5.76    0.37
  -7   2  -2    5.90    0.55
   7  -2   2    6.36    0.39
   7  -2   2    6.29    0.39
   7  -2   2    5.60    0.59
   7  -2   2    5.32    0.54
  -8   2  -2    0.65    0.33
  -8   2  -2    0.67    0.15
  -8   2  -2    0.69    0.18
  -8   2  -2    0.42    0.15
  -8   2  -2    0.49    0.29
   8  -2   2    1.10    0.40
   8  -2   2    0.53    0.32
  -9   2  -2    2.76    0.47
   9  -2   2    1.72    0.45
   9  -2   2    2.62    0.49
 -10   2  -2   -0.09    0.36
  10  -2   2    0.31    0.39
  10  -2   2    0.54    0.38
  11   1  -2   -0.09    0.30
  11   1  -2    0.30    0.35
  11   1  -2   -0.20    0.38
  10   1  -2    5.32    0.65
  10   1  -2    4.73    0.63
  10   1  -2    4.70    0.67
 -10  -1   2    5.67    0.63
 -10  -1   2    4.03    0.57
 -10  -1   2    5.13    0.51
 -10  -1   2    4.71    0.54
   9   1  -2   10.32    0.74
   9   1  -2    8.64    0.69
   9   1  -2    6.83    0.73
  -9  -1   2    8.97    0.67
  -9  -1   2    9.02    0.62
  -9  -1   2    9.26    0.60
  -9  -1   2    8.86    0.52
  -9  -1   2    8.76    0.70
  -9  -1   2   10.52    0.68
   8   1  -2    0.30    0.29
   8   1  -2    0.41    0.25
   8   1  -2    0.61    0.31
  -8  -1   2    0.73    0.24
  -8  -1   2    0.53    0.26
  -8  -1   2    0.49    0.19
  -8  -1   2    0.68    0.24
  -8  -1   2    0.58    0.23
  -8  -1   2    0.19    0.13
  -8  -1   2    0.71    0.30
   7   1  -2    1.45    0.33
   7   1  -2    1.44    0.33
   7   1  -2    1.39    0.36
  -7  -1   2    1.55    0.28
  -7  -1   2    1.26    0.22
  -7  -1   2    1.38    0.29
  -7  -1   2    1.90    0.32
  -7  -1   2    1.57    0.21
  -7  -1   2    1.26    0.31
  -7  -1   2    1.31    0.26
   6   1  -2    6.24    0.47
   6   1  -2    7.39    0.51
   6   1  -2    6.77    0.47
  -6  -1   2    7.51    0.40
  -6  -1   2    6.73    0.43
  -6  -1   2    7.89    0.47
  -6  -1   2    7.00    0.49
  -6  -1   2    7.12    0.36
  -6  -1   2    7.33    0.46
  -6  -1   2    6.42    0.42
   5   1  -2   18.23    0.69
   5   1  -2   16.59    0.69
   5   1  -2   16.25    0.65
  -5  -1   2   17.28    0.59
  -5  -1   2   17.68    0.65
  -5  -1   2   17.63    0.69
  -5  -1   2   17.11    0.57
  -5  -1   2   16.33    0.60
  -5  -1   2   17.24    0.65
   4   1  -2   11.81    0.52
   4   1  -2   11.85    0.50
   4   1  -2   11.62    0.50
  -4  -1   2   11.75    0.47
  -4  -1   2   11.51    0.44
  -4  -1   2   11.98    0.45
  -4  -1   2   12.62    0.45
  -4  -1   2   12.23    0.48
  -4  -1   2   11.68    0.51
   3   1  -2    1.23    0.20
   3   1  -2    1.12    0.18
   3   1  -2    1.03    0.15
   3   1  -2    1.09    0.06
   3   1  -2    1.13    0.07
   3   1  -2    1.20    0.18
  -3  -1   2    1.07    0.13
  -3  -1   2    0.99    0.14
  -3  -1   2    0.92    0.13
  -3  -1   2    1.07    0.15
  -3  -1   2    1.08    0.05
  -3  -1   2    0.83    0.15
   2   1  -2    3.83    0.22
   2   1  -2    3.80    0.20
   2   1  -2    3.50    0.21
   2   1  -2    3.81    0.23
   2   1  -2    3.94    0.21
   2   1  -2    3.71    0.14
   2   1  -2    3.85    0.15
   2   1  -2    3.48    0.21
  -2  -1   2    4.04    0.14
  -2  -1   2    3.92    0.21
  -2  -1   2    3.61    0.19
  -2  -1   2    3.76    0.22
  -2  -1   2    3.77    0.14
  -2  -1   2    3.42    0.20
   1   1  -2   17.34    0.41
   1   1  -2   16.64    0.38
   1   1  -2   16.63    0.40
   1   1  -2   16.68    0.41
   1   1  -2   16.08    0.41
   1   1  -2   16.50    0.41
   1   1  -2   16.75    0.48
  -1  -1   2   16.98    0.41
  -1  -1   2   16.36    0.41
  -1  -1   2   17.21    0.41
  -1  -1   2   16.53    0.43
  -1  -1   2   16.82    0.40
  -1  -1   2   15.97    0.47
   0   1  -2   73.46    1.48
   0   1  -2   72.13    1.46
   0   1  -2   73.58    1.48
   0   1  -2   76.49    1.60
   0   1  -2   68.82    1.45
   0   1  -2   73.73    1.49
   0   1  -2   71.90    1.46
   0  -1   2   73.96    1.47
   0  -1   2   75.85    1.49
   0  -1   2   74.97    1.49
   0  -1   2   74.64    1.46
   0  -1   2   73.90    1.41
   0  -1   2   73.94    1.59
   0  -1   2   73.22    1.47
  -1   1  -2   41.43    0.93
  -1   1  -2   40.13    0.90
  -1   1  -2   40.33    0.91
  -1   1  -2   41.49    0.94
  -1   1  -2   40.41    0.89
  -1   1  -2   41.74    0.89
  -1   1  -2   39.87    0.81
  -1   1  -2   39.94    0.91
   1  -1   2   40.46    0.81
   1  -1   2   40.44    0.92
   1  -1   2   39.91    0.90
   1  -1   2   39.94    0.88
   1  -1   2   41.52    0.93
   1  -1   2   40.19    0.92
   1  -1   2   40.42    0.90
  -2   1  -2    6.34    0.28
  -2   1  -2    6.25    0.28
  -2   1  -2    6.21    0.25
  -2   1  -2    6.32    0.27
  -2   1  -2    6.49    0.29
  -2   1  -2    6.58    0.18
  -2   1  -2    6.41    0.26
  -2   1  -2    6.00    0.30
   2  -1   2    5.80    0.29
   2  -1   2    6.08    0.22
   2  -1   2    6.25    0.30
   2  -1   2    6.26    0.27
   2  -1   2    6.15    0.28
   2  -1   2    6.09    0.29
  -3   1  -2    8.65    0.40
  -3   1  -2    8.27    0.41
  -3   1  -2    9.62    0.36
  -3   1  -2    9.28    0.36
  -3   1  -2   10.46    0.39
   3  -1   2    8.86    0.40
   3  -1   2    8.73    0.33
   3  -1   2    8.38    0.41
   3  -1   2    9.22    0.38
   3  -1   2    9.30    0.42
   3  -1   2    9.19    0.37
   3  -1   2    9.11    0.36
  -4   1  -2    4.47    0.26
  -4   1  -2    4.48    0.25
  -4   1  -2    4.51    0.35
  -4   1  -2    4.67    0.26
  -4   1  -2    3.79    0.32
   4  -1   2    4.73    0.38
   4  -1   2    3.81    0.26
   4  -1   2    4.54    0.32
   4  -1   2    4.46    0.27
   4  -1   2    4.22    0.33
  -5   1  -2    8.40    0.48
  -5   1  -2    8.87    0.38
  -5   1  -2    8.73    0.37
  -5   1  -2    8.56    0.48
   5  -1   2    7.42    0.51
   5  -1   2    8.88    0.40
   5  -1   2    8.99    0.48
  -6   1  -2    7.33    0.35
  -6   1  -2    7.20    0.38
  -6   1  -2    7.02    0.51
  -6   1  -2    6.39    0.49
   6  -1   2    6.86    0.56
   6  -1   2    6.14    0.47
   6  -1   2    6.54    0.35
   6  -1   2    7.26    0.37
  -7   1  -2   13.38    0.48
  -7   1  -2   13.58    0.48
  -7   1  -2   12.36    0.54
  -7   1  -2   12.46    0.42
  -7   1  -2   13.32    0.43
  -7   1  -2   14.79    0.76
  -7   1  -2   12.77    0.70
   7  -1   2   14.15    0.82
   7  -1   2   13.13    0.70
   7  -1   2   14.27    0.51
   7  -1   2   13.48    0.51
  -8   1  -2    4.51    0.55
  -8   1  -2    4.43    0.30
  -8   1  -2    4.80    0.54
   8  -1   2    4.80    0.57
   8  -1   2    3.43    0.55
  -9   1  -2    2.67    0.48
   9  -1   2    2.64    0.53
   9  -1   2    2.54    0.47
  10  -1   2    2.16    0.53
  10  -1   2    3.88    0.57
  11   0  -2    0.82    0.43
  11   0  -2    0.12    0.37
  10   0  -2    0.56    0.32
  10   0  -2    0.73    0.39
  10   0  -2    0.60    0.35
 -10   0   2    0.55    0.29
 -10   0   2    0.63    0.35
 -10   0   2    0.67    0.25
 -10   0   2    0.33    0.30
   9   0  -2    2.62    0.46
   9   0  -2    3.39    0.50
   9   0  -2    2.08    0.44
  -9   0   2    3.13    0.35
  -9   0   2    2.46    0.45
  -9   0   2    2.98    0.45
  -9   0   2    4.11    0.52
  -9   0   2    2.92    0.34
  -9   0   2    3.10    0.42
   8   0  -2    6.58    0.65
   8   0  -2    5.15    0.54
   8   0  -2    6.00    0.62
  -8   0   2    5.53    0.54
  -8   0   2    6.68    0.50
  -8   0   2    7.43    0.48
  -8   0   2    6.33    0.56
  -8   0   2    5.84    0.42
  -8   0   2    5.28    0.58
   7   0  -2    3.28    0.41
   7   0  -2    3.72    0.48
   7   0  -2    3.63    0.44
  -7   0   2    3.75    0.21
  -7   0   2    3.61    0.37
  -7   0   2    3.60    0.42
  -7   0   2    4.30    0.36
  -7   0   2    4.25    0.50
  -7   0   2    4.26    0.45
   6   0  -2   22.57    0.90
   6   0  -2   22.73    0.84
   6   0  -2   23.47    0.86
  -6   0   2   23.78    0.83
  -6   0   2   23.01    0.62
  -6   0   2   24.75    0.88
  -6   0   2   23.43    0.80
  -6   0   2   24.29    0.92
  -6   0   2   23.95    0.80
   5   0  -2   55.61    1.50
   5   0  -2   57.93    1.13
   5   0  -2   56.10    1.11
   5   0  -2   59.67    1.11
   5   0  -2   56.32    1.45
   5   0  -2   55.68    1.45
  -5   0   2   56.79    1.52
  -5   0   2   54.85    1.46
  -5   0   2   58.27    1.09
  -5   0   2   56.34    1.28
  -5   0   2   56.83    1.10
  -5   0   2   55.69    1.42
  -5   0   2   58.03    1.41
   4   0  -2    0.72    0.09
   4   0  -2    0.63    0.09
   4   0  -2    0.32    0.18
   4   0  -2    0.61    0.18
   4   0  -2    0.67    0.16
   4   0  -2    0.29    0.16
   4   0  -2    0.53    0.08
  -4   0   2    0.43    0.20
  -4   0   2    0.44    0.10
  -4   0   2    0.50    0.15
  -4   0   2    0.62    0.08
  -4   0   2    0.55    0.19
  -4   0   2    0.57    0.08
  -4   0   2    0.35    0.14
   3   0  -2   23.55    0.66
   3   0  -2   24.62    0.54
   3   0  -2   23.56    0.68
   3   0  -2   23.86    0.70
   3   0  -2   24.98    0.54
   3   0  -2   22.93    0.63
   3   0  -2   23.49    0.60
   3   0  -2   24.49    0.54
  -3   0   2   24.44    0.64
  -3   0   2   24.55    0.53
  -3   0   2   24.67    0.53
  -3   0   2   24.36    0.72
  -3   0   2   23.84    0.60
  -3   0   2   24.58    0.63
  -3   0   2   23.73    0.54
  -3   0   2   23.90    0.69
   2   0  -2  167.18    3.12
   2   0  -2  169.33    3.24
   2   0  -2  161.20    3.07
   2   0  -2  167.99    3.38
   2   0  -2  161.04    3.35
   2   0  -2  166.82    3.09
   2   0  -2  160.79    3.31
   2   0  -2  164.01    3.23
   2   0  -2  163.38    3.29
   2   0  -2  174.33    3.07
   2   0  -2  160.14    3.25
  -2   0   2  167.74    3.37
  -2   0   2  161.91    3.35
  -2   0   2  164.38    3.28
  -2   0   2  163.10    3.06
  -2   0   2  164.27    3.12
  -2   0   2  169.20    3.29
  -2   0   2  162.11    3.30
   1   0  -2   51.90    1.06
   1   0  -2   52.21    1.05
   1   0  -2   54.43    1.07
   1   0  -2   55.24    1.05
   1   0  -2   53.84    1.15
   1   0  -2   53.91    1.07
  -1   0   2   48.93    1.13
  -1   0   2   49.81    1.05
  -1   0   2   55.13    1.12
  -1   0   2   52.62    1.10
  -1   0   2   47.97    1.06
  -1   0   2   51.47    1.04
  -1   0   2   53.75    1.04
  -1   0   2   53.69    1.05
  -1   0  -2    1.89    0.14
  -1   0  -2    2.16    0.16
  -1   0  -2    2.50    0.19
   1   0   2    2.30    0.17
   1   0   2    2.23    0.15
   1   0   2    2.23    0.15
   1   0   2    2.24    0.15
   1   0   2    2.29    0.16
  -2   0  -2   13.27    0.39
  -2   0  -2   12.98    0.37
  -2   0  -2   12.90    0.38
  -2   0  -2   12.81    0.44
  -2   0  -2   12.50    0.43
  -2   0  -2   12.94    0.29
   2   0   2   12.81    0.38
   2   0   2   12.65    0.38
   2   0   2   12.98    0.44
   2   0   2   12.53    0.37
   2   0   2   11.94    0.37
   2   0   2   12.92    0.40
  -3   0  -2    7.16    0.31
  -3   0  -2    7.51    0.40
  -3   0  -2    6.81    0.37
  -3   0  -2    7.33    0.29
  -3   0  -2    6.80    0.27
  -3   0  -2    7.65    0.23
   3   0   2    7.40    0.30
   3   0   2    8.04    0.37
   3   0   2    7.40    0.40
   3   0   2    7.67    0.34
   3   0   2    7.64    0.34
   3   0   2    7.92    0.30
  -4   0  -2    9.46    0.34
  -4   0  -2    9.63    0.40
  -4   0  -2    8.93    0.30
  -4   0  -2    8.78    0.46
  -4   0  -2    9.16    0.34
  -4   0  -2    9.40    0.34
  -4   0  -2    9.56    0.46
   4   0   2    9.80    0.44
   4   0   2    8.78    0.49
   4   0   2    9.91    0.35
   4   0   2    9.25    0.35
   4   0   2    8.84    0.44
   4   0   2    8.99    0.41
  -5   0  -2   19.43    0.76
  -5   0  -2   18.90    0.54
  -5   0  -2   18.92    0.65
  -5   0  -2   19.47    0.54
  -5   0  -2   18.92    0.74
  -5   0  -2   19.91    0.55
  -5   0  -2   18.78    0.53
   5   0   2   18.51    0.54
   5   0   2   20.00    0.72
   5   0   2   19.78    0.75
   5   0   2   19.09    0.54
   5   0   2   20.45    0.81
   5   0   2   19.38    0.56
  -6   0  -2    0.23    0.12
  -6   0  -2    0.27    0.11
  -6   0  -2    0.58    0.24
  -6   0  -2   -0.06    0.20
  -6   0  -2    0.06    0.11
  -6   0  -2    0.01    0.09
  -6   0  -2    0.06    0.14
   6   0   2    0.05    0.09
   6   0   2    0.05    0.09
   6   0   2    0.26    0.11
   6   0   2    0.20    0.11
   6   0   2   -0.07    0.20
   6   0   2    0.23    0.24
  -7   0  -2    8.07    0.29
  -7   0  -2    8.49    0.58
  -7   0  -2    7.56    0.58
  -7   0  -2    8.20    0.36
  -7   0  -2    9.28    0.49
  -7   0  -2    8.29    0.40
   7   0   2    8.60    0.57
   7   0   2    7.65    0.31
   7   0   2    8.55    0.32
   7   0   2    8.46    0.67
  -8   0  -2    8.82    0.65
  -8   0  -2    8.61    0.63
  -8   0  -2    7.98    0.50
  -8   0  -2    7.62    0.37
   8   0   2    8.52    0.63
   8   0   2    7.88    0.77
  -9   0  -2   -0.16    0.28
  -9   0  -2   -0.11    0.23
   9   0   2    0.05    0.27
   9   0   2    0.00    0.34
  10   0   2    2.05    0.46
  10   0   2    1.28    0.46
  11  -1  -2    4.28    0.66
 -11   1   2    3.93    0.62
  10  -1  -2   -0.58    0.24
  10  -1  -2    0.53    0.33
 -10   1   2    0.46    0.33
 -10   1   2    0.57    0.32
 -10   1   2    0.45    0.28
   9  -1  -2   -0.04    0.22
   9  -1  -2    0.38    0.32
   9  -1  -2    0.05    0.33
  -9   1   2    0.07    0.16
  -9   1   2    0.17    0.19
  -9   1   2    0.35    0.27
  -9   1   2    0.03    0.25
  -9   1   2   -0.17    0.23
  -9   1   2    0.00    0.22
   8  -1  -2    8.24    0.62
   8  -1  -2    8.68    0.58
   8  -1  -2    8.70    0.69
  -8   1   2    8.97    0.65
  -8   1   2    8.65    0.56
  -8   1   2    9.15    0.64
  -8   1   2    8.69    0.57
  -8   1   2    8.90    0.48
   7  -1  -2    1.70    0.16
   7  -1  -2    1.37    0.30
   7  -1  -2    0.80    0.33
   7  -1  -2    1.41    0.32
  -7   1   2    1.46    0.14
  -7   1   2    1.43    0.30
  -7   1   2    1.43    0.29
  -7   1   2    1.38    0.14
  -7   1   2    0.85    0.30
  -7   1   2    1.36    0.23
  -7   1   2    1.58    0.29
  -7   1   2    1.23    0.14
   6  -1  -2   12.92    0.42
   6  -1  -2   13.41    0.66
   6  -1  -2   12.56    0.62
   6  -1  -2   12.82    0.59
   6  -1  -2   13.18    0.41
   6  -1  -2   13.00    0.41
   6  -1  -2   13.71    0.59
  -6   1   2   13.47    0.40
  -6   1   2   13.17    0.65
  -6   1   2   13.19    0.57
  -6   1   2   12.83    0.40
  -6   1   2   13.35    0.57
  -6   1   2   14.32    0.70
  -6   1   2   13.36    0.42
  -6   1   2   13.78    0.53
   5  -1  -2    0.51    0.13
   5  -1  -2    0.16    0.14
   5  -1  -2    0.24    0.14
   5  -1  -2    0.48    0.19
   5  -1  -2    0.34    0.11
   5  -1  -2    0.35    0.19
   5  -1  -2    0.44    0.11
  -5   1   2    0.44    0.11
  -5   1   2    0.13    0.13
  -5   1   2    0.37    0.16
  -5   1   2    0.41    0.10
  -5   1   2    0.32    0.18
  -5   1   2    0.33    0.09
  -5   1   2    0.37    0.19
   4  -1  -2   18.75    0.68
   4  -1  -2   20.12    0.62
   4  -1  -2   19.79    0.56
   4  -1  -2   19.31    0.62
   4  -1  -2   19.85    0.64
   4  -1  -2   20.96    0.69
   4  -1  -2   19.96    0.55
  -4   1   2   20.57    0.54
  -4   1   2   19.58    0.61
  -4   1   2   19.42    0.55
  -4   1   2   20.18    0.63
  -4   1   2   20.59    0.55
  -4   1   2   19.93    0.71
  -4   1   2   20.27    0.70
  -4   1   2   20.39    0.54
   3  -1  -2    3.02    0.21
   3  -1  -2    2.78    0.22
   3  -1  -2    2.87    0.19
   3  -1  -2    2.88    0.19
   3  -1  -2    2.69    0.13
   3  -1  -2    2.49    0.19
   3  -1  -2    2.99    0.20
  -3   1   2    2.89    0.19
  -3   1   2    3.20    0.18
  -3   1   2    2.84    0.18
  -3   1   2    2.58    0.24
  -3   1   2    2.93    0.18
  -3   1   2    2.68    0.18
  -3   1   2    3.24    0.22
  -3   1   2    2.97    0.27
   2  -1  -2   18.52    0.55
   2  -1  -2   19.12    0.47
   2  -1  -2   18.31    0.54
   2  -1  -2   19.25    0.51
   2  -1  -2   19.11    0.50
   2  -1  -2   18.80    0.50
   2  -1  -2   18.82    0.50
   2  -1  -2   18.95    0.47
   2  -1  -2   19.37    0.52
  -2   1   2   19.18    0.50
  -2   1   2   18.97    0.55
  -2   1   2   19.14    0.50
  -2   1   2   18.92    0.50
  -2   1   2   18.63    0.54
  -2   1   2   19.73    0.51
   1  -1  -2    2.08    0.12
   1  -1  -2    1.97    0.15
   1  -1  -2    2.00    0.16
   1  -1  -2    2.14    0.15
   1  -1  -2    2.17    0.15
   1  -1  -2    2.17    0.08
   1  -1  -2    1.83    0.15
   1  -1  -2    2.03    0.13
  -1   1   2    2.27    0.15
  -1   1   2    1.86    0.15
  -1   1   2    2.08    0.16
  -1   1   2    1.85    0.13
  -1   1   2    2.19    0.16
  -1   1   2    2.22    0.17
   0  -1  -2   23.63    0.57
   0  -1  -2   23.62    0.56
   0  -1  -2   22.57    0.57
   0  -1  -2   23.49    0.52
   0   1   2   23.16    0.57
   0   1   2   23.20    0.52
   0   1   2   23.09    0.57
   0   1   2   23.03    0.52
  -1  -1  -2   84.02    1.70
  -1  -1  -2   86.35    1.69
  -1  -1  -2   84.93    1.78
  -1  -1  -2   82.39    1.63
  -1  -1  -2   82.41    1.67
  -1  -1  -2   82.83    1.65
   1   1   2   83.98    1.65
   1   1   2   85.92    1.70
   1   1   2   83.39    1.67
   1   1   2   84.33    1.74
   1   1   2   82.58    1.78
   1   1   2   87.77    1.72
   1   1   2   83.78    1.63
  -2  -1  -2   63.06    1.25
  -2  -1  -2   61.13    1.41
  -2  -1  -2   61.15    1.30
  -2  -1  -2   63.28    1.29
   2   1   2   62.33    1.26
   2   1   2   62.64    1.29
   2   1   2   62.65    1.30
   2   1   2   60.35    1.40
   2   1   2   64.42    1.39
   2   1   2   62.75    1.43
   2   1   2   61.40    1.31
   2   1   2   62.91    1.29
  -3  -1  -2   19.17    0.47
  -3  -1  -2   19.29    0.51
  -3  -1  -2   19.43    0.51
  -3  -1  -2   19.61    0.62
   3   1   2   19.11    0.51
   3   1   2   19.32    0.63
   3   1   2   18.63    0.51
   3   1   2   19.98    0.51
   3   1   2   18.12    0.56
   3   1   2   18.80    0.63
   3   1   2   18.73    0.65
   3   1   2   19.48    0.52
  -4  -1  -2   53.87    1.16
  -4  -1  -2   53.83    1.15
  -4  -1  -2   53.81    1.35
  -4  -1  -2   53.88    1.16
  -4  -1  -2   53.63    1.43
  -4  -1  -2   53.76    1.40
   4   1   2   53.21    1.14
   4   1   2   55.62    1.17
   4   1   2   54.49    1.17
   4   1   2   53.14    1.31
   4   1   2   54.17    1.39
   4   1   2   53.16    1.39
   4   1   2   53.94    1.43
  -5  -1  -2    7.94    0.31
  -5  -1  -2    7.75    0.29
  -5  -1  -2    7.91    0.48
  -5  -1  -2    8.12    0.29
  -5  -1  -2    8.34    0.44
  -5  -1  -2    7.82    0.29
  -5  -1  -2    8.05    0.49
   5   1   2    8.13    0.31
   5   1   2    8.24    0.51
   5   1   2    8.36    0.45
   5   1   2    8.04    0.30
   5   1   2    8.78    0.49
  -6  -1  -2    1.62    0.26
  -6  -1  -2    1.85    0.33
  -6  -1  -2    1.59    0.14
  -6  -1  -2    1.51    0.24
  -6  -1  -2    1.61    0.14
  -6  -1  -2    1.63    0.18
  -6  -1  -2    1.57    0.14
  -6  -1  -2    1.53    0.32
   6   1   2    1.38    0.34
   6   1   2    1.68    0.13
   6   1   2    1.93    0.32
   6   1   2    1.24    0.28
   6   1   2    1.68    0.16
  -7  -1  -2    0.72    0.15
  -7  -1  -2    0.39    0.30
  -7  -1  -2    0.23    0.23
  -7  -1  -2    0.36    0.19
  -7  -1  -2    0.59    0.18
   7   1   2    0.75    0.28
   7   1   2    0.46    0.28
   7   1   2    0.55    0.31
  -8  -1  -2    2.36    0.23
  -8  -1  -2    2.40    0.34
  -8  -1  -2    2.61    0.42
  -8  -1  -2    2.20    0.43
   8   1   2    2.18    0.45
   8   1   2    2.28    0.39
  -9  -1  -2    0.56    0.25
  -9  -1  -2    0.90    0.42
  -9  -1  -2    1.33    0.34
   9   1   2    0.96    0.35
   9   1   2    1.16    0.45
  10   1   2    1.11    0.41
  10   1   2    0.24    0.41
  11  -2  -2    0.67    0.42
  10  -2  -2    1.51    0.45
 -10   2   2    1.63    0.45
 -10   2   2    2.21    0.42
   9  -2  -2    3.61    0.54
  -9   2   2    2.52    0.40
  -9   2   2    4.29    0.57
  -9   2   2    4.27    0.50
  -9   2   2    3.52    0.32
  -9   2   2    3.48    0.53
   8  -2  -2    7.43    0.61
   8  -2  -2    7.80    0.73
   8  -2  -2    7.25    0.36
  -8   2   2    7.89    0.55
  -8   2   2    7.14    0.34
  -8   2   2    7.23    0.60
  -8   2   2    7.26    0.33
  -8   2   2    7.90    0.41
  -8   2   2    7.41    0.52
  -8   2   2    8.18    0.73
   7  -2  -2   19.91    0.81
   7  -2  -2   19.33    0.63
   7  -2  -2   18.92    0.89
   7  -2  -2   18.72    0.77
   7  -2  -2   18.72    0.85
  -7   2   2   19.02    0.77
  -7   2   2   18.70    0.88
  -7   2   2   20.04    0.88
  -7   2   2   18.95    0.60
  -7   2   2   19.87    0.78
  -7   2   2   18.90    0.63
  -7   2   2   18.41    0.59
   6  -2  -2    0.40    0.19
   6  -2  -2    0.16    0.21
   6  -2  -2    0.43    0.19
   6  -2  -2    0.48    0.19
   6  -2  -2    0.14    0.18
   6  -2  -2    0.45    0.15
  -6   2   2    0.50    0.19
  -6   2   2    0.20    0.12
  -6   2   2    0.12    0.20
  -6   2   2    0.23    0.12
  -6   2   2    0.36    0.13
  -6   2   2    0.51    0.23
  -6   2   2    0.25    0.18
   5  -2  -2    0.32    0.17
   5  -2  -2    0.68    0.18
   5  -2  -2    0.27    0.14
   5  -2  -2    0.25    0.14
   5  -2  -2    0.55    0.15
  -5   2   2    0.55    0.17
  -5   2   2    0.25    0.18
  -5   2   2    0.41    0.16
  -5   2   2    0.26    0.12
  -5   2   2    0.24    0.19
  -5   2   2    0.35    0.13
   4  -2  -2    0.85    0.17
   4  -2  -2    1.32    0.21
   4  -2  -2    0.97    0.16
   4  -2  -2    1.25    0.23
   4  -2  -2    1.05    0.18
  -4   2   2    1.31    0.19
  -4   2   2    1.06    0.23
  -4   2   2    1.34    0.19
  -4   2   2    1.23    0.25
  -4   2   2    0.98    0.17
   3  -2  -2    3.59    0.26
   3  -2  -2    3.76    0.20
   3  -2  -2    3.88    0.27
   3  -2  -2    3.85    0.25
   3  -2  -2    3.87    0.23
  -3   2   2    3.68    0.30
  -3   2   2    3.90    0.25
  -3   2   2    3.81    0.25
  -3   2   2    3.46    0.24
  -3   2   2    3.98    0.29
   2  -2  -2   40.49    0.83
   2  -2  -2   39.75    0.94
   2  -2  -2   38.90    0.97
   2  -2  -2   40.70    0.92
   2  -2  -2   40.04    0.97
  -2   2   2   39.40    0.95
  -2   2   2   39.72    0.96
  -2   2   2   40.11    0.94
  -2   2   2   38.67    0.96
  -2   2   2   39.16    0.96
   1  -2  -2   38.22    0.87
   1  -2  -2   36.32    0.88
   1  -2  -2   36.31    0.91
   1  -2  -2   37.43    0.85
   1  -2  -2   36.53    0.89
   1  -2  -2   37.48    0.85
  -1   2   2   37.56    0.85
  -1   2   2   37.01    0.89
  -1   2   2   34.90    0.89
  -1   2   2   37.53    0.87
  -1   2   2   36.06    0.84
  -1   2   2   35.28    0.88
  -1   2   2   37.27    0.84
   0  -2  -2    3.34    0.19
   0  -2  -2    3.45    0.18
   0  -2  -2    3.07    0.22
   0  -2  -2    2.86    0.20
   0  -2  -2    3.05    0.14
   0  -2  -2    2.87    0.21
   0   2   2    3.31    0.21
   0   2   2    3.22    0.19
   0   2   2    3.25    0.17
   0   2   2    3.14    0.21
   0   2   2    3.06    0.14
   0   2   2    3.59    0.22
   0   2   2    3.19    0.13
  -1  -2  -2    7.90    0.23
  -1  -2  -2    8.13    0.31
  -1  -2  -2    8.05    0.32
  -1  -2  -2    7.27    0.30
  -1  -2  -2    7.78    0.26
  -1  -2  -2    8.31    0.32
   1   2   2    8.10    0.32
   1   2   2    7.74    0.32
   1   2   2    8.35    0.26
   1   2   2    8.13    0.29
   1   2   2    7.79    0.31
   1   2   2    8.11    0.31
  -2  -2  -2   72.82    1.64
  -2  -2  -2   71.16    1.48
  -2  -2  -2   69.54    1.48
  -2  -2  -2   70.31    1.46
  -2  -2  -2   70.86    1.48
  -2  -2  -2   70.82    1.50
   2   2   2   70.65    1.58
   2   2   2   71.83    1.65
   2   2   2   69.77    1.47
   2   2   2   70.39    1.47
   2   2   2   69.09    1.56
   2   2   2   72.37    1.48
   2   2   2   68.56    1.50
  -3  -2  -2  153.46    2.98
  -3  -2  -2  151.79    3.24
  -3  -2  -2  153.41    2.95
  -3  -2  -2  150.40    2.91
  -3  -2  -2  151.10    2.93
  -3  -2  -2  150.77    2.92
   3   2   2  148.88    2.91
   3   2   2  147.91    2.96
   3   2   2  148.88    3.15
   3   2   2  150.70    3.27
   3   2   2  149.01    3.01
   3   2   2  151.25    3.17
   3   2   2  145.73    3.02
  -4  -2  -2    1.04    0.14
  -4  -2  -2    0.98    0.14
  -4  -2  -2    0.64    0.19
  -4  -2  -2    0.80    0.12
  -4  -2  -2    0.71    0.12
   4   2   2    0.98    0.14
   4   2   2    0.95    0.19
   4   2   2    0.88    0.13
   4   2   2    0.85    0.20
   4   2   2    0.73    0.23
   4   2   2    0.77    0.20
   4   2   2    0.98    0.14
  -5  -2  -2   16.94    0.46
  -5  -2  -2   16.45    0.47
  -5  -2  -2   17.33    0.69
  -5  -2  -2   17.00    0.73
  -5  -2  -2   17.02    0.51
  -5  -2  -2   16.69    0.46
   5   2   2   16.51    0.72
   5   2   2   17.17    0.47
   5   2   2   15.68    0.63
   5   2   2   18.39    0.48
   5   2   2   17.45    0.76
  -6  -2  -2   14.00    0.66
  -6  -2  -2   13.73    0.34
  -6  -2  -2   13.04    0.46
  -6  -2  -2   13.30    0.33
  -6  -2  -2   13.97    0.63
  -6  -2  -2   13.70    0.69
  -6  -2  -2   13.16    0.71
   6   2   2   13.55    0.64
   6   2   2   13.61    0.36
   6   2   2   13.57    0.76
   6   2   2   14.11    0.70
  -7  -2  -2    0.21    0.24
  -7  -2  -2    0.38    0.13
  -7  -2  -2    0.06    0.26
  -7  -2  -2    0.57    0.20
  -7  -2  -2    0.22    0.20
   7   2   2    0.39    0.28
   7   2   2    0.70    0.26
   7   2   2    0.50    0.26
  -8  -2  -2    0.91    0.18
  -8  -2  -2    1.34    0.36
  -8  -2  -2    1.02    0.34
  -8  -2  -2    0.96    0.27
  -8  -2  -2    1.09    0.28
   8   2   2    0.81    0.33
   8   2   2    0.58    0.37
   8   2   2    1.25    0.33
  -9  -2  -2    0.06    0.31
  -9  -2  -2    0.92    0.30
  -9  -2  -2    0.18    0.25
   9   2   2    0.37    0.29
   9   2   2    0.59    0.42
  10   2   2    2.00    0.45
  10   2   2    2.10    0.57
  11  -3  -2    0.01    0.39
  10  -3  -2    2.12    0.49
 -10   3   2    1.87    0.47
   9  -3  -2    1.48    0.39
  -9   3   2    1.62    0.39
  -9   3   2    1.80    0.37
  -9   3   2    2.60    0.47
   8  -3  -2    0.45    0.17
   8  -3  -2    0.03    0.25
  -8   3   2    0.10    0.24
  -8   3   2    0.06    0.15
  -8   3   2   -0.14    0.24
  -8   3   2    0.09    0.15
  -8   3   2    0.12    0.11
  -8   3   2    0.05    0.20
   7  -3  -2    0.71    0.27
   7  -3  -2    0.52    0.20
   7  -3  -2    0.88    0.25
  -7   3   2    0.52    0.18
  -7   3   2    0.58    0.28
  -7   3   2    0.61    0.13
  -7   3   2    0.55    0.24
  -7   3   2    0.82    0.21
  -7   3   2    0.75    0.30
   6  -3  -2   15.25    0.71
   6  -3  -2   14.41    0.62
   6  -3  -2   15.04    0.61
   6  -3  -2   14.58    0.65
  -6   3   2   14.50    0.58
  -6   3   2   14.18    0.58
  -6   3   2   16.34    0.76
  -6   3   2   14.01    0.69
  -6   3   2   14.63    0.64
  -6   3   2   14.26    0.44
   5  -3  -2    4.03    0.33
   5  -3  -2    4.83    0.43
   5  -3  -2    4.22    0.32
   5  -3  -2    4.06    0.33
  -5   3   2    4.16    0.33
  -5   3   2    4.41    0.41
  -5   3   2    4.11    0.31
  -5   3   2    4.18    0.40
  -5   3   2    3.90    0.35
   4  -3  -2   10.79    0.46
   4  -3  -2   10.51    0.48
   4  -3  -2   10.03    0.43
   4  -3  -2   10.55    0.49
   4  -3  -2   10.07    0.31
  -4   3   2   10.24    0.46
  -4   3   2   10.26    0.46
  -4   3   2    9.55    0.50
  -4   3   2   10.83    0.47
  -4   3   2    9.31    0.50
   3  -3  -2   31.00    0.86
   3  -3  -2   31.51    0.91
   3  -3  -2   30.70    0.84
  -3   3   2   31.70    0.89
  -3   3   2   30.90    0.85
  -3   3   2   30.21    0.88
  -3   3   2   31.36    0.90
  -3   3   2   31.61    0.88
   2  -3  -2   21.76    0.70
   2  -3  -2   21.06    0.63
   2  -3  -2   21.79    0.64
  -2   3   2   22.38    0.69
  -2   3   2   21.48    0.62
  -2   3   2   22.81    0.64
  -2   3   2   22.52    0.69
  -2   3   2   23.06    0.54
  -2   3   2   21.78    0.64
  -2   3   2   23.26    0.66
   1  -3  -2   10.81    0.39
   1  -3  -2   10.56    0.38
   1  -3  -2   11.07    0.35
   1  -3  -2   10.38    0.44
  -1   3   2   10.99    0.44
  -1   3   2   11.20    0.35
  -1   3   2   11.29    0.34
  -1   3   2   11.25    0.36
  -1   3   2   10.58    0.44
  -1   3   2   11.00    0.40
  -1   3   2   10.82    0.24
  -1   3   2   11.05    0.37
   0  -3  -2   79.43    1.74
   0  -3  -2   76.82    1.65
   0  -3  -2   78.15    1.58
   0  -3  -2   78.87    1.72
   0   3   2   79.17    1.57
   0   3   2   78.58    1.57
   0   3   2   78.07    1.65
   0   3   2   79.71    1.72
   0   3   2   77.39    1.72
   0   3   2   75.99    1.70
  -1  -3  -2    0.33    0.05
  -1  -3  -2    0.37    0.11
  -1  -3  -2    0.13    0.13
  -1  -3  -2    0.37    0.14
   1   3   2    0.15    0.11
   1   3   2    0.29    0.13
   1   3   2    0.54    0.12
   1   3   2    0.25    0.09
   1   3   2    0.33    0.12
  -2  -3  -2  148.58    2.88
  -2  -3  -2  147.26    3.17
  -2  -3  -2  147.89    2.95
  -2  -3  -2  145.42    2.97
   2   3   2  147.88    3.04
   2   3   2  148.21    2.92
   2   3   2  146.12    2.97
   2   3   2  145.23    3.05
   2   3   2  147.37    3.20
  -3  -3  -2    4.57    0.24
  -3  -3  -2    4.98    0.35
  -3  -3  -2    4.93    0.27
  -3  -3  -2    5.61    0.28
   3   3   2    5.16    0.34
   3   3   2    5.08    0.36
   3   3   2    4.63    0.33
   3   3   2    4.92    0.26
   3   3   2    4.57    0.27
   3   3   2    4.88    0.27
  -4  -3  -2    0.43    0.12
  -4  -3  -2    0.26    0.17
  -4  -3  -2    0.46    0.12
  -4  -3  -2    0.39    0.11
   4   3   2    0.56    0.16
   4   3   2    0.65    0.13
   4   3   2    0.56    0.22
   4   3   2    0.43    0.18
   4   3   2    0.37    0.12
  -5  -3  -2    1.54    0.27
  -5  -3  -2    1.22    0.25
  -5  -3  -2    1.60    0.18
  -5  -3  -2    1.87    0.19
  -5  -3  -2    1.87    0.18
   5   3   2    1.56    0.17
   5   3   2    1.74    0.18
   5   3   2    1.33    0.28
   5   3   2    1.57    0.33
   5   3   2    1.59    0.18
   5   3   2    1.33    0.17
   5   3   2    1.30    0.25
  -6  -3  -2    4.27    0.44
  -6  -3  -2    3.74    0.47
  -6  -3  -2    3.14    0.37
  -6  -3  -2    3.69    0.43
  -6  -3  -2    3.47    0.18
  -6  -3  -2    3.65    0.26
   6   3   2    3.26    0.44
   6   3   2    3.39    0.17
   6   3   2    4.48    0.54
   6   3   2    3.55    0.41
  -7  -3  -2    6.90    0.52
  -7  -3  -2    7.61    0.37
  -7  -3  -2    8.00    0.67
  -7  -3  -2    6.82    0.55
  -7  -3  -2    6.40    0.48
  -7  -3  -2    7.04    0.57
   7   3   2    7.12    0.52
   7   3   2    5.37    0.59
   7   3   2    6.57    0.70
  -8  -3  -2    0.29    0.24
  -8  -3  -2    0.90    0.31
  -8  -3  -2    0.55    0.23
  -8  -3  -2    0.72    0.35
   8   3   2    0.55    0.28
   8   3   2    0.58    0.33
   8   3   2    0.24    0.34
  -9  -3  -2    1.43    0.35
  -9  -3  -2    2.32    0.52
   9   3   2    1.34    0.49
   9   3   2    1.71    0.42
  10   3   2   -0.44    0.26
  10   3   2   -0.09    0.38
  11  -4  -2   -0.35    0.30
  10  -4  -2    3.39    0.58
 -10   4   2    3.80    0.61
   9  -4  -2    2.80    0.49
  -9   4   2    3.45    0.38
  -9   4   2    3.02    0.52
  -9   4   2    3.40    0.37
  -9   4   2    3.40    0.48
   8  -4  -2   -0.19    0.24
   8  -4  -2    0.18    0.19
  -8   4   2    0.02    0.22
  -8   4   2    0.22    0.28
  -8   4   2    0.08    0.16
  -8   4   2   -0.09    0.16
  -8   4   2   -0.07    0.21
   7  -4  -2    0.18    0.27
   7  -4  -2    0.26    0.21
   7  -4  -2    0.08    0.20
  -7   4   2    0.24    0.26
  -7   4   2    0.27    0.19
  -7   4   2    0.34    0.19
  -7   4   2    0.06    0.21
  -7   4   2   -0.03    0.20
   6  -4  -2    0.72    0.27
   6  -4  -2    0.68    0.23
   6  -4  -2    0.47    0.20
   6  -4  -2    0.61    0.23
  -6   4   2    1.03    0.24
  -6   4   2    1.06    0.30
  -6   4   2    1.16    0.30
  -6   4   2    0.81    0.23
  -6   4   2    0.55    0.22
   5  -4  -2    2.57    0.33
   5  -4  -2    3.89    0.36
   5  -4  -2    3.19    0.34
   5  -4  -2    3.53    0.39
   5  -4  -2    2.97    0.15
  -5   4   2    2.39    0.31
  -5   4   2    3.14    0.37
  -5   4   2    3.34    0.34
  -5   4   2    2.84    0.36
  -5   4   2    3.57    0.37
  -5   4   2    2.72    0.28
   4  -4  -2   20.68    0.68
   4  -4  -2   21.61    0.79
   4  -4  -2   20.32    0.71
   4  -4  -2   19.91    0.71
   4  -4  -2   20.98    0.60
  -4   4   2   20.32    0.46
  -4   4   2   20.22    0.68
  -4   4   2   20.91    0.77
  -4   4   2   21.62    0.72
  -4   4   2   19.71    0.74
  -4   4   2   21.07    0.76
   3  -4  -2    5.98    0.33
   3  -4  -2    5.65    0.40
   3  -4  -2    6.89    0.37
  -3   4   2    6.77    0.23
  -3   4   2    7.09    0.35
  -3   4   2    6.81    0.42
  -3   4   2    6.60    0.37
  -3   4   2    5.94    0.37
  -3   4   2    6.12    0.38
   2  -4  -2    5.84    0.34
   2  -4  -2    5.68    0.40
  -2   4   2    5.50    0.37
  -2   4   2    6.08    0.32
  -2   4   2    5.74    0.30
  -2   4   2    5.85    0.25
  -2   4   2    5.90    0.38
  -2   4   2    6.28    0.34
  -2   4   2    5.49    0.32
   1  -4  -2    3.86    0.27
   1  -4  -2    3.34    0.34
   1  -4  -2    3.55    0.27
   1  -4  -2    3.80    0.24
   1  -4  -2    3.75    0.22
  -1   4   2    3.67    0.34
  -1   4   2    3.45    0.24
  -1   4   2    3.74    0.35
  -1   4   2    3.68    0.15
  -1   4   2    3.60    0.24
  -1   4   2    3.71    0.23
   0  -4  -2   74.10    1.62
   0  -4  -2   74.54    1.52
   0  -4  -2   74.62    1.73
   0  -4  -2   69.87    1.65
   0  -4  -2   72.05    1.69
   0   4   2   72.26    1.60
   0   4   2   72.63    1.48
   0   4   2   74.44    1.69
   0   4   2   74.45    1.70
   0   4   2   71.98    1.52
   0   4   2   72.62    1.69
  -1  -4  -2   67.90    1.50
  -1  -4  -2   67.85    1.61
  -1  -4  -2   68.35    1.60
   1   4   2   68.10    1.50
   1   4   2   66.40    1.57
   1   4   2   66.27    1.57
   1   4   2   65.93    1.48
   1   4   2   66.52    1.64
  -2  -4  -2    5.44    0.38
  -2  -4  -2    5.69    0.29
  -2  -4  -2    5.48    0.33
  -2  -4  -2    5.14    0.15
   2   4   2    5.36    0.32
   2   4   2    5.47    0.32
   2   4   2    5.10    0.38
   2   4   2    5.81    0.34
   2   4   2    5.39    0.34
   2   4   2    4.92    0.28
  -3  -4  -2    5.36    0.32
  -3  -4  -2    5.04    0.19
  -3  -4  -2    5.29    0.38
  -3  -4  -2    4.87    0.27
   3   4   2    4.67    0.31
   3   4   2    5.00    0.30
   3   4   2    5.31    0.37
   3   4   2    5.47    0.41
   3   4   2    5.02    0.34
  -4  -4  -2    4.78    0.43
  -4  -4  -2    4.66    0.29
  -4  -4  -2    5.28    0.44
  -4  -4  -2    4.87    0.29
  -4  -4  -2    4.57    0.28
   4   4   2    4.24    0.44
   4   4   2    4.75    0.30
   4   4   2    5.05    0.32
   4   4   2    5.86    0.42
  -5  -4  -2    5.88    0.49
  -5  -4  -2    4.47    0.26
  -5  -4  -2    4.80    0.31
  -5  -4  -2    4.63    0.45
  -5  -4  -2    4.99    0.32
   5   4   2    4.93    0.28
   5   4   2    5.10    0.50
   5   4   2    5.74    0.52
  -6  -4  -2    0.13    0.21
  -6  -4  -2    0.46    0.18
  -6  -4  -2    0.40    0.15
  -6  -4  -2    0.71    0.12
   6   4   2    0.34    0.27
   6   4   2    0.93    0.30
   6   4   2    0.32    0.22
  -7  -4  -2    4.64    0.57
  -7  -4  -2    4.74    0.50
  -7  -4  -2    4.33    0.39
  -7  -4  -2    5.18    0.55
  -7  -4  -2    4.11    0.31
   7   4   2    3.85    0.52
   7   4   2    4.74    0.48
   7   4   2    4.76    0.61
  -8  -4  -2    2.02    0.40
  -8  -4  -2    2.37    0.50
  -8  -4  -2    1.72    0.37
   8   4   2    2.43    0.52
   8   4   2    1.70    0.41
   8   4   2    2.45    0.42
  -9  -4  -2    1.50    0.43
  -9  -4  -2    1.27    0.35
   9   4   2    1.15    0.42
   9   4   2    0.88    0.36
   9   4   2    1.96    0.49
  11  -5  -2    1.19    0.47
  10  -5  -2    0.44    0.38
 -10   5   2    0.46    0.34
   9  -5  -2    0.49    0.24
   9  -5  -2    0.47    0.34
  -9   5   2    0.75    0.23
  -9   5   2    0.95    0.35
  -9   5   2    0.07    0.27
  -9   5   2    0.23    0.22
   8  -5  -2    0.12    0.19
   8  -5  -2   -0.07    0.26
  -8   5   2   -0.04    0.20
  -8   5   2   -0.13    0.23
  -8   5   2    0.08    0.25
  -8   5   2    0.28    0.23
  -8   5   2   -0.32    0.15
  -8   5   2   -0.19    0.23
   7  -5  -2   -0.22    0.20
   7  -5  -2    0.20    0.27
  -7   5   2    0.52    0.23
  -7   5   2    0.19    0.25
  -7   5   2    0.06    0.22
  -7   5   2   -0.11    0.15
  -7   5   2    0.01    0.23
  -7   5   2    0.09    0.19
   6  -5  -2   15.61    0.72
   6  -5  -2   14.27    0.71
   6  -5  -2   15.35    0.73
  -6   5   2   13.41    0.68
  -6   5   2   15.10    0.70
  -6   5   2   14.81    0.62
  -6   5   2   14.17    0.73
  -6   5   2   13.68    0.72
  -6   5   2   15.87    0.71
   5  -5  -2   24.55    0.95
   5  -5  -2   26.57    0.87
   5  -5  -2   26.98    0.93
   5  -5  -2   26.93    0.93
   5  -5  -2   26.02    0.72
  -5   5   2   25.65    0.89
  -5   5   2   26.90    0.96
  -5   5   2   26.46    0.94
  -5   5   2   24.45    0.83
  -5   5   2   26.23    0.95
  -5   5   2   26.89    0.97
   4  -5  -2    2.31    0.24
   4  -5  -2    2.26    0.34
   4  -5  -2    2.22    0.28
  -4   5   2    2.28    0.27
  -4   5   2    3.40    0.31
  -4   5   2    2.61    0.30
  -4   5   2    3.04    0.36
  -4   5   2    2.70    0.36
   3  -5  -2    2.08    0.25
   3  -5  -2    1.93    0.32
   3  -5  -2    2.31    0.27
  -3   5   2    1.56    0.21
  -3   5   2    1.92    0.25
  -3   5   2    1.99    0.15
  -3   5   2    1.64    0.22
  -3   5   2    1.68    0.29
  -3   5   2    2.31    0.26
   2  -5  -2   15.93    0.63
   2  -5  -2   16.19    0.59
   2  -5  -2   15.94    0.71
  -2   5   2   15.09    0.67
  -2   5   2   16.70    0.53
  -2   5   2   16.21    0.69
  -2   5   2   16.33    0.51
  -2   5   2   16.52    0.57
  -2   5   2   15.50    0.60
  -2   5   2   15.93    0.56
   1  -5  -2   11.75    0.48
   1  -5  -2   12.07    0.40
   1  -5  -2   11.63    0.44
   1  -5  -2   11.88    0.58
   1  -5  -2   11.40    0.48
  -1   5   2   11.75    0.41
  -1   5   2   11.99    0.34
  -1   5   2   11.63    0.45
  -1   5   2   12.98    0.58
  -1   5   2   11.95    0.46
  -1   5   2   12.00    0.57
   0  -5  -2   16.78    0.59
   0  -5  -2   17.28    0.61
   0  -5  -2   16.58    0.56
   0  -5  -2   16.97    0.68
   0  -5  -2   16.21    0.44
   0   5   2   16.19    0.55
   0   5   2   15.10    0.58
   0   5   2   16.72    0.66
   0   5   2   16.32    0.41
   0   5   2   15.95    0.48
   0   5   2   16.05    0.66
  -1  -5  -2    3.09    0.34
  -1  -5  -2    3.33    0.31
  -1  -5  -2    3.26    0.26
   1   5   2    3.11    0.33
   1   5   2    3.20    0.25
   1   5   2    3.17    0.34
   1   5   2    3.13    0.32
   1   5   2    3.20    0.24
  -2  -5  -2    8.01    0.46
  -2  -5  -2    8.36    0.38
  -2  -5  -2    7.33    0.42
   2   5   2    7.95    0.40
   2   5   2    8.13    0.44
   2   5   2    8.23    0.48
   2   5   2    8.06    0.43
   2   5   2    8.85    0.44
   2   5   2    8.78    0.40
  -3  -5  -2    0.06    0.20
  -3  -5  -2    0.02    0.18
  -3  -5  -2    0.12    0.12
  -3  -5  -2    0.21    0.16
   3   5   2    0.08    0.14
   3   5   2    0.38    0.14
   3   5   2   -0.11    0.12
   3   5   2    0.10    0.15
  -4  -5  -2    1.37    0.29
  -4  -5  -2    1.79    0.36
  -4  -5  -2    1.73    0.24
  -4  -5  -2    1.63    0.24
  -4  -5  -2    1.62    0.23
  -4  -5  -2    1.50    0.13
  -4  -5  -2    1.26    0.13
   4   5   2    1.96    0.26
   4   5   2    1.13    0.26
   4   5   2    1.69    0.23
   4   5   2    1.63    0.30
  -5  -5  -2   13.58    0.46
  -5  -5  -2   12.83    0.49
  -5  -5  -2   12.76    0.50
  -5  -5  -2   13.20    0.53
  -5  -5  -2   13.70    0.73
   5   5   2   13.73    0.58
   5   5   2   13.20    0.51
   5   5   2   13.68    0.72
   5   5   2   13.52    0.71
  -6  -5  -2    0.34    0.26
  -6  -5  -2    0.33    0.15
  -6  -5  -2    0.45    0.17
  -6  -5  -2    0.50    0.14
   6   5   2    0.21    0.23
   6   5   2    0.24    0.29
  -7  -5  -2    2.25    0.27
  -7  -5  -2    2.52    0.44
   7   5   2    1.93    0.44
   7   5   2    2.29    0.43
  -8  -5  -2    2.07    0.50
  -8  -5  -2    1.30    0.39
   8   5   2    1.88    0.47
   8   5   2    1.82    0.45
  -9  -5  -2    0.95    0.33
   9   5   2    0.29    0.36
   9   5   2    0.00    0.36
  10  -6  -2    0.66    0.41
   9  -6  -2    0.10    0.31
   9  -6  -2    0.38    0.29
  -9   6   2    0.33    0.25
  -9   6   2    0.15    0.22
  -9   6   2    0.31    0.28
   8  -6  -2    0.51    0.29
   8  -6  -2    0.77    0.34
  -8   6   2    0.83    0.31
  -8   6   2    1.04    0.30
  -8   6   2    1.06    0.39
  -8   6   2    1.46    0.38
  -8   6   2    0.31    0.27
   7  -6  -2    0.69    0.29
   7  -6  -2    0.38    0.28
  -7   6   2    0.26    0.26
  -7   6   2    0.32    0.26
  -7   6   2    0.80    0.28
  -7   6   2    0.60    0.25
  -7   6   2    1.11    0.31
  -7   6   2    0.64    0.22
   6  -6  -2    4.32    0.49
   6  -6  -2    5.69    0.58
   6  -6  -2    4.60    0.48
   6  -6  -2    5.38    0.27
  -6   6   2    4.84    0.51
  -6   6   2    5.10    0.53
  -6   6   2    5.26    0.53
  -6   6   2    5.81    0.41
  -6   6   2    5.78    0.49
  -6   6   2    5.48    0.55
   5  -6  -2   14.18    0.68
   5  -6  -2   15.39    0.80
   5  -6  -2   14.44    0.56
   5  -6  -2   14.81    0.69
  -5   6   2   15.70    0.74
  -5   6   2   15.08    0.69
  -5   6   2   15.20    0.76
  -5   6   2   16.07    0.63
  -5   6   2   15.73    0.72
  -5   6   2   16.26    0.78
   4  -6  -2    0.81    0.28
   4  -6  -2    0.66    0.20
   4  -6  -2    0.85    0.20
  -4   6   2    1.00    0.25
  -4   6   2    0.15    0.17
  -4   6   2    0.30    0.19
  -4   6   2    0.62    0.17
  -4   6   2    0.86    0.26
   3  -6  -2    1.08    0.22
   3  -6  -2    1.08    0.22
   3  -6  -2    1.07    0.29
  -3   6   2    1.16    0.20
  -3   6   2    2.00    0.33
  -3   6   2    1.26    0.23
  -3   6   2    0.62    0.23
  -3   6   2    1.54    0.26
  -3   6   2    1.05    0.19
   2  -6  -2   22.40    0.76
   2  -6  -2   21.93    0.77
   2  -6  -2   20.74    0.87
   2  -6  -2   22.46    0.83
  -2   6   2   22.19    0.67
  -2   6   2   21.49    0.85
  -2   6   2   22.78    0.79
  -2   6   2   21.35    0.69
  -2   6   2   20.91    0.85
  -2   6   2   21.97    0.72
  -2   6   2   22.26    0.64
  -2   6   2   21.76    0.53
   1  -6  -2   18.92    0.61
   1  -6  -2   17.85    0.78
   1  -6  -2   17.29    0.65
   1  -6  -2   16.13    0.73
   1  -6  -2   16.91    0.63
  -1   6   2   18.19    0.49
  -1   6   2   16.72    0.60
  -1   6   2   17.78    0.76
  -1   6   2   17.07    0.62
  -1   6   2   16.93    0.75
  -1   6   2   17.46    0.53
   0  -6  -2    4.00    0.42
   0  -6  -2    4.09    0.19
   0  -6  -2    4.11    0.32
   0  -6  -2    3.74    0.42
   0  -6  -2    3.82    0.32
   0   6   2    4.06    0.17
   0   6   2    3.87    0.41
   0   6   2    4.47    0.30
   0   6   2    4.04    0.24
   0   6   2    3.73    0.31
   0   6   2    4.82    0.45
  -1  -6  -2    2.40    0.36
  -1  -6  -2    2.19    0.13
  -1  -6  -2    2.13    0.27
  -1  -6  -2    2.35    0.34
  -1  -6  -2    2.50    0.26
  -1  -6  -2    2.41    0.30
   1   6   2    1.95    0.25
   1   6   2    2.06    0.28
   1   6   2    2.56    0.35
   1   6   2    2.74    0.26
   1   6   2    1.49    0.27
  -2  -6  -2   33.52    1.22
  -2  -6  -2   34.78    0.97
  -2  -6  -2   33.98    1.06
  -2  -6  -2   33.59    1.08
   2   6   2   32.42    1.04
   2   6   2   34.14    1.02
   2   6   2   35.18    1.06
   2   6   2   33.49    0.98
   2   6   2   32.35    0.97
  -3  -6  -2    6.48    0.50
  -3  -6  -2    5.65    0.37
  -3  -6  -2    5.70    0.41
   3   6   2    6.34    0.44
   3   6   2    6.48    0.40
   3   6   2    5.95    0.42
   3   6   2    6.88    0.45
   3   6   2    6.18    0.41
  -4  -6  -2    2.93    0.33
  -4  -6  -2    2.67    0.32
  -4  -6  -2    2.41    0.37
  -4  -6  -2    3.07    0.31
   4   6   2    2.08    0.36
   4   6   2    2.80    0.31
   4   6   2    2.28    0.34
   4   6   2    3.11    0.35
  -5  -6  -2    3.28    0.44
  -5  -6  -2    3.48    0.35
  -5  -6  -2    3.60    0.34
  -5  -6  -2    3.13    0.30
   5   6   2    3.18    0.33
   5   6   2    3.16    0.46
   5   6   2    3.05    0.36
   5   6   2    3.45    0.47
  -6  -6  -2    5.85    0.58
  -6  -6  -2    5.68    0.39
   6   6   2    5.35    0.57
   6   6   2    5.80    0.62
  -7  -6  -2    1.45    0.37
  -7  -6  -2    0.64    0.20
   7   6   2    1.01    0.37
   7   6   2    0.69    0.33
   8   6   2    0.16    0.32
   8   6   2   -0.32    0.24
  10  -7  -2    0.61    0.39
   9  -7  -2    0.81    0.35
   9  -7  -2    0.88    0.41
  -9   7   2    1.03    0.35
  -9   7   2    1.40    0.40
  -9   7   2    0.53    0.29
   8  -7  -2    1.73    0.42
   8  -7  -2    1.57    0.44
  -8   7   2    1.58    0.37
  -8   7   2    1.96    0.44
  -8   7   2    1.13    0.34
   7  -7  -2    0.21    0.32
   7  -7  -2    0.68    0.35
  -7   7   2    0.78    0.30
  -7   7   2    0.51    0.27
  -7   7   2    1.23    0.35
  -7   7   2    1.18    0.32
  -7   7   2    0.91    0.30
   6  -7  -2   -0.06    0.25
   6  -7  -2    0.37    0.29
  -6   7   2   -0.13    0.21
  -6   7   2   -0.19    0.23
  -6   7   2    0.18    0.22
  -6   7   2    0.05    0.15
  -6   7   2    0.13    0.23
  -6   7   2    0.11    0.21
   5  -7  -2    0.79    0.19
   5  -7  -2    0.34    0.24
   5  -7  -2    0.37    0.26
  -5   7   2    0.45    0.24
  -5   7   2    0.31    0.18
  -5   7   2    0.70    0.24
  -5   7   2   -0.03    0.22
  -5   7   2    0.85    0.27
  -5   7   2    0.69    0.29
   4  -7  -2    4.42    0.55
   4  -7  -2    4.00    0.42
   4  -7  -2    4.10    0.40
  -4   7   2    4.15    0.51
  -4   7   2    3.75    0.37
  -4   7   2    4.49    0.53
  -4   7   2    4.46    0.45
  -4   7   2    4.57    0.40
  -4   7   2    4.96    0.46
   3  -7  -2    1.50    0.29
   3  -7  -2    1.10    0.32
   3  -7  -2    1.40    0.28
  -3   7   2    1.26    0.24
  -3   7   2    1.16    0.31
  -3   7   2    1.38    0.24
  -3   7   2    1.08    0.20
  -3   7   2    1.29    0.33
  -3   7   2    1.43    0.27
   2  -7  -2    5.40    0.40
   2  -7  -2    4.69    0.51
   2  -7  -2    6.18    0.49
   2  -7  -2    6.34    0.44
  -2   7   2    5.68    0.35
  -2   7   2    5.83    0.38
  -2   7   2    5.78    0.24
  -2   7   2    5.19    0.53
  -2   7   2    5.58    0.54
   1  -7  -2    0.34    0.23
   1  -7  -2    0.41    0.23
   1  -7  -2    0.05    0.18
   1  -7  -2    0.49    0.16
   1  -7  -2    0.57    0.19
  -1   7   2    0.59    0.24
  -1   7   2    0.38    0.12
  -1   7   2    0.32    0.11
  -1   7   2    0.37    0.14
  -1   7   2    0.41    0.25
   0  -7  -2    5.47    0.54
   0  -7  -2    6.02    0.40
   0  -7  -2    5.00    0.37
   0  -7  -2    5.62    0.40
   0  -7  -2    5.69    0.56
   0   7   2    5.37    0.20
   0   7   2    6.03    0.56
   0   7   2    5.72    0.31
   0   7   2    6.45    0.59
   0   7   2    5.17    0.35
  -1  -7  -2    0.09    0.16
  -1  -7  -2    0.29    0.23
  -1  -7  -2    0.29    0.20
  -1  -7  -2    0.25    0.17
   1   7   2    0.27    0.16
   1   7   2    0.25    0.22
   1   7   2    0.15    0.20
   1   7   2   -0.01    0.13
  -2  -7  -2    5.70    0.40
  -2  -7  -2    5.75    0.49
  -2  -7  -2    5.32    0.51
   2   7   2    5.20    0.38
   2   7   2    5.85    0.46
   2   7   2    5.15    0.50
   2   7   2    5.94    0.42
   2   7   2    6.16    0.41
  -3  -7  -2    3.99    0.44
  -3  -7  -2    3.97    0.36
  -3  -7  -2    4.28    0.45
   3   7   2    4.87    0.50
   3   7   2    4.18    0.41
   3   7   2    4.17    0.39
   3   7   2    3.64    0.40
   3   7   2    4.41    0.46
  -4  -7  -2    0.32    0.19
  -4  -7  -2    0.01    0.14
  -4  -7  -2    0.04    0.24
   4   7   2    0.24    0.18
   4   7   2    0.37    0.24
   4   7   2    0.14    0.21
   4   7   2    0.20    0.18
  -5  -7  -2    0.68    0.32
  -5  -7  -2    0.81    0.22
  -5  -7  -2    0.99    0.22
  -5  -7  -2    0.84    0.24
   5   7   2    0.80    0.24
   5   7   2    1.27    0.34
   5   7   2    0.24    0.28
   5   7   2    1.04    0.23
  -6  -7  -2    4.86    0.40
  -6  -7  -2    4.28    0.54
   6   7   2    4.05    0.53
   6   7   2    6.39    0.69
   7   7   2   -0.21    0.27
   7   7   2   -0.03    0.31
   8   7   2    0.01    0.34
   8   7   2   -0.20    0.32
  10  -8  -2   -0.03    0.34
 -10   8   2    0.18    0.32
   9  -8  -2   -0.64    0.28
   9  -8  -2    0.02    0.29
  -9   8   2   -0.07    0.26
  -9   8   2    0.35    0.32
  -9   8   2    0.03    0.29
   8  -8  -2    1.57    0.45
   8  -8  -2    1.08    0.39
  -8   8   2    1.12    0.37
  -8   8   2    0.93    0.36
  -8   8   2    1.70    0.40
   7  -8  -2    1.60    0.43
   7  -8  -2    0.78    0.34
  -7   8   2    1.48    0.39
  -7   8   2    1.26    0.35
  -7   8   2    0.68    0.33
  -7   8   2    1.74    0.36
  -7   8   2    1.20    0.38
   6  -8  -2    0.22    0.27
   6  -8  -2    0.19    0.31
  -6   8   2   -0.02    0.23
  -6   8   2   -0.15    0.27
  -6   8   2    0.08    0.21
  -6   8   2    0.13    0.26
  -6   8   2    0.15    0.28
   5  -8  -2    1.22    0.37
   5  -8  -2    0.86    0.23
  -5   8   2    1.30    0.30
  -5   8   2    0.58    0.23
  -5   8   2    1.04    0.28
  -5   8   2    0.72    0.32
  -5   8   2    0.75    0.32
   4  -8  -2    0.42    0.30
   4  -8  -2    0.34    0.21
  -4   8   2    0.29    0.17
  -4   8   2    0.50    0.30
  -4   8   2   -0.04    0.20
  -4   8   2    0.19    0.20
  -4   8   2    0.21    0.17
  -4   8   2    0.33    0.26
   3  -8  -2   11.53    0.75
   3  -8  -2   10.93    0.62
   3  -8  -2   12.06    0.69
  -3   8   2   11.30    0.49
  -3   8   2   11.59    0.56
  -3   8   2   11.24    0.56
  -3   8   2   11.29    0.37
  -3   8   2   12.27    0.74
  -3   8   2   10.31    0.70
  -3   8   2   11.45    0.66
   2  -8  -2   13.30    0.67
   2  -8  -2   12.87    0.79
   2  -8  -2   14.14    0.67
   2  -8  -2   12.52    0.73
  -2   8   2   12.12    0.41
  -2   8   2   13.35    0.61
  -2   8   2   13.95    0.55
  -2   8   2   12.45    0.76
  -2   8   2   14.06    0.79
   1  -8  -2    4.55    0.56
   1  -8  -2    5.19    0.42
   1  -8  -2    5.27    0.43
   1  -8  -2    4.89    0.37
  -1   8   2    5.52    0.60
  -1   8   2    4.82    0.28
  -1   8   2    5.00    0.56
  -1   8   2    4.47    0.26
   0  -8  -2   16.69    0.85
   0  -8  -2   18.21    0.75
   0  -8  -2   17.16    0.74
   0  -8  -2   17.91    0.73
   0   8   2   17.19    0.86
   0   8   2   17.70    0.60
   0   8   2   16.98    0.69
   0   8   2   17.55    0.41
   0   8   2   17.68    0.86
  -1  -8  -2    7.99    0.49
  -1  -8  -2    8.01    0.52
  -1  -8  -2    7.48    0.53
  -1  -8  -2    8.20    0.59
   1   8   2    8.23    0.58
   1   8   2    7.04    0.47
   1   8   2    7.74    0.43
   1   8   2    8.48    0.60
  -2  -8  -2   -0.01    0.18
  -2  -8  -2    0.45    0.24
  -2  -8  -2    0.24    0.20
  -2  -8  -2    0.24    0.23
   2   8   2    0.44    0.20
   2   8   2    0.26    0.23
   2   8   2    0.27    0.18
   2   8   2    0.14    0.22
   2   8   2    0.30    0.21
  -3  -8  -2    2.21    0.32
  -3  -8  -2    2.17    0.14
  -3  -8  -2    1.33    0.33
  -3  -8  -2    2.15    0.39
   3   8   2    2.28    0.38
   3   8   2    2.19    0.35
   3   8   2    1.85    0.32
   3   8   2    2.39    0.38
   3   8   2    2.41    0.36
  -4  -8  -2   12.36    0.45
  -4  -8  -2   12.31    0.66
  -4  -8  -2   13.76    0.64
  -4  -8  -2   12.91    0.77
   4   8   2   13.23    0.68
   4   8   2   13.98    0.75
   4   8   2   13.99    0.73
  -5  -8  -2    0.12    0.21
  -5  -8  -2    0.51    0.22
  -5  -8  -2   -0.04    0.26
  -5  -8  -2    0.28    0.21
   5   8   2    0.25    0.25
   5   8   2    0.43    0.22
   5   8   2   -0.18    0.23
  -6  -8  -2    0.09    0.20
   6   8   2    0.29    0.27
   6   8   2    0.36    0.31
   7   8   2   -0.15    0.29
   7   8   2    0.26    0.35
   9  -9  -2    1.26    0.46
   9  -9  -2    1.80    0.47
  -9   9   2    1.73    0.46
  -9   9   2    1.74    0.47
   8  -9  -2   -0.02    0.29
   8  -9  -2    0.53    0.38
  -8   9   2   -0.31    0.28
  -8   9   2    0.28    0.26
  -8   9   2   -0.09    0.27
   7  -9  -2    1.17    0.37
   7  -9  -2    0.89    0.39
  -7   9   2    1.14    0.38
  -7   9   2    1.35    0.41
  -7   9   2    1.22    0.33
  -7   9   2    0.62    0.36
   6  -9  -2    0.43    0.36
   6  -9  -2    0.91    0.34
  -6   9   2    0.65    0.30
  -6   9   2    0.82    0.38
  -6   9   2    0.64    0.33
  -6   9   2    0.80    0.27
  -6   9   2    1.07    0.32
   5  -9  -2    0.00    0.30
  -5   9   2    0.64    0.30
  -5   9   2    0.16    0.30
  -5   9   2   -0.10    0.17
  -5   9   2    0.15    0.23
  -5   9   2    0.04    0.25
   4  -9  -2    0.04    0.27
  -4   9   2    0.20    0.26
  -4   9   2    0.09    0.15
  -4   9   2   -0.04    0.26
  -4   9   2   -0.02    0.22
  -4   9   2    0.14    0.20
   3  -9  -2    2.02    0.46
  -3   9   2    1.67    0.17
  -3   9   2    2.18    0.45
  -3   9   2    2.89    0.48
  -3   9   2    2.28    0.30
   2  -9  -2   11.43    0.78
   2  -9  -2   12.84    0.70
  -2   9   2   11.64    0.41
  -2   9   2   12.59    0.80
  -2   9   2   12.31    0.52
  -2   9   2   11.42    0.76
   1  -9  -2    1.72    0.41
   1  -9  -2    2.46    0.31
   1  -9  -2    2.30    0.36
  -1   9   2    1.80    0.40
  -1   9   2    2.02    0.42
  -1   9   2    2.26    0.20
  -1   9   2    2.51    0.25
   0  -9  -2   10.93    0.61
   0  -9  -2   11.88    0.77
   0   9   2   11.19    0.49
   0   9   2   12.11    0.76
   0   9   2   10.67    0.72
  -1  -9  -2    4.19    0.44
  -1  -9  -2    4.26    0.55
   1   9   2    5.16    0.38
   1   9   2    4.59    0.57
   1   9   2    4.97    0.57
  -2  -9  -2    0.04    0.24
  -2  -9  -2    0.09    0.23
  -2  -9  -2    0.73    0.26
   2   9   2    1.19    0.33
   2   9   2    0.28    0.20
   2   9   2    0.86    0.31
   2   9   2    0.22    0.21
  -3  -9  -2    0.05    0.20
  -3  -9  -2    0.42    0.28
  -3  -9  -2   -0.11    0.21
   3   9   2    0.37    0.27
   3   9   2    0.15    0.22
   3   9   2    0.27    0.23
   3   9   2    0.37    0.25
  -4  -9  -2    2.98    0.44
  -4  -9  -2    4.10    0.44
  -4  -9  -2    4.38    0.57
   4   9   2    3.40    0.45
   4   9   2    4.79    0.54
   4   9   2    4.58    0.54
  -5  -9  -2    0.51    0.24
  -5  -9  -2    0.71    0.26
  -5  -9  -2    0.61    0.25
   5   9   2    0.16    0.30
   5   9   2    0.55    0.29
   6   9   2    0.64    0.33
   6   9   2    1.14    0.41
   8 -10  -2    0.81    0.45
   8 -10  -2    0.51    0.39
  -8  10   2    0.33    0.35
  -8  10   2    0.82    0.31
  -8  10   2    0.20    0.34
   7 -10  -2    0.35    0.35
   7 -10  -2    0.23    0.30
  -7  10   2    0.24    0.36
  -7  10   2    0.71    0.28
  -7  10   2    0.54    0.35
   6 -10  -2    0.80    0.40
  -6  10   2    1.16    0.30
  -6  10   2    1.08    0.33
  -6  10   2    0.90    0.38
  -6  10   2    0.83    0.38
   5 -10  -2    2.53    0.53
  -5  10   2    4.32    0.49
  -5  10   2    2.35    0.49
  -5  10   2    2.64    0.53
  -5  10   2    3.23    0.38
   4 -10  -2    2.70    0.55
  -4  10   2    2.28    0.47
  -4  10   2    2.16    0.48
  -4  10   2    2.21    0.28
  -4  10   2    2.94    0.43
  -4  10   2    2.50    0.36
   3 -10  -2    4.40    0.66
  -3  10   2    3.80    0.60
  -3  10   2    4.97    0.68
  -3  10   2    4.86    0.40
   2 -10  -2    7.01    0.78
   2 -10  -2    6.63    0.61
  -2  10   2    7.75    0.78
  -2  10   2    6.51    0.38
  -2  10   2    8.25    0.82
   1 -10  -2    3.82    0.59
   1 -10  -2    2.57    0.34
   1 -10  -2    2.76    0.41
  -1  10   2    3.24    0.28
  -1  10   2    3.03    0.52
  -1  10   2    3.71    0.56
   0 -10  -2    0.00    0.21
   0 -10  -2    0.09    0.24
   0 -10  -2    0.14    0.28
   0  10   2    0.05    0.15
   0  10   2    0.13    0.27
   0  10   2   -0.23    0.24
  -1 -10  -2    0.19    0.22
  -1 -10  -2    0.74    0.34
  -1 -10  -2    0.42    0.27
   1  10   2    0.37    0.29
   1  10   2    0.84    0.22
   1  10   2    0.15    0.26
  -2 -10  -2    3.79    0.54
  -2 -10  -2    2.50    0.38
  -2 -10  -2    3.68    0.48
   2  10   2    4.13    0.57
   2  10   2    3.54    0.53
   2  10   2    4.07    0.47
   2  10   2    4.31    0.46
  -3 -10  -2    1.00    0.28
  -3 -10  -2    1.40    0.37
  -3 -10  -2    1.24    0.38
   3  10   2    1.45    0.32
   3  10   2    1.45    0.34
   3  10   2    1.39    0.37
   3  10   2    1.39    0.41
  -4 -10  -2    0.12    0.26
   4  10   2    1.27    0.34
   4  10   2    0.64    0.31
   4  10   2    1.39    0.39
   5  10   2    0.11    0.26
   5  10   2    0.09    0.29
   6  10   2    0.53    0.33
   6  10   2    0.52    0.35
   7 -11  -2   -0.11    0.33
   7 -11  -2    0.27    0.37
  -7  11   2   -0.09    0.34
  -7  11   2    0.06    0.32
   6 -11  -2    0.95    0.47
  -6  11   2    1.29    0.35
  -6  11   2    0.33    0.38
  -6  11   2    0.95    0.43
   5 -11  -2    1.39    0.47
  -5  11   2    2.28    0.39
  -5  11   2    1.01    0.41
  -5  11   2    2.21    0.53
   4 -11  -2    1.97    0.52
  -4  11   2    1.60    0.45
  -4  11   2    0.81    0.40
   3 -11  -2    1.69    0.51
  -3  11   2    2.53    0.56
  -3  11   2    2.08    0.51
   2 -11  -2    2.03    0.49
  -2  11   2    2.69    0.55
  -2  11   2    1.61    0.47
   1 -11  -2    5.48    0.73
  -1  11   2    5.44    0.72
  -1  11   2    4.24    0.66
   0 -11  -2   -0.11    0.28
   0 -11  -2    0.15    0.24
   0  11   2    0.01    0.25
   0  11   2    0.26    0.30
  -1 -11  -2    0.97    0.39
  -1 -11  -2    1.06    0.33
   1  11   2    1.37    0.27
   1  11   2    1.46    0.43
   1  11   2    2.10    0.49
  -2 -11  -2    0.64    0.34
  -2 -11  -2   -0.23    0.25
   2  11   2    0.13    0.28
   2  11   2    0.67    0.27
   2  11   2    0.49    0.32
   2  11   2    0.44    0.24
  -3 -11  -2    0.05    0.28
   3  11   2    0.35    0.25
   3  11   2    0.11    0.25
   3  11   2   -0.11    0.26
   3  11   2    0.44    0.32
  -4 -11  -2    3.11    0.52
   4  11   2    2.85    0.45
   4  11   2    2.52    0.49
   4  11   2    3.11    0.50
   6 -12  -2    1.80    0.53
  -6  12   2    1.09    0.46
  -6  12   2    1.14    0.50
   5 -12  -2    4.32    0.73
  -5  12   2    3.64    0.69
  -5  12   2    3.58    0.65
   4 -12  -2    2.07    0.56
  -4  12   2    2.81    0.59
  -4  12   2    3.02    0.60
   3 -12  -2    0.89    0.44
  -3  12   2    0.79    0.44
  -3  12   2    0.96    0.44
   2 -12  -2    0.05    0.34
  -2  12   2    0.27    0.36
  -2  12   2   -0.21    0.31
   1 -12  -2    1.01    0.46
  -1  12   2    0.52    0.39
  -1  12   2    1.10    0.44
   0 -12  -2    0.86    0.41
   0  12   2    0.60    0.37
   0  12   2    0.71    0.38
  -1 -12  -2    2.61    0.45
  -1 -12  -2    3.51    0.63
   1  12   2    2.30    0.50
   1  12   2    3.77    0.63
   1  12   2    2.52    0.42
  -2 -12  -2    0.82    0.34
   2  12   2    0.48    0.34
   2  12   2    0.54    0.30
   2  12   2    0.22    0.35
  -3 -12  -2   -0.07    0.29
   3  12   2    0.25    0.26
   3  12   2   -0.24    0.29
   3  12   2   -0.11    0.22
   3  12   2    0.02    0.31
   4 -13  -2    1.02    0.50
  -4  13   2    0.76    0.43
  -4  13   2    0.36    0.38
   3 -13  -2    1.11    0.48
  -3  13   2    0.86    0.45
  -3  13   2    0.38    0.44
   2 -13  -2   -0.35    0.28
  -2  13   2    0.43    0.41
  -2  13   2   -0.17    0.31
   1 -13  -2    1.70    0.51
  -1  13   2    1.72    0.52
  -1  13   2    0.81    0.42
   0 -13  -2    0.53    0.41
   0  13   2   -0.03    0.36
   0  13   2    0.16    0.31
  -1 -13  -2    1.76    0.52
   1  13   2    1.87    0.54
   1  13   2    1.00    0.42
   2  13  -3    0.78    0.43
   2  13  -3    0.24    0.27
   2  13  -3   -0.16    0.24
  -2 -13   3    0.20    0.33
   1  13  -3    0.47    0.37
   1  13  -3    0.33    0.27
   1  13  -3    0.03    0.32
  -1 -13   3   -0.53    0.25
  -1 -13   3    0.03    0.27
   0  13  -3    0.94    0.42
   0  13  -3    1.07    0.32
   0  13  -3    1.47    0.49
   0 -13   3    1.29    0.50
  -1  13  -3    2.81    0.63
  -1  13  -3    3.41    0.46
   1 -13   3    2.87    0.66
  -2  13  -3    2.68    0.59
   2 -13   3    2.59    0.61
  -3  13  -3    0.01    0.34
   3 -13   3    0.12    0.40
  -4  13  -3    0.89    0.47
   4 -13   3    1.04    0.51
   4  12  -3   -0.22    0.26
   4  12  -3    0.12    0.26
   4  12  -3    0.13    0.28
  -4 -12   3    0.40    0.30
   3  12  -3    1.83    0.48
   3  12  -3    1.66    0.40
   3  12  -3    1.87    0.45
  -3 -12   3    0.87    0.35
   2  12  -3    2.68    0.52
   2  12  -3    2.94    0.54
   2  12  -3    2.87    0.45
  -2 -12   3    3.47    0.58
  -2 -12   3    3.12    0.48
   1  12  -3    1.09    0.41
   1  12  -3    0.40    0.27
  -1 -12   3    0.68    0.29
  -1 -12   3    0.08    0.33
   0  12  -3    0.31    0.33
   0  12  -3   -0.05    0.22
   0 -12   3    0.44    0.25
   0 -12   3    0.07    0.34
  -1  12  -3    2.23    0.37
  -1  12  -3    1.66    0.47
   1 -12   3    2.44    0.57
  -2  12  -3    0.61    0.36
  -2  12  -3    0.05    0.21
   2 -12   3    0.09    0.32
   2 -12   3   -0.18    0.26
  -3  12  -3    0.32    0.36
   3 -12   3    1.10    0.46
   3 -12   3    0.33    0.37
  -4  12  -3    0.95    0.45
   4 -12   3    0.38    0.39
   4 -12   3    0.25    0.38
  -5  12  -3    2.21    0.58
   5 -12   3    2.39    0.61
   5 -12   3    1.70    0.52
  -6  12  -3    2.45    0.58
   6 -12   3    1.54    0.53
   5  11  -3    0.21    0.30
   4  11  -3    0.02    0.26
   4  11  -3   -0.29    0.23
   4  11  -3    0.24    0.29
  -4 -11   3    0.41    0.29
   3  11  -3    0.13    0.26
   3  11  -3    0.37    0.28
   3  11  -3    0.37    0.32
  -3 -11   3    1.21    0.38
  -3 -11   3    0.47    0.31
   2  11  -3    2.45    0.49
   2  11  -3    3.38    0.46
   2  11  -3    2.26    0.47
  -2 -11   3    2.91    0.52
  -2 -11   3    2.77    0.44
   1  11  -3    2.68    0.50
   1  11  -3    3.68    0.46
  -1 -11   3    4.42    0.50
  -1 -11   3    3.07    0.55
   0  11  -3   10.22    0.59
   0  11  -3    9.48    0.90
   0 -11   3   10.43    0.79
   0 -11   3    9.31    0.91
   0 -11   3    9.39    0.63
  -1  11  -3    0.82    0.26
  -1  11  -3    0.99    0.40
   1 -11   3    0.47    0.26
   1 -11   3    0.53    0.34
   1 -11   3    0.11    0.29
   1 -11   3    0.44    0.21
  -2  11  -3    3.76    0.64
   2 -11   3    2.22    0.49
   2 -11   3    3.37    0.61
   2 -11   3    3.01    0.45
  -3  11  -3    0.37    0.32
  -3  11  -3    0.85    0.34
   3 -11   3    0.46    0.37
   3 -11   3    0.66    0.34
   3 -11   3    0.66    0.29
  -4  11  -3    2.82    0.57
   4 -11   3    2.36    0.53
   4 -11   3    2.83    0.58
  -5  11  -3    0.31    0.33
   5 -11   3    0.80    0.41
   5 -11   3    1.71    0.52
  -6  11  -3    0.97    0.45
   6 -11   3    0.78    0.44
   6 -11   3    1.92    0.54
  -7  11  -3    1.43    0.48
   7 -11   3    1.31    0.50
   6  10  -3    0.38    0.35
   5  10  -3    1.34    0.42
  -5 -10   3    1.34    0.33
   4  10  -3    4.30    0.56
   4  10  -3    3.97    0.51
   4  10  -3    4.04    0.52
  -4 -10   3    3.53    0.48
  -4 -10   3    3.90    0.53
   3  10  -3    1.39    0.38
   3  10  -3    1.09    0.33
   3  10  -3    1.09    0.33
  -3 -10   3    1.00    0.29
  -3 -10   3    1.37    0.36
  -3 -10   3    1.18    0.35
   2  10  -3   -0.10    0.20
   2  10  -3    0.31    0.27
  -2 -10   3    0.13    0.20
  -2 -10   3    0.29    0.26
  -2 -10   3    0.57    0.31
   1  10  -3    1.28    0.38
   1  10  -3    1.30    0.20
   1  10  -3    1.31    0.30
  -1 -10   3    0.98    0.34
  -1 -10   3    1.17    0.32
  -1 -10   3    0.92    0.31
  -1 -10   3    1.15    0.28
   0  10  -3    0.11    0.20
   0  10  -3    0.23    0.27
   0 -10   3    0.23    0.31
   0 -10   3    0.22    0.21
   0 -10   3    0.01    0.25
   0 -10   3   -0.11    0.17
  -1  10  -3    1.52    0.21
  -1  10  -3    1.95    0.31
  -1  10  -3    1.61    0.42
   1 -10   3    1.96    0.28
   1 -10   3    1.68    0.42
   1 -10   3    1.71    0.44
   1 -10   3    2.22    0.37
  -2  10  -3    1.73    0.43
  -2  10  -3    2.38    0.40
   2 -10   3    2.21    0.45
   2 -10   3    1.97    0.46
   2 -10   3    2.27    0.26
   2 -10   3    1.61    0.33
  -3  10  -3    1.06    0.38
  -3  10  -3    1.23    0.21
  -3  10  -3    1.36    0.33
   3 -10   3    2.01    0.48
   3 -10   3    1.05    0.41
   3 -10   3    1.01    0.30
  -4  10  -3    2.52    0.33
  -4  10  -3    2.16    0.38
  -4  10  -3    2.62    0.52
   4 -10   3    1.85    0.49
   4 -10   3    2.22    0.50
  -5  10  -3    3.45    0.59
  -5  10  -3    3.22    0.42
   5 -10   3    3.69    0.59
   5 -10   3    3.32    0.58
  -6  10  -3    0.34    0.28
  -6  10  -3    0.03    0.27
   6 -10   3   -0.18    0.35
   6 -10   3    1.30    0.45
  -7  10  -3   -0.51    0.23
  -7  10  -3    0.32    0.29
   7 -10   3    0.15    0.36
   7 -10   3    0.18    0.33
  -8  10  -3    0.36    0.34
  -8  10  -3   -0.21    0.27
   8 -10   3   -0.49    0.31
   8 -10   3    0.71    0.43
   7   9  -3    1.45    0.39
   7   9  -3    1.21    0.41
   6   9  -3    0.77    0.33
   6   9  -3    0.34    0.27
   5   9  -3    0.22    0.19
   5   9  -3   -0.07    0.22
   5   9  -3    0.12    0.18
   5   9  -3    0.06    0.18
  -5  -9   3   -0.01    0.19
  -5  -9   3    0.17    0.26
  -5  -9   3    0.09    0.19
   4   9  -3    4.82    0.45
   4   9  -3    4.54    0.51
   4   9  -3    4.32    0.53
   4   9  -3    4.68    0.50
  -4  -9   3    4.00    0.51
  -4  -9   3    4.58    0.50
  -4  -9   3    4.64    0.48
  -4  -9   3    3.15    0.37
   3   9  -3    2.38    0.39
   3   9  -3    2.17    0.39
   3   9  -3    2.32    0.29
  -3  -9   3    2.11    0.35
  -3  -9   3    1.89    0.28
  -3  -9   3    2.40    0.42
  -3  -9   3    1.88    0.38
   2   9  -3   15.20    0.56
   2   9  -3   14.68    0.80
   2   9  -3   16.01    0.75
  -2  -9   3   14.45    0.66
  -2  -9   3   16.86    0.83
  -2  -9   3   15.33    0.79
  -2  -9   3   16.06    0.83
  -2  -9   3   15.71    0.71
   1   9  -3    4.11    0.21
   1   9  -3    4.64    0.28
   1   9  -3    5.27    0.48
   1   9  -3    4.51    0.54
  -1  -9   3    4.57    0.56
  -1  -9   3    4.73    0.55
  -1  -9   3    4.98    0.40
  -1  -9   3    5.04    0.50
  -1  -9   3    4.88    0.46
   0   9  -3    1.59    0.36
   0   9  -3    0.85    0.24
   0   9  -3    1.03    0.17
   0  -9   3    1.91    0.42
   0  -9   3    1.09    0.27
   0  -9   3    1.16    0.37
   0  -9   3    1.50    0.29
   0  -9   3    0.96    0.24
  -1   9  -3    0.98    0.37
  -1   9  -3    0.89    0.18
  -1   9  -3    0.86    0.10
   1  -9   3    0.37    0.33
   1  -9   3    0.81    0.24
   1  -9   3    0.94    0.23
   1  -9   3    1.21    0.38
   1  -9   3    1.04    0.26
  -2   9  -3   16.12    0.91
  -2   9  -3   15.05    0.54
  -2   9  -3   16.42    0.76
   2  -9   3   15.90    0.71
   2  -9   3   15.73    0.90
   2  -9   3   14.98    0.92
   2  -9   3   15.65    0.73
   2  -9   3   16.02    0.60
  -3   9  -3    2.75    0.50
  -3   9  -3    2.71    0.31
  -3   9  -3    2.76    0.38
   3  -9   3    3.15    0.39
   3  -9   3    2.64    0.49
   3  -9   3    2.97    0.23
   3  -9   3    3.36    0.55
  -4   9  -3    5.59    0.53
  -4   9  -3    5.05    0.43
  -4   9  -3    4.92    0.62
   4  -9   3    5.40    0.66
   4  -9   3    5.30    0.67
   4  -9   3    5.38    0.52
  -5   9  -3    0.51    0.24
  -5   9  -3    0.93    0.36
  -5   9  -3    0.34    0.25
   5  -9   3    0.70    0.37
   5  -9   3    0.16    0.31
  -6   9  -3    1.49    0.35
  -6   9  -3    1.42    0.40
   6  -9   3    1.35    0.44
   6  -9   3    1.08    0.42
  -7   9  -3    2.31    0.44
  -7   9  -3    2.47    0.52
   7  -9   3    0.53    0.38
   7  -9   3    2.33    0.55
  -8   9  -3    0.68    0.37
  -8   9  -3    0.21    0.30
   8  -9   3    0.41    0.35
   8  -9   3   -0.01    0.34
   8  -9   3    0.40    0.36
   8   8  -3    0.24    0.33
   8   8  -3    0.59    0.35
   7   8  -3    2.76    0.46
   7   8  -3    2.50    0.50
   6   8  -3    2.29    0.44
   6   8  -3    3.34    0.45
  -6  -8   3    2.92    0.38
  -6  -8   3    2.86    0.51
   5   8  -3    0.39    0.30
   5   8  -3    1.11    0.25
   5   8  -3    0.93    0.25
   5   8  -3    1.08    0.25
  -5  -8   3    0.63    0.22
  -5  -8   3    0.78    0.21
  -5  -8   3    0.44    0.29
  -5  -8   3    1.04    0.28
   4   8  -3    0.79    0.23
   4   8  -3    0.78    0.29
   4   8  -3    0.77    0.24
   4   8  -3    1.26    0.26
  -4  -8   3    0.67    0.22
  -4  -8   3    0.71    0.31
  -4  -8   3    1.16    0.28
  -4  -8   3    0.77    0.22
   3   8  -3    2.10    0.36
   3   8  -3    1.18    0.29
   3   8  -3    2.01    0.26
  -3  -8   3    1.87    0.34
  -3  -8   3    1.43    0.27
  -3  -8   3    1.60    0.25
  -3  -8   3    1.66    0.34
   2   8  -3    2.79    0.40
   2   8  -3    2.78    0.38
   2   8  -3    3.03    0.25
   2   8  -3    2.48    0.35
   2   8  -3    2.68    0.13
  -2  -8   3    2.37    0.28
  -2  -8   3    2.41    0.38
  -2  -8   3    3.24    0.44
  -2  -8   3    3.05    0.34
  -2  -8   3    3.23    0.41
   1   8  -3    0.40    0.12
   1   8  -3    0.59    0.27
   1   8  -3    0.70    0.23
   1   8  -3    0.64    0.21
   1   8  -3    0.61    0.11
  -1  -8   3    0.19    0.24
  -1  -8   3    0.46    0.24
  -1  -8   3    0.20    0.16
  -1  -8   3    0.59    0.22
  -1  -8   3    0.70    0.20
   0   8  -3    6.15    0.41
   0   8  -3    6.16    0.61
   0   8  -3    6.38    0.42
   0   8  -3    7.04    0.33
   0  -8   3    7.25    0.44
   0  -8   3    6.92    0.43
   0  -8   3    7.71    0.48
   0  -8   3    6.96    0.65
   0  -8   3    7.42    0.66
  -1   8  -3    4.44    0.23
  -1   8  -3    4.18    0.35
  -1   8  -3    4.38    0.55
  -1   8  -3    3.98    0.39
   1  -8   3    3.92    0.51
   1  -8   3    4.26    0.36
   1  -8   3    4.92    0.58
   1  -8   3    3.88    0.37
   1  -8   3    5.68    0.60
   1  -8   3    4.42    0.38
  -2   8  -3   10.15    0.52
  -2   8  -3   11.36    0.59
  -2   8  -3   11.04    0.71
   2  -8   3    9.93    0.45
   2  -8   3   12.38    0.59
   2  -8   3   10.48    0.71
   2  -8   3   11.15    0.67
   2  -8   3   10.33    0.57
   2  -8   3    9.21    0.66
  -3   8  -3   21.96    1.00
  -3   8  -3   19.88    0.83
  -3   8  -3   19.69    0.73
   3  -8   3   18.93    0.98
   3  -8   3   20.34    0.78
   3  -8   3   19.78    0.87
   3  -8   3   19.60    0.97
   3  -8   3   19.22    0.82
   3  -8   3   19.33    0.56
  -4   8  -3    1.99    0.28
  -4   8  -3    2.59    0.37
  -4   8  -3    1.29    0.37
   4  -8   3    1.97    0.44
   4  -8   3    1.39    0.28
   4  -8   3    2.52    0.49
  -5   8  -3    0.96    0.33
  -5   8  -3    0.66    0.28
  -5   8  -3    0.66    0.21
   5  -8   3    0.46    0.19
   5  -8   3    0.03    0.29
   5  -8   3    0.54    0.32
  -6   8  -3   -0.06    0.22
  -6   8  -3    0.57    0.19
  -6   8  -3    0.32    0.31
   6  -8   3    0.50    0.30
   6  -8   3    0.55    0.33
  -7   8  -3    1.65    0.42
   7  -8   3    2.49    0.53
   7  -8   3    2.00    0.47
   7  -8   3    2.15    0.49
  -8   8  -3    0.26    0.32
  -8   8  -3    0.88    0.36
   8  -8   3    1.34    0.41
   8  -8   3    1.35    0.46
   8  -8   3    0.68    0.41
  -9   8  -3    1.57    0.44
   9  -8   3    1.73    0.49
   9  -8   3    1.85    0.52
   9   7  -3    1.10    0.43
   9   7  -3    1.25    0.44
   8   7  -3    2.47    0.55
   8   7  -3    1.84    0.44
   7   7  -3    0.38    0.28
   7   7  -3    0.08    0.29
  -7  -7   3    0.28    0.18
  -7  -7   3    0.25    0.28
   6   7  -3    4.42    0.59
   6   7  -3    3.35    0.44
  -6  -7   3    3.91    0.32
  -6  -7   3    4.21    0.54
  -6  -7   3    5.42    0.44
   5   7  -3    0.07    0.19
   5   7  -3    0.08    0.14
   5   7  -3    0.37    0.17
   5   7  -3   -0.11    0.19
  -5  -7   3   -0.17    0.10
  -5  -7   3    0.25    0.07
  -5  -7   3    0.29    0.25
  -5  -7   3    0.00    0.17
  -5  -7   3    0.29    0.16
   4   7  -3   22.61    0.83
   4   7  -3   23.26    0.90
   4   7  -3   21.72    0.78
   4   7  -3   24.75    0.98
  -4  -7   3   21.31    0.82
  -4  -7   3   23.11    0.84
  -4  -7   3   23.96    1.02
   3   7  -3    5.97    0.53
   3   7  -3    4.86    0.46
   3   7  -3    5.18    0.33
   3   7  -3    5.56    0.42
  -3  -7   3    5.71    0.53
  -3  -7   3    5.75    0.51
  -3  -7   3    5.09    0.36
  -3  -7   3    5.72    0.41
  -3  -7   3    5.52    0.39
   2   7  -3    3.50    0.36
   2   7  -3    3.65    0.18
   2   7  -3    3.93    0.39
   2   7  -3    3.26    0.39
   2   7  -3    3.59    0.24
  -2  -7   3    4.00    0.31
  -2  -7   3    3.31    0.40
  -2  -7   3    4.76    0.40
  -2  -7   3    4.28    0.44
  -2  -7   3    4.58    0.46
   1   7  -3    2.75    0.32
   1   7  -3    3.23    0.34
   1   7  -3    2.66    0.19
   1   7  -3    2.23    0.35
   1   7  -3    3.15    0.20
   1   7  -3    2.49    0.38
  -1  -7   3    2.31    0.28
  -1  -7   3    2.33    0.32
  -1  -7   3    3.06    0.42
  -1  -7   3    3.05    0.29
  -1  -7   3    3.33    0.42
  -1  -7   3    2.72    0.37
   0   7  -3    8.63    0.36
   0   7  -3    9.03    0.47
   0   7  -3    8.32    0.56
   0   7  -3    9.21    0.58
   0  -7   3    9.05    0.48
   0  -7   3    8.62    0.57
   0  -7   3    9.44    0.61
   0  -7   3    9.03    0.46
   0  -7   3    8.10    0.44
   0  -7   3    8.22    0.54
  -1   7  -3   10.18    0.51
  -1   7  -3   10.77    0.62
  -1   7  -3    9.50    0.61
  -1   7  -3   10.52    0.49
   1  -7   3   10.21    0.62
   1  -7   3   11.09    0.65
   1  -7   3   10.21    0.63
   1  -7   3   12.04    0.52
   1  -7   3   10.53    0.48
   1  -7   3   10.25    0.50
  -2   7  -3    1.64    0.24
  -2   7  -3    1.43    0.24
  -2   7  -3    1.29    0.28
  -2   7  -3    1.83    0.35
   2  -7   3    1.67    0.35
   2  -7   3    1.45    0.18
   2  -7   3    1.31    0.23
   2  -7   3    1.37    0.33
   2  -7   3    1.72    0.28
   2  -7   3    1.28    0.29
  -3   7  -3    1.85    0.36
  -3   7  -3    1.54    0.27
  -3   7  -3    2.09    0.31
  -3   7  -3    2.44    0.27
   3  -7   3    2.09    0.39
   3  -7   3    2.36    0.41
   3  -7   3    2.03    0.17
   3  -7   3    2.04    0.30
   3  -7   3    2.71    0.35
   3  -7   3    2.48    0.30
  -4   7  -3    6.48    0.39
  -4   7  -3    6.68    0.51
  -4   7  -3    7.18    0.57
  -4   7  -3    6.79    0.46
   4  -7   3    6.88    0.45
   4  -7   3    6.50    0.64
   4  -7   3    6.50    0.65
   4  -7   3    6.89    0.51
  -5   7  -3    1.70    0.25
  -5   7  -3    1.82    0.38
  -5   7  -3    1.45    0.32
   5  -7   3    1.45    0.24
   5  -7   3    1.56    0.39
   5  -7   3    1.60    0.40
  -6   7  -3    0.23    0.14
  -6   7  -3    0.19    0.27
  -6   7  -3    0.10    0.25
   6  -7   3    0.03    0.27
   6  -7   3    0.02    0.30
  -7   7  -3    0.29    0.16
  -7   7  -3    0.45    0.28
  -7   7  -3    0.06    0.27
   7  -7   3   -0.10    0.29
   7  -7   3    0.11    0.29
   7  -7   3    0.16    0.31
  -8   7  -3   -0.19    0.22
   8  -7   3    0.06    0.29
   8  -7   3   -0.12    0.29
   8  -7   3   -0.02    0.33
  -9   7  -3    0.31    0.30
   9  -7   3    0.17    0.29
   9  -7   3    0.71    0.38
   9  -7   3    0.65    0.34
   9   6  -3    1.24    0.41
   9   6  -3    1.28    0.42
  -9  -6   3    1.16    0.40
   8   6  -3    1.86    0.43
   8   6  -3    3.75    0.58
  -8  -6   3    2.65    0.46
  -8  -6   3    1.92    0.34
  -8  -6   3    3.32    0.41
  -8  -6   3    3.23    0.40
   7   6  -3    1.74    0.44
   7   6  -3    1.34    0.36
  -7  -6   3    1.57    0.26
  -7  -6   3    1.84    0.40
  -7  -6   3    0.91    0.25
   6   6  -3    2.67    0.40
   6   6  -3    3.23    0.47
  -6  -6   3    3.09    0.46
  -6  -6   3    2.85    0.29
  -6  -6   3    2.85    0.35
  -6  -6   3    2.53    0.23
   5   6  -3    0.18    0.20
   5   6  -3   -0.03    0.12
   5   6  -3    0.28    0.24
   5   6  -3    0.04    0.19
   5   6  -3    0.14    0.13
  -5  -6   3    0.09    0.16
  -5  -6   3   -0.12    0.11
  -5  -6   3    0.07    0.12
  -5  -6   3   -0.29    0.18
  -5  -6   3    0.09    0.09
   4   6  -3    7.45    0.47
   4   6  -3    6.74    0.41
   4   6  -3    6.51    0.51
   4   6  -3    7.21    0.42
  -4  -6   3    7.30    0.54
  -4  -6   3    6.68    0.40
  -4  -6   3    7.22    0.43
  -4  -6   3    6.85    0.30
  -4  -6   3    7.01    0.27
   3   6  -3    0.09    0.17
   3   6  -3    0.04    0.15
   3   6  -3    0.09    0.12
   3   6  -3    0.12    0.15
  -3  -6   3    0.15    0.12
  -3  -6   3    0.27    0.17
  -3  -6   3    0.21    0.15
  -3  -6   3    0.02    0.19
  -3  -6   3    0.09    0.21
  -3  -6   3    0.21    0.16
   2   6  -3   16.37    0.78
   2   6  -3   17.15    0.51
   2   6  -3   16.68    0.69
   2   6  -3   16.72    0.66
   2   6  -3   16.76    0.45
   2   6  -3   16.78    0.65
  -2  -6   3   16.98    0.58
  -2  -6   3   17.25    0.79
  -2  -6   3   16.15    0.70
  -2  -6   3   16.36    0.62
  -2  -6   3   17.28    0.68
  -2  -6   3   18.03    0.71
   1   6  -3    6.09    0.24
   1   6  -3    5.24    0.45
   1   6  -3    6.07    0.35
   1   6  -3    5.83    0.25
   1   6  -3    5.78    0.35
   1   6  -3    5.94    0.42
  -1  -6   3    6.30    0.48
  -1  -6   3    5.46    0.32
  -1  -6   3    5.58    0.42
  -1  -6   3    5.53    0.41
  -1  -6   3    5.86    0.36
   0   6  -3   45.57    1.40
   0   6  -3   45.88    1.21
   0   6  -3   46.60    1.35
   0   6  -3   47.26    1.22
   0   6  -3   47.31    1.10
   0  -6   3   47.85    1.21
   0  -6   3   45.54    1.35
   0  -6   3   46.09    1.33
   0  -6   3   48.05    1.43
   0  -6   3   46.63    1.19
  -1   6  -3   25.82    0.81
  -1   6  -3   27.18    0.97
  -1   6  -3   26.27    0.94
  -1   6  -3   26.14    0.79
   1  -6   3   25.33    0.77
   1  -6   3   25.14    0.80
   1  -6   3   26.68    0.96
   1  -6   3   26.00    0.94
   1  -6   3   26.89    0.98
  -2   6  -3    3.36    0.41
  -2   6  -3    4.18    0.41
  -2   6  -3    4.31    0.34
  -2   6  -3    3.89    0.28
   2  -6   3    3.56    0.43
   2  -6   3    3.00    0.39
   2  -6   3    4.15    0.31
   2  -6   3    3.40    0.36
   2  -6   3    3.64    0.30
  -3   6  -3    0.84    0.17
  -3   6  -3    0.81    0.26
  -3   6  -3    0.89    0.22
  -3   6  -3    0.67    0.20
   3  -6   3    0.78    0.10
   3  -6   3    0.46    0.19
   3  -6   3    0.69    0.26
   3  -6   3    0.72    0.20
   3  -6   3    1.32    0.22
   3  -6   3    0.81    0.28
  -4   6  -3    2.01    0.32
  -4   6  -3    1.50    0.32
  -4   6  -3    2.18    0.24
  -4   6  -3    2.00    0.26
   4  -6   3    1.60    0.28
   4  -6   3    1.68    0.34
   4  -6   3    1.70    0.35
   4  -6   3    1.39    0.22
  -5   6  -3    7.27    0.57
  -5   6  -3    6.21    0.36
  -5   6  -3    7.76    0.55
  -5   6  -3    6.69    0.38
   5  -6   3    6.92    0.66
   5  -6   3    6.49    0.37
   5  -6   3    6.71    0.62
   5  -6   3    7.28    0.54
  -6   6  -3    2.42    0.26
  -6   6  -3    2.70    0.41
  -6   6  -3    2.19    0.41
   6  -6   3    2.47    0.46
   6  -6   3    2.99    0.46
  -7   6  -3    2.32    0.43
  -7   6  -3    3.29    0.46
  -7   6  -3    2.95    0.28
   7  -6   3    3.76    0.54
   7  -6   3    2.47    0.44
   7  -6   3    3.67    0.52
  -8   6  -3    0.96    0.32
   8  -6   3    0.97    0.34
   8  -6   3    0.85    0.36
   8  -6   3    1.01    0.39
  -9   6  -3    0.48    0.28
   9  -6   3   -0.02    0.32
   9  -6   3    0.14    0.29
   9  -6   3    0.40    0.32
  10  -6   3    0.65    0.42
  10   5  -3    2.03    0.50
  10   5  -3    1.81    0.50
   9   5  -3    0.30    0.31
   9   5  -3    0.30    0.34
  -9  -5   3    0.21    0.24
  -9  -5   3    0.28    0.29
  -9  -5   3    0.01    0.20
  -9  -5   3   -0.03    0.30
  -9  -5   3    0.32    0.20
   8   5  -3    3.71    0.54
   8   5  -3    3.00    0.51
  -8  -5   3    3.57    0.37
  -8  -5   3    3.14    0.41
  -8  -5   3    3.81    0.55
  -8  -5   3    3.40    0.39
  -8  -5   3    3.37    0.41
   7   5  -3    0.93    0.32
   7   5  -3    0.93    0.34
  -7  -5   3    0.44    0.27
  -7  -5   3    0.74    0.23
  -7  -5   3    0.96    0.19
  -7  -5   3    1.22    0.25
  -7  -5   3    1.06    0.24
   6   5  -3   22.69    0.99
   6   5  -3   22.00    0.91
  -6  -5   3   21.28    0.80
  -6  -5   3   22.07    0.97
  -6  -5   3   21.31    0.68
  -6  -5   3   20.44    0.77
   5   5  -3    1.65    0.35
   5   5  -3    1.25    0.27
   5   5  -3    1.94    0.20
   5   5  -3    1.46    0.18
  -5  -5   3    1.61    0.33
  -5  -5   3    1.51    0.32
  -5  -5   3    1.37    0.21
  -5  -5   3    1.64    0.27
  -5  -5   3    1.60    0.18
  -5  -5   3    1.60    0.18
   4   5  -3    7.45    0.44
   4   5  -3    7.95    0.51
   4   5  -3    8.22    0.43
   4   5  -3    8.32    0.38
  -4  -5   3    8.27    0.44
  -4  -5   3    7.85    0.35
  -4  -5   3    7.70    0.54
  -4  -5   3    7.57    0.30
  -4  -5   3    7.04    0.52
  -4  -5   3    8.21    0.38
   3   5  -3    7.34    0.35
   3   5  -3    7.79    0.53
   3   5  -3    6.96    0.41
   3   5  -3    7.64    0.44
   3   5  -3    7.88    0.40
   3   5  -3    6.70    0.29
  -3  -5   3    7.46    0.27
  -3  -5   3    7.55    0.38
  -3  -5   3    7.90    0.40
  -3  -5   3    6.53    0.47
  -3  -5   3    7.82    0.41
   2   5  -3   19.76    0.81
   2   5  -3   19.32    0.67
   2   5  -3   19.75    0.52
   2   5  -3   20.07    0.55
   2   5  -3   18.96    0.69
   2   5  -3   19.21    0.68
  -2  -5   3   19.56    0.70
  -2  -5   3   21.87    0.71
  -2  -5   3   19.41    0.65
  -2  -5   3   20.14    0.61
  -2  -5   3   20.80    0.82
   1   5  -3   11.00    0.36
   1   5  -3   10.83    0.52
   1   5  -3   11.78    0.33
   1   5  -3   11.21    0.46
   1   5  -3   11.23    0.29
   1   5  -3   11.51    0.60
  -1  -5   3   11.82    0.53
  -1  -5   3   11.81    0.60
  -1  -5   3   11.25    0.45
  -1  -5   3   11.58    0.42
  -1  -5   3   10.81    0.52
   0   5  -3   20.71    0.66
   0   5  -3   20.04    0.79
   0   5  -3   21.48    0.65
   0   5  -3   20.57    0.58
   0   5  -3   20.79    0.77
   0  -5   3   21.44    0.78
   0  -5   3   19.99    0.79
   0  -5   3   21.40    0.64
   0  -5   3   20.99    0.64
   0  -5   3   21.76    0.77
  -1   5  -3    9.20    0.50
  -1   5  -3    8.89    0.41
  -1   5  -3    8.96    0.51
  -1   5  -3    9.20    0.39
   1  -5   3    9.20    0.51
   1  -5   3    8.81    0.39
   1  -5   3    8.98    0.49
   1  -5   3    9.50    0.41
   1  -5   3    9.88    0.54
  -2   5  -3    6.76    0.46
  -2   5  -3    7.22    0.40
  -2   5  -3    6.68    0.42
  -2   5  -3    6.70    0.33
   2  -5   3    7.62    0.42
   2  -5   3    7.20    0.35
   2  -5   3    6.83    0.47
   2  -5   3    6.88    0.38
   2  -5   3    7.02    0.48
  -3   5  -3    3.85    0.35
  -3   5  -3    3.39    0.24
  -3   5  -3    4.11    0.43
  -3   5  -3    3.50    0.30
   3  -5   3    4.55    0.40
   3  -5   3    3.89    0.31
   3  -5   3    3.29    0.29
   3  -5   3    4.52    0.46
   3  -5   3    4.04    0.44
   3  -5   3    3.99    0.29
  -4   5  -3    0.03    0.11
  -4   5  -3    0.26    0.19
  -4   5  -3    0.02    0.09
  -4   5  -3    0.13    0.19
   4  -5   3    0.18    0.16
   4  -5   3    0.25    0.17
   4  -5   3   -0.30    0.18
   4  -5   3   -0.01    0.19
   4  -5   3    0.07    0.11
  -5   5  -3    1.74    0.33
  -5   5  -3    2.04    0.21
  -5   5  -3    2.03    0.31
  -5   5  -3    1.88    0.21
   5  -5   3    1.85    0.34
   5  -5   3    1.94    0.32
   5  -5   3    1.59    0.34
   5  -5   3    2.10    0.34
  -6   5  -3    1.62    0.35
  -6   5  -3    1.26    0.32
  -6   5  -3    1.09    0.18
   6  -5   3    1.11    0.31
   6  -5   3    0.99    0.31
   6  -5   3    0.89    0.31
   6  -5   3    1.18    0.32
  -7   5  -3    0.73    0.16
  -7   5  -3    0.89    0.29
  -7   5  -3    1.14    0.31
   7  -5   3    1.58    0.40
   7  -5   3    1.01    0.34
   7  -5   3    1.59    0.36
   7  -5   3    0.93    0.32
  -8   5  -3    0.71    0.27
   8  -5   3    0.21    0.29
   8  -5   3    0.77    0.30
   8  -5   3    0.35    0.29
   8  -5   3    0.59    0.29
  -9   5  -3    0.36    0.25
   9  -5   3    1.03    0.41
  10  -5   3    1.35    0.47
  10   4  -3    0.49    0.37
  10   4  -3    0.12    0.32
  10   4  -3    0.43    0.36
 -10  -4   3    0.90    0.32
 -10  -4   3    1.56    0.42
   9   4  -3    0.40    0.33
   9   4  -3    0.03    0.26
   9   4  -3    0.00    0.30
  -9  -4   3   -0.22    0.25
  -9  -4   3    0.17    0.22
  -9  -4   3    0.42    0.21
  -9  -4   3    0.42    0.24
  -9  -4   3    0.02    0.23
   8   4  -3    0.70    0.34
   8   4  -3    0.26    0.29
   8   4  -3    0.39    0.30
  -8  -4   3    0.78    0.21
  -8  -4   3    0.51    0.27
  -8  -4   3    0.16    0.19
  -8  -4   3    0.80    0.24
  -8  -4   3    0.77    0.24
  -8  -4   3    0.68    0.30
   7   4  -3    1.06    0.30
   7   4  -3    1.15    0.33
   7   4  -3    1.87    0.40
  -7  -4   3    1.08    0.24
  -7  -4   3    1.24    0.30
  -7  -4   3    1.52    0.29
  -7  -4   3    1.69    0.25
  -7  -4   3    1.82    0.29
  -7  -4   3    1.66    0.37
   6   4  -3    0.42    0.24
   6   4  -3    0.47    0.23
   6   4  -3    0.19    0.23
  -6  -4   3    0.34    0.15
  -6  -4   3    0.29    0.17
  -6  -4   3    0.00    0.22
  -6  -4   3   -0.19    0.18
  -6  -4   3    0.01    0.15
  -6  -4   3    0.31    0.16
   5   4  -3    3.93    0.18
   5   4  -3    4.18    0.44
   5   4  -3    3.72    0.17
   5   4  -3    3.60    0.37
   5   4  -3    3.87    0.17
   5   4  -3    3.61    0.16
  -5  -4   3    3.81    0.27
  -5  -4   3    3.61    0.16
  -5  -4   3    3.05    0.37
  -5  -4   3    3.22    0.31
  -5  -4   3    4.18    0.45
  -5  -4   3    3.96    0.32
  -5  -4   3    3.62    0.17
   4   4  -3    2.48    0.27
   4   4  -3    2.03    0.20
   4   4  -3    2.26    0.32
   4   4  -3    2.23    0.27
   4   4  -3    2.80    0.23
  -4  -4   3    2.53    0.20
  -4  -4   3    2.55    0.22
  -4  -4   3    2.10    0.25
  -4  -4   3    2.07    0.19
  -4  -4   3    2.36    0.19
  -4  -4   3    2.43    0.24
  -4  -4   3    2.58    0.34
   3   4  -3   -0.05    0.10
   3   4  -3    0.16    0.09
   3   4  -3    0.18    0.14
   3   4  -3    0.05    0.12
   3   4  -3    0.10    0.17
   3   4  -3    0.16    0.12
  -3  -4   3   -0.02    0.10
  -3  -4   3   -0.01    0.10
  -3  -4   3    0.10    0.08
  -3  -4   3    0.13    0.13
  -3  -4   3    0.05    0.08
  -3  -4   3    0.25    0.16
   2   4  -3   90.36    2.05
   2   4  -3   91.14    1.91
   2   4  -3   94.47    2.07
   2   4  -3   93.28    2.01
   2   4  -3   92.44    1.90
   2   4  -3   96.10    2.29
  -2  -4   3   91.58    2.26
  -2  -4   3   92.75    1.98
  -2  -4   3   93.38    2.04
  -2  -4   3   95.27    2.03
  -2  -4   3   91.34    1.98
  -2  -4   3   92.13    1.91
   1   4  -3   28.91    0.87
   1   4  -3   30.69    0.82
   1   4  -3   30.27    0.67
   1   4  -3   30.61    0.65
   1   4  -3   31.71    0.99
   1   4  -3   29.51    0.72
  -1  -4   3   29.83    0.87
  -1  -4   3   30.66    0.76
  -1  -4   3   30.44    0.81
  -1  -4   3   29.77    0.95
   0   4  -3   32.99    0.80
   0   4  -3   31.63    0.99
   0   4  -3   32.40    0.84
   0   4  -3   34.06    0.96
   0   4  -3   32.31    0.83
   0  -4   3   32.42    0.83
   0  -4   3   33.20    0.95
   0  -4   3   32.48    0.99
   0  -4   3   34.07    0.83
  -1   4  -3    7.09    0.41
  -1   4  -3    6.70    0.31
  -1   4  -3    6.95    0.42
  -1   4  -3    7.50    0.35
   1  -4   3    7.18    0.41
   1  -4   3    7.21    0.35
   1  -4   3    7.88    0.33
   1  -4   3    8.53    0.45
  -2   4  -3    6.77    0.38
  -2   4  -3    6.87    0.43
  -2   4  -3    7.01    0.39
  -2   4  -3    7.17    0.30
   2  -4   3    8.05    0.33
   2  -4   3    6.52    0.43
   2  -4   3    6.65    0.36
   2  -4   3    7.53    0.38
  -3   4  -3    2.35    0.24
  -3   4  -3    2.34    0.19
  -3   4  -3    2.18    0.31
  -3   4  -3    2.54    0.28
   3  -4   3    2.27    0.32
   3  -4   3    2.89    0.29
   3  -4   3    2.45    0.27
   3  -4   3    2.30    0.23
   3  -4   3    2.39    0.21
   3  -4   3    2.36    0.28
  -4   4  -3   11.10    0.57
  -4   4  -3   11.36    0.39
  -4   4  -3   11.81    0.56
  -4   4  -3   10.96    0.44
   4  -4   3   11.57    0.60
   4  -4   3   11.69    0.54
   4  -4   3   10.73    0.30
   4  -4   3   11.18    0.58
   4  -4   3   11.15    0.54
   4  -4   3   11.22    0.53
  -5   4  -3    0.13    0.10
  -5   4  -3    0.30    0.21
  -5   4  -3    0.04    0.10
  -5   4  -3    0.19    0.18
   5  -4   3   -0.22    0.14
   5  -4   3    0.24    0.20
   5  -4   3    0.07    0.19
   5  -4   3    0.05    0.19
  -6   4  -3    0.94    0.26
  -6   4  -3    0.79    0.12
  -6   4  -3    0.72    0.14
  -6   4  -3    0.62    0.27
   6  -4   3    0.49    0.25
   6  -4   3    0.30    0.22
   6  -4   3    0.91    0.29
   6  -4   3    1.03    0.31
   6  -4   3    0.60    0.25
  -7   4  -3    0.69    0.15
  -7   4  -3    0.57    0.23
  -7   4  -3    0.96    0.32
   7  -4   3    0.32    0.23
   7  -4   3    0.69    0.28
   7  -4   3    1.43    0.32
   7  -4   3    0.41    0.29
  -8   4  -3    3.16    0.48
  -8   4  -3    2.39    0.37
   8  -4   3    2.84    0.41
   8  -4   3    2.61    0.46
   8  -4   3    2.09    0.45
   8  -4   3    3.73    0.45
   9  -4   3    2.44    0.49
   9  -4   3    1.53    0.43
  10  -4   3    0.68    0.38
  10  -4   3    1.11    0.45
  10   3  -3    2.97    0.57
  10   3  -3    2.52    0.50
  10   3  -3    3.17    0.55
 -10  -3   3    2.51    0.43
 -10  -3   3    2.89    0.44
 -10  -3   3    3.69    0.54
   9   3  -3    0.02    0.26
   9   3  -3   -0.17    0.27
   9   3  -3    0.49    0.34
  -9  -3   3   -0.09    0.19
  -9  -3   3    0.10    0.18
  -9  -3   3    0.12    0.19
  -9  -3   3    0.13    0.20
  -9  -3   3    0.13    0.24
  -9  -3   3    0.05    0.22
   8   3  -3    7.77    0.63
   8   3  -3    7.51    0.70
   8   3  -3    7.09    0.71
  -8  -3   3    6.66    0.49
  -8  -3   3    7.09    0.49
  -8  -3   3    6.89    0.47
  -8  -3   3    7.63    0.57
  -8  -3   3    7.26    0.65
  -8  -3   3    6.76    0.49
  -8  -3   3    7.02    0.63
   7   3  -3    7.23    0.55
   7   3  -3    7.09    0.56
   7   3  -3    6.64    0.63
  -7  -3   3    7.21    0.46
  -7  -3   3    6.80    0.44
  -7  -3   3    7.22    0.48
  -7  -3   3    6.59    0.44
  -7  -3   3    6.65    0.52
  -7  -3   3    7.18    0.51
  -7  -3   3    6.34    0.51
   6   3  -3    0.11    0.19
   6   3  -3    0.27    0.21
   6   3  -3   -0.07    0.18
  -6  -3   3    0.09    0.17
  -6  -3   3    0.26    0.17
  -6  -3   3   -0.04    0.13
  -6  -3   3    0.11    0.15
  -6  -3   3    0.17    0.15
  -6  -3   3   -0.01    0.19
   5   3  -3    0.29    0.18
   5   3  -3    0.47    0.21
   5   3  -3    0.25    0.17
  -5  -3   3    0.21    0.15
  -5  -3   3    0.16    0.15
  -5  -3   3    0.07    0.11
  -5  -3   3    0.28    0.14
  -5  -3   3    0.18    0.12
   4   3  -3   53.41    1.35
   4   3  -3   53.70    1.42
   4   3  -3   52.31    1.45
   4   3  -3   52.20    1.08
   4   3  -3   53.01    1.33
   4   3  -3   52.75    1.11
   4   3  -3   53.39    1.08
  -4  -3   3   52.54    1.11
  -4  -3   3   52.14    1.31
  -4  -3   3   56.18    1.26
  -4  -3   3   52.26    1.31
  -4  -3   3   51.44    1.08
  -4  -3   3   53.76    1.45
  -4  -3   3   54.03    1.10
   3   3  -3    4.05    0.37
   3   3  -3    3.76    0.23
   3   3  -3    3.83    0.34
   3   3  -3    3.64    0.21
   3   3  -3    3.78    0.24
   3   3  -3    4.28    0.26
   3   3  -3    3.53    0.29
  -3  -3   3    3.60    0.21
  -3  -3   3    4.13    0.23
  -3  -3   3    4.27    0.34
  -3  -3   3    3.73    0.27
  -3  -3   3    4.36    0.23
  -3  -3   3    3.80    0.25
  -3  -3   3    4.12    0.23
   2   3  -3   26.69    0.65
   2   3  -3   27.23    0.86
   2   3  -3   27.12    0.77
   2   3  -3   26.68    0.71
   2   3  -3   26.96    0.72
   2   3  -3   26.58    0.74
   2   3  -3   26.29    0.67
   2   3  -3   26.19    0.69
   2   3  -3   25.89    0.66
  -2  -3   3   26.68    0.71
  -2  -3   3   27.66    0.76
  -2  -3   3   26.54    0.73
  -2  -3   3   26.88    0.65
  -2  -3   3   26.79    0.84
   1   3  -3    6.10    0.24
   1   3  -3    6.55    0.33
   1   3  -3    6.03    0.36
   1   3  -3    6.56    0.18
   1   3  -3    6.59    0.30
   1   3  -3    6.99    0.33
  -1  -3   3    6.45    0.23
  -1  -3   3    5.90    0.35
  -1  -3   3    7.02    0.33
  -1  -3   3    6.52    0.29
  -1  -3   3    6.50    0.25
   0   3  -3   40.47    0.95
   0   3  -3   41.53    1.04
   0   3  -3   41.90    1.10
   0   3  -3   39.63    0.93
   0   3  -3   41.72    1.04
   0   3  -3   41.84    0.94
   0  -3   3   40.94    0.94
   0  -3   3   41.39    1.03
   0  -3   3   41.35    1.10
   0  -3   3   40.83    0.94
  -1   3  -3    3.47    0.31
  -1   3  -3    3.03    0.29
  -1   3  -3    2.94    0.26
  -1   3  -3    3.03    0.18
  -1   3  -3    3.38    0.22
   1  -3   3    2.96    0.18
   1  -3   3    2.86    0.21
   1  -3   3    3.29    0.25
   1  -3   3    3.36    0.31
   1  -3   3    3.01    0.17
  -2   3  -3    9.14    0.41
  -2   3  -3    9.67    0.45
  -2   3  -3    8.91    0.31
  -2   3  -3    9.23    0.40
  -2   3  -3    8.76    0.45
   2  -3   3    9.07    0.41
   2  -3   3    9.40    0.40
   2  -3   3    9.27    0.45
   2  -3   3    8.61    0.38
   2  -3   3    9.61    0.32
   2  -3   3    9.10    0.37
  -3   3  -3   12.48    0.53
  -3   3  -3   12.00    0.51
  -3   3  -3   11.91    0.45
  -3   3  -3   11.72    0.51
  -3   3  -3   11.68    0.36
   3  -3   3   10.25    0.48
   3  -3   3   11.02    0.42
   3  -3   3   11.74    0.49
   3  -3   3   11.53    0.52
   3  -3   3   12.82    0.51
   3  -3   3   11.65    0.33
  -4   3  -3   11.45    0.36
  -4   3  -3   11.78    0.54
  -4   3  -3   11.54    0.42
  -4   3  -3   10.72    0.52
   4  -3   3    9.79    0.52
   4  -3   3   10.88    0.52
   4  -3   3   11.38    0.36
   4  -3   3   10.94    0.53
   4  -3   3   10.52    0.52
  -5   3  -3    5.53    0.43
  -5   3  -3    4.83    0.26
  -5   3  -3    4.77    0.38
  -5   3  -3    5.02    0.40
  -5   3  -3    4.71    0.23
   5  -3   3    4.54    0.39
   5  -3   3    4.45    0.44
   5  -3   3    5.06    0.39
   5  -3   3    4.90    0.39
   5  -3   3    5.79    0.40
  -6   3  -3    6.29    0.26
  -6   3  -3    6.67    0.29
  -6   3  -3    6.72    0.44
  -6   3  -3    6.50    0.51
  -6   3  -3    5.83    0.48
   6  -3   3    6.64    0.62
   6  -3   3    6.06    0.47
   6  -3   3    5.95    0.45
   6  -3   3    6.01    0.49
   6  -3   3    6.57    0.46
  -7   3  -3    0.80    0.28
  -7   3  -3    0.43    0.28
  -7   3  -3    1.33    0.27
  -7   3  -3    1.05    0.15
   7  -3   3    1.50    0.30
   7  -3   3    1.15    0.37
   7  -3   3    0.93    0.31
   7  -3   3    1.09    0.26
  -8   3  -3    4.06    0.51
  -8   3  -3    4.15    0.51
  -8   3  -3    3.96    0.41
   8  -3   3    3.29    0.51
   8  -3   3    4.45    0.60
   8  -3   3    4.43    0.45
   8  -3   3    4.63    0.45
  -9   3  -3    1.04    0.38
   9  -3   3    1.52    0.42
   9  -3   3    1.37    0.43
  10  -3   3    0.36    0.36
  10  -3   3    0.48    0.40
  11   2  -3    0.31    0.35
  11   2  -3    0.18    0.38
  11   2  -3    0.31    0.36
  10   2  -3   -0.39    0.26
  10   2  -3    0.02    0.29
  10   2  -3    0.35    0.36
 -10  -2   3    0.07    0.27
 -10  -2   3    0.49    0.24
 -10  -2   3    0.34    0.29
 -10  -2   3    0.55    0.25
 -10  -2   3    0.18    0.25
   9   2  -3    0.50    0.33
   9   2  -3    0.32    0.30
   9   2  -3    1.06    0.40
  -9  -2   3    0.58    0.21
  -9  -2   3    1.03    0.28
  -9  -2   3    0.39    0.23
  -9  -2   3    0.68    0.24
  -9  -2   3    1.14    0.33
  -9  -2   3    0.91    0.32
   8   2  -3    0.89    0.32
   8   2  -3    0.76    0.30
   8   2  -3    1.03    0.34
  -8  -2   3    0.62    0.29
  -8  -2   3    0.83    0.23
  -8  -2   3    1.07    0.30
  -8  -2   3    1.00    0.25
  -8  -2   3    1.04    0.29
  -8  -2   3    1.11    0.27
  -8  -2   3    0.53    0.19
   7   2  -3    2.23    0.38
   7   2  -3    1.80    0.38
   7   2  -3    1.79    0.35
  -7  -2   3    3.41    0.41
  -7  -2   3    1.65    0.25
  -7  -2   3    2.08    0.29
  -7  -2   3    1.87    0.34
  -7  -2   3    2.46    0.37
  -7  -2   3    2.00    0.28
  -7  -2   3    1.99    0.30
   6   2  -3    3.32    0.40
   6   2  -3    2.81    0.39
   6   2  -3    2.72    0.37
  -6  -2   3    3.20    0.33
  -6  -2   3    2.16    0.27
  -6  -2   3    2.67    0.32
  -6  -2   3    3.15    0.31
  -6  -2   3    2.60    0.33
  -6  -2   3    2.49    0.35
  -6  -2   3    3.10    0.32
   5   2  -3    6.03    0.43
   5   2  -3    5.96    0.41
   5   2  -3    6.07    0.42
  -5  -2   3    6.33    0.37
  -5  -2   3    5.83    0.35
  -5  -2   3    6.12    0.35
  -5  -2   3    6.39    0.40
  -5  -2   3    6.16    0.33
   4   2  -3  122.06    2.28
   4   2  -3  122.16    2.25
   4   2  -3  124.04    2.76
   4   2  -3  120.64    2.63
   4   2  -3  121.84    2.69
   4   2  -3  122.08    2.63
  -4  -2   3  120.85    2.28
  -4  -2   3  122.18    2.67
  -4  -2   3  120.97    2.59
  -4  -2   3  121.11    2.75
  -4  -2   3  122.30    2.58
  -4  -2   3  124.19    2.29
  -4  -2   3  118.07    2.29
  -4  -2   3  120.36    2.25
  -4  -2   3  126.84    2.62
   3   2  -3  157.17    2.97
   3   2  -3  158.07    2.92
   3   2  -3  153.13    3.19
   3   2  -3  150.94    3.22
   3   2  -3  154.26    3.15
   3   2  -3  155.85    3.40
   3   2  -3  158.53    3.18
   3   2  -3  153.65    2.96
   3   2  -3  157.61    2.93
  -3  -2   3  156.28    3.39
  -3  -2   3  156.48    3.16
  -3  -2   3  156.33    3.23
  -3  -2   3  152.56    2.93
  -3  -2   3  157.14    2.96
  -3  -2   3  155.35    3.19
   2   2  -3   15.04    0.45
   2   2  -3   15.16    0.48
   2   2  -3   14.71    0.42
   2   2  -3   14.80    0.54
   2   2  -3   15.54    0.44
   2   2  -3   15.16    0.42
   2   2  -3   15.28    0.43
   2   2  -3   15.51    0.50
   2   2  -3   14.33    0.43
   2   2  -3   15.83    0.44
  -2  -2   3   15.19    0.43
  -2  -2   3   14.80    0.43
  -2  -2   3   15.19    0.48
  -2  -2   3   15.22    0.54
  -2  -2   3   15.22    0.43
  -2  -2   3   15.70    0.44
   1   2  -3   60.70    1.32
   1   2  -3   60.51    1.30
   1   2  -3   63.35    1.33
   1   2  -3   61.01    1.34
   1   2  -3   61.12    1.29
   1   2  -3   60.24    1.47
   1   2  -3   62.16    1.30
  -1  -2   3   62.60    1.31
  -1  -2   3   60.23    1.31
  -1  -2   3   61.13    1.46
  -1  -2   3   61.92    1.25
  -1  -2   3   62.62    1.32
  -1  -2   3   62.90    1.33
   0   2  -3   17.43    0.44
   0   2  -3   17.05    0.47
   0   2  -3   17.43    0.46
   0   2  -3   16.82    0.52
   0   2  -3   17.55    0.53
   0   2  -3   17.46    0.56
   0   2  -3   16.71    0.51
   0  -2   3   17.31    0.53
   0  -2   3   17.23    0.54
   0  -2   3   16.91    0.45
   0  -2   3   18.05    0.57
   0  -2   3   17.52    0.37
   0  -2   3   17.71    0.45
  -1   2  -3    2.80    0.22
  -1   2  -3    2.51    0.24
  -1   2  -3    2.72    0.19
  -1   2  -3    2.84    0.25
  -1   2  -3    2.48    0.14
   1  -2   3    2.36    0.23
   1  -2   3    2.55    0.17
   1  -2   3    2.36    0.13
   1  -2   3    2.76    0.16
   1  -2   3    2.42    0.18
   1  -2   3    2.78    0.21
  -2   2  -3   14.21    0.48
  -2   2  -3   15.25    0.51
  -2   2  -3   14.32    0.51
  -2   2  -3   14.52    0.51
  -2   2  -3   14.63    0.50
  -2   2  -3   14.59    0.37
   2  -2   3   15.27    0.50
   2  -2   3   15.03    0.38
   2  -2   3   14.43    0.50
   2  -2   3   14.15    0.48
   2  -2   3   14.38    0.52
   2  -2   3   14.34    0.47
  -3   2  -3    3.58    0.25
  -3   2  -3    3.50    0.16
  -3   2  -3    3.58    0.32
  -3   2  -3    2.82    0.29
  -3   2  -3    3.86    0.33
  -3   2  -3    3.54    0.29
   3  -2   3    3.50    0.32
   3  -2   3    3.15    0.19
   3  -2   3    2.86    0.29
   3  -2   3    3.42    0.32
   3  -2   3    3.64    0.28
  -4   2  -3   41.58    1.11
  -4   2  -3   42.46    0.93
  -4   2  -3   43.62    1.21
  -4   2  -3   43.62    1.06
  -4   2  -3   43.88    1.19
  -4   2  -3   42.63    1.11
   4  -2   3   44.10    1.13
   4  -2   3   44.14    1.15
   4  -2   3   41.27    1.03
   4  -2   3   42.40    1.19
   4  -2   3   41.79    1.19
   4  -2   3   42.92    1.21
  -5   2  -3    0.02    0.09
  -5   2  -3    0.34    0.20
  -5   2  -3   -0.10    0.16
  -5   2  -3    0.12    0.08
  -5   2  -3    0.16    0.14
   5  -2   3    0.19    0.16
   5  -2   3    0.10    0.17
   5  -2   3    0.26    0.17
   5  -2   3    0.12    0.20
  -6   2  -3    5.36    0.25
  -6   2  -3    5.57    0.47
  -6   2  -3    5.45    0.37
  -6   2  -3    5.61    0.28
  -6   2  -3    4.88    0.46
   6  -2   3    5.39    0.51
   6  -2   3    5.43    0.40
   6  -2   3    5.29    0.39
   6  -2   3    5.29    0.53
  -7   2  -3    8.37    0.58
  -7   2  -3    7.60    0.57
  -7   2  -3    7.38    0.43
  -7   2  -3    7.42    0.28
  -7   2  -3    7.26    0.28
  -7   2  -3    7.53    0.32
   7  -2   3    8.08    0.66
   7  -2   3    7.50    0.45
   7  -2   3    7.37    0.57
   7  -2   3    8.07    0.46
  -8   2  -3    1.62    0.39
  -8   2  -3    1.53    0.36
  -8   2  -3    1.55    0.26
  -8   2  -3    1.57    0.21
   8  -2   3    1.83    0.46
   8  -2   3    1.51    0.39
  -9   2  -3    2.69    0.49
   9  -2   3    2.68    0.53
   9  -2   3    2.98    0.49
  10  -2   3    0.34    0.37
  10  -2   3    0.56    0.37
  11   1  -3    0.30    0.39
  11   1  -3    0.41    0.36
  11   1  -3    0.75    0.40
  10   1  -3    3.25    0.56
  10   1  -3    3.40    0.55
  10   1  -3    2.61    0.54
 -10  -1   3    2.78    0.37
 -10  -1   3    3.11    0.41
 -10  -1   3    4.65    0.56
 -10  -1   3    2.30    0.43
 -10  -1   3    2.38    0.46
 -10  -1   3    3.30    0.46
   9   1  -3    8.43    0.66
   9   1  -3    9.88    0.74
   9   1  -3    9.84    0.73
  -9  -1   3    9.61    0.66
  -9  -1   3    8.49    0.54
  -9  -1   3    9.50    0.71
  -9  -1   3    9.39    0.64
  -9  -1   3   10.05    0.62
  -9  -1   3    9.29    0.60
   8   1  -3    0.40    0.29
   8   1  -3    0.22    0.26
   8   1  -3    0.45    0.29
  -8  -1   3    0.53    0.24
  -8  -1   3    0.42    0.14
  -8  -1   3    0.40    0.21
  -8  -1   3    0.70    0.21
  -8  -1   3    0.35    0.26
  -8  -1   3    0.55    0.28
  -8  -1   3    0.45    0.21
   7   1  -3    2.12    0.37
   7   1  -3    2.15    0.39
   7   1  -3    2.04    0.35
  -7  -1   3    2.32    0.33
  -7  -1   3    3.02    0.34
  -7  -1   3    2.33    0.38
  -7  -1   3    2.30    0.34
  -7  -1   3    2.19    0.24
  -7  -1   3    2.46    0.29
  -7  -1   3    2.76    0.36
   6   1  -3    6.45    0.45
   6   1  -3    6.77    0.47
   6   1  -3    6.67    0.49
  -6  -1   3    7.53    0.44
  -6  -1   3    7.58    0.46
  -6  -1   3    7.20    0.40
  -6  -1   3    6.52    0.48
  -6  -1   3    7.10    0.36
  -6  -1   3    7.04    0.45
  -6  -1   3    6.78    0.40
   5   1  -3    0.41    0.19
   5   1  -3    0.41    0.18
   5   1  -3    0.45    0.18
  -5  -1   3    0.64    0.17
  -5  -1   3    0.59    0.18
  -5  -1   3    0.73    0.19
  -5  -1   3    0.79    0.16
  -5  -1   3    0.48    0.13
  -5  -1   3    0.47    0.15
   4   1  -3    4.12    0.36
   4   1  -3    3.94    0.32
   4   1  -3    3.64    0.13
   4   1  -3    3.92    0.14
   4   1  -3    3.59    0.27
   4   1  -3    3.62    0.30
  -4  -1   3    3.73    0.25
  -4  -1   3    3.49    0.13
  -4  -1   3    3.82    0.32
  -4  -1   3    3.99    0.24
  -4  -1   3    3.76    0.13
  -4  -1   3    3.73    0.26
  -4  -1   3    4.17    0.30
   3   1  -3   17.89    0.44
   3   1  -3   17.14    0.57
   3   1  -3   18.94    0.43
   3   1  -3   18.21    0.57
   3   1  -3   18.01    0.56
   3   1  -3   17.75    0.58
   3   1  -3   17.42    0.57
  -3  -1   3   17.69    0.42
  -3  -1   3   18.10    0.57
  -3  -1   3   18.28    0.48
  -3  -1   3   17.18    0.55
  -3  -1   3   18.31    0.44
  -3  -1   3   18.17    0.56
  -3  -1   3   18.20    0.43
  -3  -1   3   18.29    0.43
   2   1  -3  267.00    5.31
   2   1  -3  269.11    5.57
   2   1  -3  266.01    5.25
   2   1  -3  267.00    5.21
   2   1  -3  270.84    5.21
   2   1  -3  257.45    4.99
   2   1  -3  267.60    5.39
   2   1  -3  275.80    5.06
  -2  -1   3  274.89    5.56
  -2  -1   3  269.02    5.37
  -2  -1   3  270.19    5.39
  -2  -1   3  273.53    5.31
  -2  -1   3  280.47    5.00
  -2  -1   3  272.16    5.00
  -2  -1   3  277.68    5.09
  -2  -1   3  275.29    5.06
   1   1  -3   21.36    0.54
   1   1  -3   20.45    0.53
   1   1  -3   21.42    0.54
   1   1  -3   21.53    0.61
   1   1  -3   21.15    0.55
  -1  -1   3   22.03    0.55
  -1  -1   3   22.47    0.54
  -1  -1   3   21.99    0.55
  -1  -1   3   21.83    0.61
  -1  -1   3   21.14    0.54
  -1  -1   3   21.10    0.54
   0   1  -3    1.56    0.17
   0   1  -3    2.09    0.20
   0   1  -3    1.54    0.13
   0   1  -3    2.06    0.16
   0   1  -3    2.16    0.19
   0   1  -3    1.86    0.18
   0  -1   3    1.87    0.18
   0  -1   3    2.16    0.13
   0  -1   3    1.77    0.15
   0  -1   3    2.19    0.19
   0  -1   3    1.69    0.17
   0  -1   3    2.31    0.20
   0  -1   3    1.84    0.13
  -1   1  -3   64.10    1.39
  -1   1  -3   68.91    1.44
  -1   1  -3   70.02    1.50
  -1   1  -3   67.22    1.42
  -1   1  -3   66.19    1.30
  -1   1  -3   64.79    1.39
  -1   1  -3   67.00    1.45
   1  -1   3   65.84    1.29
   1  -1   3   64.50    1.37
   1  -1   3   65.28    1.44
   1  -1   3   64.27    1.39
   1  -1   3   65.28    1.43
   1  -1   3   64.79    1.41
   1  -1   3   65.20    1.40
  -2   1  -3   17.83    0.37
  -2   1  -3   17.59    0.55
  -2   1  -3   17.74    0.57
  -2   1  -3   18.52    0.54
  -2   1  -3   18.47    0.55
   2  -1   3   17.53    0.56
   2  -1   3   18.19    0.55
   2  -1   3   18.45    0.49
   2  -1   3   16.94    0.54
  -3   1  -3   18.29    0.58
  -3   1  -3   18.13    0.63
  -3   1  -3   17.72    0.57
  -3   1  -3   18.19    0.63
  -3   1  -3   17.86    0.40
   3  -1   3   17.47    0.63
   3  -1   3   17.96    0.62
   3  -1   3   18.07    0.56
   3  -1   3   18.27    0.54
   3  -1   3   17.08    0.58
  -4   1  -3    1.45    0.20
  -4   1  -3    1.50    0.26
  -4   1  -3    1.57    0.26
  -4   1  -3    1.75    0.22
   4  -1   3    1.53    0.24
   4  -1   3    1.43    0.18
   4  -1   3    1.45    0.25
   4  -1   3    1.64    0.22
   4  -1   3    1.87    0.25
  -5   1  -3    4.97    0.30
  -5   1  -3    4.49    0.42
  -5   1  -3    5.01    0.44
  -5   1  -3    4.94    0.31
   5  -1   3    4.62    0.32
   5  -1   3    4.91    0.32
   5  -1   3    4.59    0.45
   5  -1   3    4.49    0.36
  -6   1  -3    1.13    0.29
  -6   1  -3    0.19    0.21
  -6   1  -3    0.52    0.11
  -6   1  -3    0.42    0.15
  -6   1  -3    0.50    0.16
   6  -1   3    0.66    0.28
   6  -1   3    0.66    0.25
   6  -1   3    0.48    0.18
  -7   1  -3    0.80    0.13
  -7   1  -3    0.70    0.31
  -7   1  -3    0.83    0.19
  -7   1  -3    0.64    0.16
  -7   1  -3    0.78    0.16
  -7   1  -3    1.14    0.30
   7  -1   3    0.81    0.32
   7  -1   3    0.80    0.19
   7  -1   3    0.19    0.27
   7  -1   3    1.15    0.21
  -8   1  -3    5.21    0.58
  -8   1  -3    4.72    0.53
   8  -1   3    6.37    0.74
   8  -1   3    4.10    0.52
  -9   1  -3    1.13    0.40
   9  -1   3    0.90    0.36
   9  -1   3    0.27    0.34
  10  -1   3    1.52    0.43
  10  -1   3    1.34    0.43
  11   0  -3    0.16    0.35
 -11   0   3   -0.15    0.33
  10   0  -3   -0.33    0.28
  10   0  -3    0.15    0.35
  10   0  -3    0.50    0.32
 -10   0   3    0.23    0.21
 -10   0   3    1.12    0.36
 -10   0   3    0.11    0.26
 -10   0   3    0.47    0.29
 -10   0   3    0.34    0.20
   9   0  -3    1.74    0.40
   9   0  -3    1.43    0.36
   9   0  -3    0.77    0.34
  -9   0   3    1.08    0.30
  -9   0   3    1.73    0.37
  -9   0   3    1.95    0.34
  -9   0   3    0.76    0.23
  -9   0   3    1.71    0.43
  -9   0   3    1.51    0.29
   8   0  -3    6.08    0.58
   8   0  -3    6.69    0.63
   8   0  -3    5.34    0.60
  -8   0   3    6.17    0.47
  -8   0   3    5.66    0.59
  -8   0   3    6.13    0.46
  -8   0   3    5.53    0.42
  -8   0   3    5.73    0.55
  -8   0   3    6.91    0.48
   7   0  -3    3.58    0.46
   7   0  -3    2.16    0.37
   7   0  -3    3.06    0.40
  -7   0   3    2.55    0.18
  -7   0   3    2.91    0.33
  -7   0   3    2.93    0.41
  -7   0   3    2.82    0.35
  -7   0   3    2.33    0.37
  -7   0   3    3.24    0.35
   6   0  -3   36.76    1.14
   6   0  -3   38.42    1.18
   6   0  -3   38.69    1.22
  -6   0   3   39.42    1.11
  -6   0   3   39.53    1.09
  -6   0   3   38.55    1.23
  -6   0   3   37.73    1.17
  -6   0   3   38.28    0.94
   5   0  -3   18.97    0.72
   5   0  -3   18.90    0.46
   5   0  -3   19.28    0.70
   5   0  -3   18.96    0.47
   5   0  -3   19.09    0.46
   5   0  -3   19.81    0.72
  -5   0   3   19.26    0.46
  -5   0   3   18.64    0.54
  -5   0   3   19.15    0.45
  -5   0   3   18.78    0.74
  -5   0   3   19.54    0.72
  -5   0   3   19.41    0.63
  -5   0   3   18.71    0.63
   4   0  -3    1.11    0.13
   4   0  -3    0.89    0.12
   4   0  -3    0.72    0.13
   4   0  -3    0.74    0.15
   4   0  -3    1.00    0.12
   4   0  -3    0.68    0.18
   4   0  -3    0.81    0.20
   4   0  -3    0.67    0.20
  -4   0   3    0.85    0.12
  -4   0   3    0.54    0.18
  -4   0   3    0.94    0.16
  -4   0   3    0.79    0.11
  -4   0   3    0.69    0.14
  -4   0   3    0.86    0.11
  -4   0   3    0.79    0.19
  -4   0   3    0.89    0.11
   3   0  -3   17.57    0.56
   3   0  -3   17.74    0.49
   3   0  -3   17.04    0.45
   3   0  -3   17.71    0.54
   3   0  -3   17.08    0.45
   3   0  -3   17.38    0.46
   3   0  -3   17.07    0.54
   3   0  -3   17.61    0.51
   3   0  -3   17.76    0.45
   3   0  -3   16.91    0.57
  -3   0   3   17.47    0.58
  -3   0   3   16.92    0.47
  -3   0   3   17.07    0.49
  -3   0   3   17.31    0.46
  -3   0   3   17.08    0.44
  -3   0   3   17.42    0.48
  -3   0   3   17.14    0.56
   2   0  -3    0.69    0.11
   2   0  -3    0.77    0.11
   2   0  -3    0.60    0.10
   2   0  -3    0.58    0.11
   2   0  -3    0.58    0.08
   2   0  -3    0.55    0.12
   2   0  -3    0.60    0.12
   2   0  -3    0.81    0.14
   2   0  -3    0.69    0.11
  -2   0   3    0.57    0.07
  -2   0   3    0.57    0.07
  -2   0   3    0.69    0.13
  -2   0   3    0.47    0.11
  -2   0   3    0.72    0.11
  -2   0   3    0.69    0.11
  -2   0   3    0.62    0.10
   1   0  -3   13.79    0.41
   1   0  -3   14.00    0.40
   1   0  -3   13.55    0.36
   1   0  -3   13.62    0.43
   1   0  -3   12.81    0.39
   1   0  -3   13.66    0.39
  -1   0   3   13.88    0.40
  -1   0   3   13.63    0.40
  -1   0   3   13.74    0.40
  -1   0   3   13.47    0.40
   0   0  -3   31.53    0.74
   0   0  -3   32.18    0.76
   0   0  -3   32.24    0.73
   0   0  -3   31.42    0.70
   0   0   3   31.92    0.75
   0   0   3   32.35    0.75
   0   0   3   32.06    0.73
   0   0   3   29.91    0.73
  -1   0  -3   18.09    0.50
  -1   0  -3   18.92    0.51
  -1   0  -3   17.56    0.50
   1   0   3   18.13    0.51
   1   0   3   17.92    0.51
   1   0   3   18.26    0.50
   1   0   3   17.93    0.50
   1   0   3   17.44    0.50
  -2   0  -3    6.67    0.33
  -2   0  -3    6.79    0.30
  -2   0  -3    6.80    0.29
   2   0   3    7.13    0.30
   2   0   3    6.89    0.30
   2   0   3    6.92    0.32
   2   0   3    6.99    0.29
   2   0   3    7.24    0.27
   2   0   3    6.99    0.30
  -3   0  -3   12.20    0.43
  -3   0  -3   11.76    0.50
  -3   0  -3   11.67    0.28
  -3   0  -3   12.58    0.52
   3   0   3   11.69    0.43
   3   0   3   12.55    0.42
   3   0   3   11.84    0.45
   3   0   3   11.81    0.50
   3   0   3   11.36    0.43
  -4   0  -3   43.30    1.04
  -4   0  -3   42.03    1.20
  -4   0  -3   43.15    1.03
  -4   0  -3   42.70    1.10
  -4   0  -3   42.67    0.90
  -4   0  -3   43.55    1.21
   4   0   3   44.07    1.12
   4   0   3   43.67    1.23
   4   0   3   42.86    1.14
   4   0   3   42.46    1.04
  -5   0  -3   16.51    0.70
  -5   0  -3   15.63    0.42
  -5   0  -3   16.46    0.53
  -5   0  -3   15.83    0.52
  -5   0  -3   14.38    0.66
  -5   0  -3   16.22    0.59
   5   0   3   15.83    0.63
   5   0   3   14.78    0.53
   5   0   3   15.89    0.73
   5   0   3   16.31    0.64
  -6   0  -3    0.30    0.17
  -6   0  -3    0.53    0.15
  -6   0  -3    0.35    0.26
  -6   0  -3    0.63    0.11
  -6   0  -3    0.64    0.15
  -6   0  -3    0.80    0.25
   6   0   3    0.42    0.22
   6   0   3    0.77    0.29
   6   0   3    0.45    0.16
  -7   0  -3    0.53    0.14
  -7   0  -3    0.24    0.14
  -7   0  -3    0.21    0.23
  -7   0  -3    0.34    0.11
  -7   0  -3    0.59    0.31
   7   0   3    0.74    0.28
   7   0   3    0.58    0.16
   7   0   3    0.69    0.15
   7   0   3    0.03    0.30
  -8   0  -3    2.20    0.42
  -8   0  -3    3.86    0.54
   8   0   3    3.14    0.46
   8   0   3    1.86    0.44
  -9   0  -3    0.26    0.36
   9   0   3   -0.32    0.23
   9   0   3    0.12    0.35
  10   0   3    0.36    0.35
  10   0   3    0.80    0.47
  11  -1  -3    1.69    0.46
 -11   1   3    2.47    0.48
  10  -1  -3   -0.29    0.23
  10  -1  -3    0.09    0.32
 -10   1   3    0.24    0.21
 -10   1   3    0.39    0.29
 -10   1   3    0.61    0.31
 -10   1   3    0.78    0.28
   9  -1  -3    0.05    0.29
   9  -1  -3    0.27    0.28
   9  -1  -3    0.20    0.25
  -9   1   3    0.10    0.21
  -9   1   3   -0.32    0.22
  -9   1   3    0.48    0.29
  -9   1   3    0.35    0.31
  -9   1   3    0.26    0.17
   8  -1  -3    3.42    0.49
   8  -1  -3    3.87    0.46
   8  -1  -3    2.93    0.46
  -8   1   3    3.55    0.48
  -8   1   3    4.52    0.45
  -8   1   3    4.60    0.45
  -8   1   3    3.95    0.49
  -8   1   3    3.04    0.33
   7  -1  -3   13.42    0.42
   7  -1  -3   14.21    0.73
   7  -1  -3   13.35    0.41
   7  -1  -3   13.18    0.64
   7  -1  -3   13.04    0.75
  -7   1   3   13.25    0.72
  -7   1   3   13.62    0.62
  -7   1   3   12.40    0.69
  -7   1   3   13.42    0.39
  -7   1   3   13.54    0.58
  -7   1   3   13.70    0.62
  -7   1   3   13.15    0.41
   6  -1  -3    2.76    0.23
   6  -1  -3    1.94    0.32
   6  -1  -3    2.63    0.22
   6  -1  -3    2.14    0.27
   6  -1  -3    1.99    0.28
   6  -1  -3    2.21    0.36
   6  -1  -3    2.46    0.19
  -6   1   3    2.16    0.28
  -6   1   3    2.79    0.23
  -6   1   3    2.77    0.37
  -6   1   3    2.69    0.30
  -6   1   3    2.39    0.20
  -6   1   3    2.51    0.35
   5  -1  -3   16.90    0.68
   5  -1  -3   18.24    0.53
   5  -1  -3   17.80    0.71
   5  -1  -3   17.54    0.63
   5  -1  -3   17.55    0.53
   5  -1  -3   16.64    0.61
  -5   1   3   17.87    0.54
  -5   1   3   17.73    0.52
  -5   1   3   17.88    0.72
  -5   1   3   18.52    0.62
  -5   1   3   18.48    0.71
  -5   1   3   17.36    0.51
  -5   1   3   17.74    0.60
   4  -1  -3   52.41    1.30
   4  -1  -3   51.00    1.24
   4  -1  -3   50.88    1.15
   4  -1  -3   52.45    1.25
   4  -1  -3   52.39    1.15
   4  -1  -3   52.44    1.18
   4  -1  -3   51.68    1.24
  -4   1   3   51.68    1.23
  -4   1   3   51.22    1.33
  -4   1   3   51.51    1.22
  -4   1   3   51.03    1.15
  -4   1   3   53.85    1.15
  -4   1   3   52.45    1.18
  -4   1   3   51.09    1.15
  -4   1   3   54.77    1.38
   3  -1  -3    0.07    0.07
   3  -1  -3   -0.07    0.08
   3  -1  -3    0.01    0.09
   3  -1  -3    0.01    0.08
   3  -1  -3    0.00    0.10
   3  -1  -3    0.01    0.08
   3  -1  -3    0.12    0.10
   3  -1  -3    0.05    0.09
   3  -1  -3    0.27    0.13
  -3   1   3    0.09    0.10
  -3   1   3    0.22    0.12
  -3   1   3   -0.04    0.08
  -3   1   3    0.16    0.12
  -3   1   3    0.13    0.09
  -3   1   3    0.01    0.08
  -3   1   3    0.06    0.08
   2  -1  -3  101.41    2.02
   2  -1  -3  102.13    2.08
   2  -1  -3  101.23    2.04
   2  -1  -3  101.15    2.10
   2  -1  -3  100.95    2.17
   2  -1  -3  101.16    2.05
   2  -1  -3  103.36    2.07
   2  -1  -3  103.27    2.16
   2  -1  -3  104.49    2.05
  -2   1   3  101.64    2.08
  -2   1   3  101.84    2.16
  -2   1   3  102.86    2.14
  -2   1   3   99.25    2.03
  -2   1   3  102.63    2.09
   1  -1  -3   40.61    0.91
   1  -1  -3   40.13    0.91
   1  -1  -3   38.91    0.91
   1  -1  -3   41.00    0.92
   1  -1  -3   39.30    0.89
   1  -1  -3   41.51    0.93
   1  -1  -3   39.91    0.84
   1  -1  -3   39.57    0.93
  -1   1   3   40.35    0.90
  -1   1   3   39.57    0.91
  -1   1   3   39.90    0.93
   0  -1  -3  138.36    2.70
   0  -1  -3  142.06    2.76
   0  -1  -3  139.05    2.75
   0  -1  -3  140.04    2.73
   0   1   3  137.12    2.76
   0   1   3  139.20    2.71
   0   1   3  137.56    2.75
  -1  -1  -3   12.07    0.35
  -1  -1  -3   11.33    0.39
  -1  -1  -3   12.32    0.40
  -1  -1  -3   11.37    0.39
   1   1   3   12.07    0.40
   1   1   3   12.05    0.29
   1   1   3   12.05    0.39
   1   1   3   12.03    0.29
   1   1   3   11.98    0.40
   1   1   3   11.84    0.39
  -2  -1  -3    2.58    0.19
  -2  -1  -3    2.45    0.11
  -2  -1  -3    2.68    0.23
  -2  -1  -3    2.49    0.20
   2   1   3    2.89    0.21
   2   1   3    2.53    0.20
   2   1   3    2.74    0.21
   2   1   3    2.79    0.23
   2   1   3    2.87    0.17
   2   1   3    2.80    0.13
   2   1   3    2.44    0.23
  -3  -1  -3    0.39    0.13
  -3  -1  -3    0.46    0.07
  -3  -1  -3    0.30    0.18
  -3  -1  -3    0.58    0.13
   3   1   3    0.34    0.15
   3   1   3    0.48    0.13
   3   1   3    0.50    0.14
   3   1   3    0.25    0.12
   3   1   3    0.36    0.15
   3   1   3    0.47    0.14
   3   1   3    0.27    0.17
  -4  -1  -3    1.22    0.23
  -4  -1  -3    1.63    0.19
  -4  -1  -3    1.51    0.21
  -4  -1  -3    1.78    0.12
  -4  -1  -3    1.50    0.26
   4   1   3    1.56    0.18
   4   1   3    1.32    0.23
   4   1   3    1.87    0.26
   4   1   3    1.21    0.24
   4   1   3    1.89    0.21
   4   1   3    1.96    0.24
  -5  -1  -3    0.98    0.27
  -5  -1  -3    0.95    0.16
  -5  -1  -3    0.92    0.11
  -5  -1  -3    1.35    0.27
  -5  -1  -3    1.06    0.16
  -5  -1  -3    1.10    0.20
   5   1   3    0.86    0.27
   5   1   3    0.90    0.23
   5   1   3    1.02    0.23
   5   1   3    0.88    0.22
   5   1   3    0.54    0.14
  -6  -1  -3    9.10    0.32
  -6  -1  -3    8.24    0.59
  -6  -1  -3    7.86    0.56
  -6  -1  -3    8.74    0.34
  -6  -1  -3    8.62    0.35
  -6  -1  -3    9.24    0.50
   6   1   3    9.00    0.62
   6   1   3    9.12    0.52
   6   1   3    8.68    0.36
  -7  -1  -3    6.66    0.60
  -7  -1  -3    6.87    0.30
  -7  -1  -3    6.55    0.27
  -7  -1  -3    7.20    0.48
  -7  -1  -3    7.11    0.58
  -7  -1  -3    6.44    0.43
   7   1   3    7.11    0.69
   7   1   3    7.34    0.52
  -8  -1  -3    1.29    0.40
  -8  -1  -3    1.57    0.36
  -8  -1  -3    1.67    0.31
   8   1   3    1.86    0.36
   8   1   3    0.90    0.39
  -9  -1  -3    3.23    0.54
   9   1   3    3.12    0.49
   9   1   3    3.35    0.59
  10   1   3    1.01    0.44
  10   1   3    1.08    0.40
  11  -2  -3    1.70    0.49
  10  -2  -3    0.61    0.35
 -10   2   3    0.50    0.36
 -10   2   3    0.49    0.27
   9  -2  -3    0.39    0.32
  -9   2   3    0.22    0.16
  -9   2   3    0.23    0.26
  -9   2   3    0.38    0.31
  -9   2   3    0.01    0.20
  -9   2   3    0.37    0.26
   8  -2  -3    6.02    0.33
   8  -2  -3    6.48    0.63
   8  -2  -3    6.14    0.50
  -8   2   3    6.79    0.63
  -8   2   3    6.89    0.50
  -8   2   3    7.19    0.51
  -8   2   3    6.79    0.40
  -8   2   3    6.47    0.67
  -8   2   3    6.19    0.32
   7  -2  -3   10.00    0.57
   7  -2  -3   10.25    0.55
   7  -2  -3    9.48    0.43
   7  -2  -3   11.01    0.64
  -7   2   3   11.08    0.68
  -7   2   3    9.94    0.41
  -7   2   3    9.49    0.42
  -7   2   3   11.21    0.66
  -7   2   3   10.10    0.54
  -7   2   3    9.68    0.45
  -7   2   3    9.82    0.55
   6  -2  -3    5.47    0.33
   6  -2  -3    4.96    0.38
   6  -2  -3    5.64    0.51
   6  -2  -3    5.34    0.37
   6  -2  -3    5.13    0.37
  -6   2   3    5.53    0.36
  -6   2   3    5.83    0.31
  -6   2   3    4.65    0.45
  -6   2   3    5.68    0.51
  -6   2   3    4.94    0.30
  -6   2   3    6.12    0.39
   5  -2  -3    1.83    0.24
   5  -2  -3    1.81    0.28
   5  -2  -3    1.53    0.22
   5  -2  -3    1.20    0.20
   5  -2  -3    1.60    0.22
  -5   2   3    1.82    0.29
  -5   2   3    1.39    0.21
  -5   2   3    1.90    0.29
  -5   2   3    1.71    0.21
  -5   2   3    2.10    0.23
   4  -2  -3   16.39    0.43
   4  -2  -3   15.45    0.53
   4  -2  -3   15.98    0.56
   4  -2  -3   16.52    0.51
   4  -2  -3   16.88    0.57
   4  -2  -3   15.30    0.58
  -4   2   3   15.27    0.53
  -4   2   3   15.97    0.54
  -4   2   3   16.41    0.65
  -4   2   3   16.69    0.56
  -4   2   3   15.73    0.62
   3  -2  -3   15.58    0.57
   3  -2  -3   16.51    0.52
   3  -2  -3   16.14    0.54
   3  -2  -3   16.76    0.56
   3  -2  -3   16.88    0.46
   3  -2  -3   16.37    0.48
  -3   2   3   16.16    0.58
  -3   2   3   16.10    0.51
  -3   2   3   16.27    0.54
  -3   2   3   16.29    0.58
  -3   2   3   16.69    0.54
   2  -2  -3   -0.02    0.08
   2  -2  -3   -0.08    0.07
   2  -2  -3   -0.02    0.04
   2  -2  -3   -0.05    0.11
   2  -2  -3    0.11    0.11
   2  -2  -3    0.13    0.09
  -2   2   3   -0.04    0.10
  -2   2   3    0.02    0.09
  -2   2   3    0.06    0.10
  -2   2   3    0.05    0.10
  -2   2   3   -0.01    0.10
   1  -2  -3    2.29    0.23
   1  -2  -3    2.58    0.17
   1  -2  -3    2.38    0.17
   1  -2  -3    2.47    0.17
  -1   2   3    2.15    0.16
  -1   2   3    2.60    0.24
  -1   2   3    2.14    0.21
   0  -2  -3   10.17    0.30
   0  -2  -3    9.99    0.39
   0   2   3   10.86    0.31
   0   2   3   10.53    0.39
   0   2   3   10.77    0.33
   0   2   3   10.32    0.36
   0   2   3   10.85    0.40
  -1  -2  -3    0.21    0.11
  -1  -2  -3    0.28    0.08
  -1  -2  -3    0.39    0.08
  -1  -2  -3    0.54    0.13
  -1  -2  -3    0.40    0.13
   1   2   3    0.26    0.09
   1   2   3    0.17    0.07
   1   2   3    0.11    0.11
   1   2   3    0.39    0.12
  -2  -2  -3   18.38    0.47
  -2  -2  -3   17.84    0.56
  -2  -2  -3   18.20    0.56
  -2  -2  -3   18.93    0.62
   2   2   3   18.45    0.56
   2   2   3   18.24    0.62
   2   2   3   18.63    0.48
   2   2   3   18.85    0.61
   2   2   3   19.04    0.59
   2   2   3   18.12    0.48
  -3  -2  -3    4.18    0.32
  -3  -2  -3    4.36    0.26
  -3  -2  -3    3.85    0.19
   3   2   3    3.77    0.25
   3   2   3    4.79    0.32
   3   2   3    4.33    0.21
   3   2   3    4.38    0.33
   3   2   3    4.48    0.34
   3   2   3    3.86    0.24
  -4  -2  -3    2.37    0.22
  -4  -2  -3    1.55    0.23
  -4  -2  -3    2.54    0.16
   4   2   3    2.33    0.30
   4   2   3    2.08    0.28
   4   2   3    2.20    0.22
   4   2   3    2.18    0.23
   4   2   3    2.36    0.26
   4   2   3    2.72    0.36
  -5  -2  -3    1.95    0.29
  -5  -2  -3    2.63    0.38
  -5  -2  -3    2.63    0.23
  -5  -2  -3    2.62    0.19
   5   2   3    2.74    0.21
   5   2   3    2.40    0.23
   5   2   3    2.39    0.34
   5   2   3    3.05    0.34
   5   2   3    2.48    0.38
  -6  -2  -3   10.96    0.38
  -6  -2  -3    9.95    0.64
  -6  -2  -3   10.60    0.58
  -6  -2  -3   10.05    0.62
  -6  -2  -3   11.11    0.37
  -6  -2  -3   10.69    0.38
   6   2   3   10.48    0.39
   6   2   3   11.03    0.69
   6   2   3   10.75    0.56
  -7  -2  -3    8.32    0.35
  -7  -2  -3    8.23    0.63
  -7  -2  -3    8.11    0.52
  -7  -2  -3    8.89    0.61
  -7  -2  -3    8.26    0.55
   7   2   3    8.03    0.55
   7   2   3    8.70    0.67
  -8  -2  -3    2.14    0.42
  -8  -2  -3    2.05    0.36
  -8  -2  -3    2.51    0.46
   8   2   3    2.71    0.54
   8   2   3    2.14    0.40
  -9  -2  -3    0.18    0.35
  -9  -2  -3    0.36    0.24
   9   2   3    0.21    0.35
   9   2   3    0.84    0.34
  10   2   3    2.56    0.48
  10   2   3    2.24    0.56
  11  -3  -3    0.88    0.43
  10  -3  -3    1.48    0.44
 -10   3   3    1.31    0.42
   9  -3  -3    0.82    0.36
  -9   3   3    0.82    0.33
  -9   3   3    0.96    0.35
  -9   3   3    1.35    0.32
   8  -3  -3    0.29    0.16
   8  -3  -3    0.27    0.24
   8  -3  -3   -0.16    0.25
  -8   3   3    0.32    0.17
  -8   3   3    0.54    0.26
  -8   3   3    0.13    0.12
  -8   3   3    0.30    0.26
  -8   3   3    0.13    0.15
  -8   3   3    0.44    0.23
   7  -3  -3    0.05    0.18
   7  -3  -3    0.18    0.17
   7  -3  -3   -0.05    0.22
  -7   3   3    0.15    0.15
  -7   3   3    0.33    0.17
  -7   3   3   -0.21    0.21
  -7   3   3    0.07    0.22
  -7   3   3    0.29    0.12
  -7   3   3    0.26    0.20
   6  -3  -3    4.43    0.40
   6  -3  -3    4.87    0.43
   6  -3  -3    4.73    0.36
   6  -3  -3    4.03    0.44
   6  -3  -3    4.01    0.32
  -6   3   3    4.05    0.43
  -6   3   3    4.08    0.32
  -6   3   3    4.34    0.33
  -6   3   3    4.18    0.44
  -6   3   3    4.60    0.37
   5  -3  -3    0.11    0.14
   5  -3  -3    0.10    0.17
   5  -3  -3    0.03    0.11
   5  -3  -3    0.22    0.14
   5  -3  -3   -0.04    0.14
  -5   3   3    0.03    0.17
  -5   3   3    0.15    0.17
  -5   3   3    0.16    0.14
  -5   3   3    0.02    0.13
  -5   3   3    0.02    0.13
   4  -3  -3    8.32    0.43
   4  -3  -3    7.94    0.40
   4  -3  -3    7.86    0.37
   4  -3  -3    8.68    0.46
  -4   3   3    8.27    0.40
  -4   3   3    8.92    0.48
  -4   3   3    8.04    0.42
  -4   3   3    7.98    0.42
  -4   3   3    8.71    0.47
   3  -3  -3   76.78    1.73
   3  -3  -3   80.18    1.80
   3  -3  -3   77.38    1.82
  -3   3   3   80.47    1.83
  -3   3   3   78.79    1.78
  -3   3   3   78.66    1.83
  -3   3   3   79.71    1.80
  -3   3   3   78.98    1.78
   2  -3  -3   11.17    0.49
   2  -3  -3   10.69    0.42
   2  -3  -3   11.42    0.42
  -2   3   3   11.28    0.43
  -2   3   3   11.20    0.43
  -2   3   3   11.79    0.44
  -2   3   3   11.11    0.47
  -2   3   3   11.49    0.48
  -2   3   3   11.88    0.42
   1  -3  -3   11.98    0.38
   1  -3  -3   11.92    0.39
   1  -3  -3   10.81    0.47
   1  -3  -3   11.89    0.43
  -1   3   3   11.42    0.37
  -1   3   3   11.30    0.47
  -1   3   3   11.21    0.40
  -1   3   3   11.10    0.47
  -1   3   3   11.78    0.39
   0  -3  -3   16.62    0.58
   0  -3  -3   15.08    0.48
   0  -3  -3   16.21    0.43
   0   3   3   16.28    0.52
   0   3   3   16.30    0.47
   0   3   3   15.94    0.41
   0   3   3   15.22    0.55
   0   3   3   15.94    0.41
   0   3   3   16.69    0.56
  -1  -3  -3    0.46    0.16
  -1  -3  -3    0.77    0.17
  -1  -3  -3    0.88    0.10
  -1  -3  -3    0.60    0.13
   1   3   3    0.81    0.17
   1   3   3    0.66    0.12
   1   3   3    0.60    0.17
   1   3   3    0.94    0.14
   1   3   3    0.72    0.17
  -2  -3  -3    6.09    0.36
  -2  -3  -3    6.09    0.34
  -2  -3  -3    6.50    0.27
  -2  -3  -3    5.81    0.23
  -2  -3  -3    5.41    0.32
   2   3   3    6.43    0.34
   2   3   3    6.03    0.27
   2   3   3    6.07    0.33
   2   3   3    5.90    0.36
   2   3   3    6.12    0.37
  -3  -3  -3    0.12    0.14
  -3  -3  -3    0.24    0.11
  -3  -3  -3    0.09    0.11
  -3  -3  -3    0.16    0.08
   3   3   3    0.08    0.10
   3   3   3   -0.05    0.14
   3   3   3    0.12    0.09
   3   3   3    0.10    0.11
   3   3   3    0.23    0.14
   3   3   3   -0.06    0.12
  -4  -3  -3   21.01    0.65
  -4  -3  -3   21.65    0.60
  -4  -3  -3   22.62    0.82
   4   3   3   21.68    0.83
   4   3   3   21.02    0.79
   4   3   3   21.35    0.67
   4   3   3   23.05    0.67
   4   3   3   21.88    0.64
   4   3   3   21.46    0.83
  -5  -3  -3   10.23    0.39
  -5  -3  -3   10.07    0.58
  -5  -3  -3   10.32    0.40
   5   3   3   10.76    0.60
   5   3   3   10.28    0.41
   5   3   3   10.08    0.40
   5   3   3   10.28    0.50
   5   3   3    9.73    0.61
  -6  -3  -3    5.75    0.30
  -6  -3  -3    5.89    0.49
  -6  -3  -3    6.43    0.55
  -6  -3  -3    5.88    0.27
  -6  -3  -3    6.83    0.53
  -6  -3  -3    6.22    0.48
   6   3   3    6.76    0.63
   6   3   3    5.93    0.43
   6   3   3    6.40    0.52
   6   3   3    6.37    0.30
  -7  -3  -3    4.76    0.48
  -7  -3  -3    5.88    0.58
  -7  -3  -3    6.04    0.63
  -7  -3  -3    6.16    0.32
   7   3   3    5.71    0.62
   7   3   3    5.91    0.68
   7   3   3    5.33    0.52
  -8  -3  -3    0.57    0.28
  -8  -3  -3    0.18    0.31
  -8  -3  -3    0.51    0.24
   8   3   3    0.73    0.29
   8   3   3    0.60    0.40
  -9  -3  -3   -0.20    0.24
   9   3   3    0.19    0.28
   9   3   3   -0.33    0.30
  11  -4  -3    0.89    0.42
  10  -4  -3    3.17    0.58
 -10   4   3    4.22    0.63
   9  -4  -3    6.82    0.73
  -9   4   3    6.46    0.60
  -9   4   3    6.69    0.46
  -9   4   3    6.56    0.44
  -9   4   3    5.78    0.69
   8  -4  -3    0.67    0.33
   8  -4  -3    0.50    0.22
  -8   4   3    0.89    0.25
  -8   4   3    0.61    0.10
  -8   4   3    0.24    0.29
  -8   4   3    0.49    0.30
  -8   4   3    0.19    0.22
  -8   4   3    0.63    0.21
   7  -4  -3   -0.12    0.21
   7  -4  -3    0.07    0.19
   7  -4  -3    0.10    0.20
  -7   4   3    0.03    0.21
  -7   4   3    0.04    0.19
  -7   4   3    0.49    0.19
  -7   4   3    0.11    0.18
  -7   4   3    0.14    0.25
  -7   4   3    0.07    0.08
   6  -4  -3    0.75    0.25
   6  -4  -3    0.75    0.23
   6  -4  -3    1.17    0.25
   6  -4  -3    0.38    0.24
  -6   4   3    0.51    0.20
  -6   4   3    0.15    0.19
  -6   4   3    1.09    0.30
  -6   4   3    0.42    0.26
  -6   4   3    0.21    0.17
   5  -4  -3    0.90    0.25
   5  -4  -3    0.82    0.19
   5  -4  -3    0.90    0.21
   5  -4  -3    0.68    0.23
   5  -4  -3    1.12    0.13
  -5   4   3    0.98    0.25
  -5   4   3    0.84    0.21
  -5   4   3    0.57    0.21
  -5   4   3    1.18    0.23
  -5   4   3    0.97    0.25
   4  -4  -3    0.51    0.15
   4  -4  -3    0.34    0.20
   4  -4  -3    0.24    0.15
   4  -4  -3    0.26    0.16
  -4   4   3    0.37    0.14
  -4   4   3    0.40    0.17
  -4   4   3    0.54    0.20
  -4   4   3    0.27    0.15
  -4   4   3    0.28    0.19
  -4   4   3    0.40    0.19
   3  -4  -3    3.56    0.30
   3  -4  -3    3.34    0.36
  -3   4   3    3.87    0.31
  -3   4   3    3.93    0.31
  -3   4   3    4.35    0.29
  -3   4   3    4.29    0.21
  -3   4   3    4.12    0.33
  -3   4   3    4.25    0.39
  -3   4   3    3.80    0.37
   2  -4  -3    2.07    0.30
   2  -4  -3    2.08    0.23
   2  -4  -3    1.97    0.22
  -2   4   3    2.21    0.25
  -2   4   3    2.24    0.23
  -2   4   3    1.95    0.28
  -2   4   3    2.38    0.19
  -2   4   3    2.10    0.22
  -2   4   3    2.02    0.20
  -2   4   3    2.26    0.30
   1  -4  -3    5.50    0.33
   1  -4  -3    4.77    0.31
   1  -4  -3    5.29    0.39
   1  -4  -3    5.46    0.27
  -1   4   3    5.48    0.37
  -1   4   3    5.66    0.30
  -1   4   3    5.36    0.27
  -1   4   3    5.93    0.39
  -1   4   3    5.68    0.31
  -1   4   3    5.67    0.16
   0  -4  -3   79.30    1.86
   0  -4  -3   78.30    1.64
   0  -4  -3   80.05    1.76
   0  -4  -3   79.41    1.81
   0   4   3   83.16    1.74
   0   4   3   78.90    1.63
   0   4   3   75.95    1.82
   0   4   3   77.74    1.62
   0   4   3   79.04    1.83
   0   4   3   80.08    1.83
  -1  -4  -3    7.15    0.23
  -1  -4  -3    7.34    0.40
  -1  -4  -3    7.22    0.34
  -1  -4  -3    8.05    0.41
   1   4   3    7.26    0.40
   1   4   3    7.12    0.32
   1   4   3    7.61    0.42
   1   4   3    7.58    0.33
   1   4   3    7.83    0.41
  -2  -4  -3    1.28    0.10
  -2  -4  -3    1.57    0.23
  -2  -4  -3    1.18    0.16
  -2  -4  -3    1.09    0.20
   2   4   3    1.88    0.25
   2   4   3    1.39    0.23
   2   4   3    1.48    0.21
   2   4   3    1.27    0.17
   2   4   3    1.33    0.24
  -3  -4  -3   19.24    0.58
  -3  -4  -3   19.85    0.65
  -3  -4  -3   19.51    0.66
  -3  -4  -3   19.20    0.50
  -3  -4  -3   18.92    0.73
   3   4   3   19.10    0.61
   3   4   3   19.23    0.77
   3   4   3   19.48    0.66
   3   4   3   19.69    0.73
   3   4   3   19.10    0.70
  -4  -4  -3   12.20    0.49
  -4  -4  -3   12.10    0.45
  -4  -4  -3   12.03    0.49
  -4  -4  -3   12.05    0.61
   4   4   3   12.32    0.63
   4   4   3   12.14    0.59
   4   4   3   12.38    0.66
   4   4   3   13.13    0.51
   4   4   3   12.93    0.49
  -5  -4  -3   12.69    0.71
  -5  -4  -3   12.96    0.67
  -5  -4  -3   12.98    0.49
  -5  -4  -3   13.38    0.48
   5   4   3   12.86    0.72
   5   4   3   12.98    0.50
   5   4   3   13.41    0.69
  -6  -4  -3    2.79    0.40
  -6  -4  -3    2.67    0.24
  -6  -4  -3    2.79    0.25
   6   4   3    2.21    0.38
   6   4   3    2.59    0.45
   6   4   3    2.80    0.35
  -7  -4  -3    2.12    0.39
  -7  -4  -3    1.68    0.36
  -7  -4  -3    1.92    0.43
  -7  -4  -3    1.50    0.21
  -7  -4  -3    2.06    0.30
   7   4   3    1.85    0.35
   7   4   3    1.36    0.36
   7   4   3    1.80    0.44
  -8  -4  -3    3.11    0.47
  -8  -4  -3    4.92    0.64
   8   4   3    3.77    0.57
   8   4   3    5.41    0.56
   8   4   3    4.00    0.64
   9   4   3   -0.11    0.39
  11  -5  -3    0.54    0.40
  10  -5  -3    0.03    0.31
 -10   5   3    0.13    0.31
   9  -5  -3    1.97    0.35
   9  -5  -3    1.74    0.43
  -9   5   3    1.57    0.33
  -9   5   3    1.57    0.42
  -9   5   3    1.78    0.33
  -9   5   3    1.36    0.34
   8  -5  -3    1.79    0.41
   8  -5  -3    1.46    0.33
  -8   5   3    1.48    0.39
  -8   5   3    1.58    0.38
  -8   5   3    1.03    0.31
  -8   5   3    1.82    0.32
  -8   5   3    1.22    0.30
   7  -5  -3    0.08    0.20
   7  -5  -3    0.79    0.32
   7  -5  -3    0.35    0.25
  -7   5   3    0.18    0.19
  -7   5   3   -0.08    0.17
  -7   5   3    0.10    0.22
  -7   5   3    0.17    0.24
  -7   5   3   -0.22    0.21
  -7   5   3    0.30    0.23
   6  -5  -3    1.17    0.11
   6  -5  -3    1.21    0.28
   6  -5  -3    1.31    0.32
   6  -5  -3    0.80    0.23
   6  -5  -3    1.22    0.32
  -6   5   3    1.51    0.31
  -6   5   3    1.09    0.24
  -6   5   3    1.07    0.26
  -6   5   3    0.96    0.28
  -6   5   3    1.47    0.34
  -6   5   3    0.79    0.27
   5  -5  -3   12.63    0.60
   5  -5  -3   11.66    0.63
   5  -5  -3   11.72    0.54
   5  -5  -3   12.37    0.59
   5  -5  -3   11.33    0.44
  -5   5   3   10.54    0.51
  -5   5   3   10.74    0.59
  -5   5   3   11.20    0.56
  -5   5   3   10.98    0.60
  -5   5   3   11.14    0.61
  -5   5   3   10.91    0.61
  -5   5   3   11.18    0.30
   4  -5  -3    0.59    0.16
   4  -5  -3    0.36    0.15
   4  -5  -3    0.23    0.22
   4  -5  -3    0.79    0.20
  -4   5   3    0.50    0.09
  -4   5   3    0.64    0.22
  -4   5   3    0.52    0.23
  -4   5   3    0.79    0.18
  -4   5   3    0.20    0.17
  -4   5   3    0.60    0.19
  -4   5   3    0.48    0.17
   3  -5  -3    2.29    0.27
   3  -5  -3    2.62    0.36
  -3   5   3    2.11    0.26
  -3   5   3    2.81    0.35
  -3   5   3    1.93    0.26
  -3   5   3    2.12    0.24
  -3   5   3    2.27    0.18
  -3   5   3    2.70    0.35
  -3   5   3    2.70    0.27
   2  -5  -3    5.08    0.47
   2  -5  -3    4.88    0.29
   2  -5  -3    5.21    0.34
  -2   5   3    5.30    0.37
  -2   5   3    5.09    0.28
  -2   5   3    5.24    0.32
  -2   5   3    4.66    0.31
  -2   5   3    5.28    0.42
  -2   5   3    5.24    0.40
  -2   5   3    4.83    0.27
   1  -5  -3    0.76    0.17
   1  -5  -3    1.14    0.22
   1  -5  -3    1.10    0.27
   1  -5  -3    1.18    0.15
  -1   5   3    1.12    0.18
  -1   5   3    1.01    0.26
  -1   5   3    1.26    0.10
  -1   5   3    1.05    0.17
  -1   5   3    1.21    0.26
  -1   5   3    0.97    0.14
   0  -5  -3    5.11    0.23
   0  -5  -3    5.41    0.33
   0  -5  -3    4.78    0.38
   0  -5  -3    4.89    0.32
   0  -5  -3    4.86    0.33
   0   5   3    4.82    0.32
   0   5   3    4.61    0.23
   0   5   3    4.55    0.28
   0   5   3    5.40    0.20
   0   5   3    5.55    0.41
   0   5   3    4.93    0.38
  -1  -5  -3    6.67    0.43
  -1  -5  -3    6.43    0.39
  -1  -5  -3    6.16    0.34
   1   5   3    6.20    0.31
   1   5   3    6.89    0.34
   1   5   3    6.21    0.41
   1   5   3    6.58    0.42
   1   5   3    6.44    0.42
  -2  -5  -3   11.05    0.45
  -2  -5  -3   11.69    0.55
  -2  -5  -3   11.43    0.55
   2   5   3   10.50    0.56
   2   5   3   10.60    0.45
   2   5   3   11.73    0.53
   2   5   3   11.14    0.52
   2   5   3   11.25    0.48
   2   5   3   11.10    0.53
  -3  -5  -3   42.69    1.26
  -3  -5  -3   40.19    1.14
  -3  -5  -3   40.64    1.06
  -3  -5  -3   41.85    1.15
  -3  -5  -3   40.25    0.85
   3   5   3   39.72    1.13
   3   5   3   40.41    1.21
   3   5   3   40.41    1.29
   3   5   3   41.04    1.17
   3   5   3   40.77    1.09
  -4  -5  -3    6.21    0.39
  -4  -5  -3    7.32    0.41
  -4  -5  -3    6.32    0.25
  -4  -5  -3    6.40    0.36
  -4  -5  -3    6.30    0.49
   4   5   3    6.86    0.48
   4   5   3    6.70    0.50
   4   5   3    6.77    0.39
   4   5   3    5.74    0.39
  -5  -5  -3   10.84    0.49
  -5  -5  -3   12.08    0.49
  -5  -5  -3   11.66    0.43
  -5  -5  -3   11.04    0.39
  -5  -5  -3   11.13    0.66
  -5  -5  -3   11.09    0.49
   5   5   3   11.11    0.64
   5   5   3   11.34    0.53
   5   5   3   11.62    0.50
   5   5   3   11.49    0.69
  -6  -5  -3    1.86    0.38
  -6  -5  -3    2.12    0.24
  -6  -5  -3    1.57    0.21
  -6  -5  -3    1.82    0.24
   6   5   3    2.05    0.40
   6   5   3    2.01    0.43
  -7  -5  -3    0.31    0.28
  -7  -5  -3   -0.02    0.27
   7   5   3   -0.02    0.31
   7   5   3   -0.12    0.25
  -8  -5  -3    4.39    0.69
  -8  -5  -3    3.45    0.58
   8   5   3    3.49    0.58
   8   5   3    4.59    0.69
   9   5   3   -0.21    0.34
  10  -6  -3    0.39    0.38
   9  -6  -3    0.39    0.26
   9  -6  -3   -0.12    0.27
  -9   6   3    0.28    0.24
  -9   6   3    0.43    0.28
  -9   6   3    0.39    0.30
   8  -6  -3    1.43    0.37
   8  -6  -3    1.13    0.37
  -8   6   3    1.17    0.32
  -8   6   3    1.35    0.39
  -8   6   3    1.25    0.36
  -8   6   3    1.50    0.35
  -8   6   3    1.46    0.36
   7  -6  -3    0.09    0.25
   7  -6  -3   -0.04    0.24
  -7   6   3   -0.01    0.24
  -7   6   3    0.13    0.23
  -7   6   3    0.67    0.27
  -7   6   3    0.09    0.24
  -7   6   3   -0.19    0.19
   6  -6  -3    1.19    0.31
   6  -6  -3    0.77    0.27
   6  -6  -3    0.71    0.15
   6  -6  -3    0.82    0.29
  -6   6   3    0.94    0.23
  -6   6   3    1.10    0.30
  -6   6   3    1.33    0.33
  -6   6   3    1.03    0.31
  -6   6   3    0.89    0.29
  -6   6   3    0.80    0.26
   5  -6  -3    2.65    0.39
   5  -6  -3    2.18    0.40
   5  -6  -3    2.46    0.33
   5  -6  -3    1.62    0.24
   5  -6  -3    1.87    0.33
  -5   6   3    2.41    0.31
  -5   6   3    1.90    0.37
  -5   6   3    2.59    0.36
  -5   6   3    2.29    0.37
  -5   6   3    2.10    0.33
  -5   6   3    2.25    0.37
   4  -6  -3    0.24    0.23
   4  -6  -3    0.01    0.15
   4  -6  -3    0.19    0.14
  -4   6   3   -0.02    0.07
  -4   6   3    0.23    0.17
  -4   6   3    0.27    0.18
  -4   6   3    0.04    0.17
  -4   6   3   -0.08    0.13
  -4   6   3    0.40    0.22
  -4   6   3    0.11    0.20
   3  -6  -3   12.40    0.57
   3  -6  -3   11.99    0.58
   3  -6  -3   12.10    0.67
  -3   6   3   11.44    0.63
  -3   6   3   11.51    0.53
  -3   6   3   12.25    0.44
  -3   6   3   12.06    0.53
  -3   6   3   11.16    0.55
  -3   6   3   11.69    0.49
  -3   6   3   11.88    0.64
   2  -6  -3    3.46    0.44
   2  -6  -3    3.80    0.36
  -2   6   3    2.77    0.37
  -2   6   3    3.77    0.44
  -2   6   3    3.79    0.29
  -2   6   3    3.57    0.28
  -2   6   3    3.50    0.27
  -2   6   3    3.39    0.13
   1  -6  -3    0.20    0.10
   1  -6  -3    0.37    0.23
   1  -6  -3    0.26    0.15
   1  -6  -3    0.14    0.16
  -1   6   3    0.43    0.15
  -1   6   3    0.22    0.07
  -1   6   3    0.33    0.14
  -1   6   3    0.10    0.18
  -1   6   3    0.39    0.11
  -1   6   3    0.28    0.21
   0  -6  -3    2.37    0.35
   0  -6  -3    2.31    0.27
   0  -6  -3    3.17    0.31
   0  -6  -3    2.07    0.27
   0  -6  -3    2.79    0.19
   0   6   3    2.73    0.20
   0   6   3    2.41    0.35
   0   6   3    3.00    0.29
   0   6   3    3.12    0.39
   0   6   3    2.83    0.15
   0   6   3    3.54    0.35
  -1  -6  -3    2.08    0.25
  -1  -6  -3    1.86    0.27
  -1  -6  -3    2.68    0.36
   1   6   3    2.40    0.32
   1   6   3    2.34    0.24
   1   6   3    2.70    0.35
   1   6   3    2.75    0.36
   1   6   3    2.34    0.26
  -2  -6  -3    8.58    0.44
  -2  -6  -3    8.97    0.53
   2   6   3    8.61    0.44
   2   6   3    9.22    0.55
   2   6   3    8.99    0.45
   2   6   3    8.78    0.53
   2   6   3    9.66    0.52
   2   6   3    8.81    0.51
  -3  -6  -3    2.23    0.33
  -3  -6  -3    1.76    0.33
  -3  -6  -3    2.23    0.27
   3   6   3    2.18    0.32
   3   6   3    2.00    0.34
   3   6   3    1.89    0.30
   3   6   3    1.68    0.26
  -4  -6  -3    0.10    0.18
  -4  -6  -3    0.06    0.14
  -4  -6  -3   -0.08    0.22
  -4  -6  -3    0.29    0.18
   4   6   3    0.39    0.18
   4   6   3    0.07    0.14
   4   6   3    0.11    0.21
   4   6   3    0.15    0.21
  -5  -6  -3    1.97    0.28
  -5  -6  -3    1.98    0.39
  -5  -6  -3    1.48    0.12
  -5  -6  -3    1.86    0.14
  -5  -6  -3    1.92    0.27
  -5  -6  -3    1.92    0.26
   5   6   3    1.55    0.27
   5   6   3    1.71    0.27
   5   6   3    1.60    0.34
   5   6   3    1.83    0.36
  -6  -6  -3    7.04    0.42
  -6  -6  -3    8.31    0.64
   6   6   3    7.24    0.67
   6   6   3    8.60    0.79
  -7  -6  -3    1.05    0.38
   7   6   3    1.31    0.42
   7   6   3    2.76    0.49
   8   6   3    0.28    0.30
   8   6   3    0.22    0.37
  10  -7  -3    0.23    0.35
 -10   7   3    0.76    0.33
 -10   7   3   -0.17    0.26
   9  -7  -3    1.67    0.41
   9  -7  -3    1.95    0.48
  -9   7   3    1.56    0.37
  -9   7   3    2.34    0.47
  -9   7   3    1.93    0.42
   8  -7  -3    2.28    0.46
   8  -7  -3    1.41    0.40
  -8   7   3    2.01    0.40
  -8   7   3    1.72    0.42
  -8   7   3    2.30    0.43
  -8   7   3    2.14    0.39
   7  -7  -3    0.17    0.29
   7  -7  -3    0.30    0.30
  -7   7   3    0.63    0.30
  -7   7   3    0.25    0.24
  -7   7   3    0.19    0.25
  -7   7   3    0.53    0.27
  -7   7   3    0.50    0.29
   6  -7  -3    1.24    0.25
   6  -7  -3    1.46    0.38
   6  -7  -3    1.48    0.36
  -6   7   3    1.35    0.35
  -6   7   3    1.42    0.32
  -6   7   3    1.52    0.37
  -6   7   3    2.41    0.41
  -6   7   3    1.47    0.32
   5  -7  -3    1.91    0.28
   5  -7  -3    2.58    0.38
   5  -7  -3    2.56    0.44
  -5   7   3    2.15    0.33
  -5   7   3    1.90    0.33
  -5   7   3    2.34    0.42
  -5   7   3    1.71    0.37
  -5   7   3    2.67    0.34
  -5   7   3    2.17    0.31
   4  -7  -3    0.39    0.29
   4  -7  -3   -0.06    0.18
   4  -7  -3    0.46    0.20
  -4   7   3    0.23    0.17
  -4   7   3    0.04    0.17
  -4   7   3    0.32    0.25
  -4   7   3    0.64    0.29
  -4   7   3    0.35    0.22
  -4   7   3    0.11    0.21
   3  -7  -3    0.84    0.30
   3  -7  -3    1.02    0.23
   3  -7  -3    0.94    0.25
  -3   7   3    1.27    0.21
  -3   7   3    1.07    0.21
  -3   7   3    0.79    0.30
  -3   7   3    1.12    0.25
  -3   7   3    1.03    0.18
  -3   7   3    1.13    0.24
  -3   7   3    1.08    0.09
  -3   7   3    0.93    0.30
   2  -7  -3   -0.49    0.18
   2  -7  -3    0.28    0.22
   2  -7  -3    0.01    0.16
  -2   7   3    0.27    0.25
  -2   7   3    0.55    0.26
  -2   7   3    0.42    0.15
  -2   7   3    0.42    0.07
  -2   7   3    0.53    0.16
  -2   7   3    0.24    0.14
   1  -7  -3    6.77    0.54
   1  -7  -3    5.30    0.52
   1  -7  -3    5.34    0.41
   1  -7  -3    5.17    0.40
  -1   7   3    4.75    0.35
  -1   7   3    5.70    0.24
  -1   7   3    5.48    0.28
  -1   7   3    5.68    0.56
  -1   7   3    5.50    0.38
  -1   7   3    5.53    0.55
   0  -7  -3    1.79    0.16
   0  -7  -3    2.05    0.28
   0  -7  -3    3.12    0.43
   0  -7  -3    2.44    0.33
   0  -7  -3    2.06    0.28
   0   7   3    2.33    0.22
   0   7   3    2.14    0.38
   0   7   3    2.44    0.30
   0   7   3    2.32    0.33
   0   7   3    2.09    0.37
   0   7   3    1.83    0.13
  -1  -7  -3    9.49    0.54
  -1  -7  -3    9.40    0.50
  -1  -7  -3    9.67    0.32
  -1  -7  -3    8.88    0.58
  -1  -7  -3    9.79    0.56
   1   7   3    9.84    0.49
   1   7   3    9.03    0.56
   1   7   3    8.68    0.42
   1   7   3    9.53    0.59
   1   7   3    8.59    0.57
  -2  -7  -3    0.39    0.22
  -2  -7  -3    0.70    0.21
  -2  -7  -3    0.76    0.26
   2   7   3    0.89    0.22
   2   7   3    0.48    0.20
   2   7   3    0.51    0.19
   2   7   3    0.51    0.24
   2   7   3    0.89    0.27
  -3  -7  -3    1.39    0.33
  -3  -7  -3    1.34    0.29
  -3  -7  -3    1.29    0.23
   3   7   3    0.96    0.24
   3   7   3    1.18    0.30
   3   7   3    0.87    0.24
   3   7   3    1.31    0.30
  -4  -7  -3    9.26    0.51
  -4  -7  -3    9.35    0.55
  -4  -7  -3    8.71    0.53
  -4  -7  -3    8.80    0.65
   4   7   3    9.08    0.54
   4   7   3    8.33    0.56
   4   7   3    8.64    0.51
   4   7   3    9.47    0.63
  -5  -7  -3    0.14    0.18
  -5  -7  -3   -0.02    0.17
  -5  -7  -3    0.15    0.18
  -5  -7  -3    0.57    0.29
   5   7   3    0.73    0.28
   5   7   3   -0.03    0.17
   5   7   3    0.15    0.27
   5   7   3    0.10    0.19
  -6  -7  -3    6.50    0.46
  -6  -7  -3    7.40    0.70
   6   7   3    5.83    0.61
   6   7   3    6.32    0.69
   7   7   3    1.22    0.39
   7   7   3    1.41    0.46
   8   7   3    0.37    0.33
   8   7   3   -0.28    0.29
  10  -8  -3    0.13    0.36
 -10   8   3   -0.20    0.25
 -10   8   3    0.34    0.30
   9  -8  -3    1.07    0.41
   9  -8  -3   -0.29    0.31
  -9   8   3    0.00    0.25
  -9   8   3    0.19    0.30
  -9   8   3    0.47    0.33
   8  -8  -3    0.43    0.35
   8  -8  -3    0.57    0.34
  -8   8   3    0.56    0.32
  -8   8   3    1.32    0.37
  -8   8   3    0.86    0.35
   7  -8  -3    0.93    0.38
   7  -8  -3    0.36    0.34
  -7   8   3    0.93    0.29
  -7   8   3    0.81    0.33
  -7   8   3    0.82    0.36
  -7   8   3    0.57    0.30
  -7   8   3    0.63    0.31
   6  -8  -3    3.25    0.54
   6  -8  -3    3.42    0.49
  -6   8   3    3.85    0.45
  -6   8   3    4.32    0.61
  -6   8   3    3.52    0.47
  -6   8   3    3.83    0.48
  -6   8   3    3.43    0.54
   5  -8  -3    8.55    0.54
   5  -8  -3   10.44    0.77
  -5   8   3    8.58    0.60
  -5   8   3    9.61    0.57
  -5   8   3    8.14    0.76
  -5   8   3    8.75    0.62
  -5   8   3    9.93    0.73
   4  -8  -3    0.72    0.33
   4  -8  -3    0.42    0.22
  -4   8   3    0.22    0.17
  -4   8   3    0.46    0.23
  -4   8   3    0.49    0.30
  -4   8   3    0.41    0.27
  -4   8   3    0.36    0.27
   3  -8  -3    0.80    0.26
   3  -8  -3    0.37    0.26
   3  -8  -3    0.51    0.31
  -3   8   3    0.93    0.22
  -3   8   3    0.54    0.28
  -3   8   3    0.63    0.21
  -3   8   3    0.55    0.30
   2  -8  -3    2.15    0.34
   2  -8  -3    1.63    0.38
  -2   8   3    2.35    0.42
  -2   8   3    1.12    0.34
  -2   8   3    2.05    0.24
  -2   8   3    1.60    0.28
  -2   8   3    1.62    0.14
   1  -8  -3    3.58    0.39
   1  -8  -3    3.12    0.36
   1  -8  -3    3.76    0.53
  -1   8   3    4.27    0.55
  -1   8   3    3.55    0.22
  -1   8   3    4.75    0.57
  -1   8   3    3.75    0.24
   0  -8  -3    3.23    0.36
   0  -8  -3    3.38    0.38
   0  -8  -3    3.23    0.37
   0  -8  -3    3.38    0.48
   0   8   3    3.96    0.39
   0   8   3    3.57    0.48
   0   8   3    3.96    0.27
   0   8   3    4.03    0.53
  -1  -8  -3    0.33    0.23
  -1  -8  -3    0.16    0.19
  -1  -8  -3    0.53    0.08
  -1  -8  -3    0.43    0.22
  -1  -8  -3    0.82    0.29
   1   8   3    0.68    0.22
   1   8   3    0.42    0.26
   1   8   3    0.53    0.18
   1   8   3    0.27    0.24
  -2  -8  -3    0.02    0.06
  -2  -8  -3   -0.10    0.16
  -2  -8  -3    0.15    0.25
  -2  -8  -3   -0.40    0.18
   2   8   3    0.10    0.25
   2   8   3   -0.03    0.15
   2   8   3    0.17    0.20
   2   8   3    0.10    0.16
   2   8   3    0.07    0.21
  -3  -8  -3    3.07    0.43
  -3  -8  -3    2.70    0.36
  -3  -8  -3    2.39    0.40
   3   8   3    2.70    0.42
   3   8   3    3.02    0.42
   3   8   3    2.61    0.42
   3   8   3    2.37    0.34
   3   8   3    3.17    0.39
  -4  -8  -3   11.11    0.72
  -4  -8  -3    9.36    0.60
  -4  -8  -3   11.16    0.64
  -4  -8  -3    9.92    0.56
   4   8   3    9.98    0.68
   4   8   3   11.34    0.64
   4   8   3    9.68    0.62
  -5  -8  -3    6.09    0.54
  -5  -8  -3    5.75    0.46
  -5  -8  -3    4.58    0.43
  -5  -8  -3    5.52    0.62
   5   8   3    5.30    0.57
   5   8   3    4.44    0.53
   5   8   3    6.90    0.71
   6   8   3   -0.16    0.22
   6   8   3    0.23    0.30
   7   8   3    1.75    0.44
   7   8   3    1.97    0.52
   9  -9  -3    0.10    0.36
   9  -9  -3    0.79    0.39
  -9   9   3    0.28    0.32
  -9   9   3    0.15    0.32
   8  -9  -3    0.87    0.39
   8  -9  -3    1.49    0.45
  -8   9   3    0.13    0.30
  -8   9   3    0.60    0.29
  -8   9   3    0.17    0.33
   7  -9  -3    1.19    0.38
   7  -9  -3    0.77    0.39
  -7   9   3    1.61    0.45
  -7   9   3    1.77    0.37
  -7   9   3    1.30    0.37
  -7   9   3    1.48    0.41
   6  -9  -3    0.73    0.32
   6  -9  -3    1.06    0.39
  -6   9   3    1.06    0.38
  -6   9   3    0.68    0.26
  -6   9   3    1.00    0.34
  -6   9   3    0.55    0.28
  -6   9   3    0.18    0.31
   5  -9  -3    1.27    0.44
  -5   9   3    0.91    0.34
  -5   9   3    0.80    0.39
  -5   9   3    1.41    0.32
  -5   9   3    0.51    0.21
  -5   9   3    1.36    0.40
   4  -9  -3    0.28    0.34
  -4   9   3    0.60    0.34
  -4   9   3    0.19    0.17
  -4   9   3    0.42    0.23
  -4   9   3    0.61    0.34
  -4   9   3    0.26    0.25
   3  -9  -3    0.50    0.33
  -3   9   3    0.66    0.33
  -3   9   3    0.69    0.34
  -3   9   3    1.09    0.22
   2  -9  -3    1.04    0.40
  -2   9   3    1.14    0.36
  -2   9   3    1.30    0.40
  -2   9   3    1.22    0.21
   1  -9  -3    0.46    0.25
   1  -9  -3    0.56    0.32
  -1   9   3    0.39    0.31
  -1   9   3    0.46    0.32
  -1   9   3    0.34    0.12
  -1   9   3    0.41    0.11
   0  -9  -3    0.13    0.22
   0  -9  -3    0.66    0.24
   0  -9  -3    0.67    0.31
   0   9   3    0.95    0.18
   0   9   3    0.35    0.29
   0   9   3    0.82    0.34
  -1  -9  -3    0.43    0.25
  -1  -9  -3    0.41    0.23
  -1  -9  -3    0.60    0.29
   1   9   3    0.52    0.30
   1   9   3    0.21    0.17
   1   9   3    0.08    0.24
  -2  -9  -3    5.48    0.61
  -2  -9  -3    3.61    0.40
  -2  -9  -3    5.02    0.52
   2   9   3    4.19    0.47
   2   9   3    3.79    0.50
   2   9   3    4.59    0.43
   2   9   3    4.87    0.60
  -3  -9  -3    0.55    0.24
  -3  -9  -3    0.54    0.30
  -3  -9  -3    0.57    0.28
   3   9   3    0.53    0.27
   3   9   3    0.81    0.32
   3   9   3    0.79    0.30
   3   9   3    0.69    0.25
  -4  -9  -3    3.25    0.47
  -4  -9  -3    2.94    0.40
  -4  -9  -3    3.42    0.50
  -4  -9  -3    3.07    0.46
   4   9   3    3.34    0.47
   4   9   3    2.87    0.42
   4   9   3    3.45    0.48
  -5  -9  -3    0.62    0.29
  -5  -9  -3    0.83    0.27
   5   9   3    1.13    0.34
   5   9   3    0.93    0.35
   6   9   3    0.28    0.33
   6   9   3    0.25    0.30
   8 -10  -3   -0.05    0.34
   8 -10  -3    0.22    0.37
  -8  10   3    0.83    0.31
  -8  10   3    0.20    0.36
  -8  10   3    0.10    0.31
   7 -10  -3    0.49    0.39
   7 -10  -3    0.59    0.34
  -7  10   3    0.56    0.36
  -7  10   3    0.49    0.41
  -7  10   3    0.31    0.26
   6 -10  -3    0.75    0.41
   6 -10  -3    0.20    0.29
  -6  10   3    0.61    0.30
  -6  10   3    0.65    0.39
  -6  10   3    0.60    0.37
  -6  10   3    0.67    0.26
   5 -10  -3    7.62    0.85
  -5  10   3    6.10    0.75
  -5  10   3    5.46    0.71
  -5  10   3    7.52    0.58
  -5  10   3    5.88    0.47
   4 -10  -3    0.92    0.39
  -4  10   3    0.28    0.32
  -4  10   3    1.22    0.41
  -4  10   3    1.40    0.28
   3 -10  -3    2.19    0.51
  -3  10   3    2.15    0.29
  -3  10   3    2.19    0.51
  -3  10   3    1.59    0.45
   2 -10  -3    3.40    0.59
  -2  10   3    4.20    0.60
  -2  10   3    2.91    0.53
   1 -10  -3    4.32    0.61
   1 -10  -3    2.74    0.41
  -1  10   3    3.07    0.53
  -1  10   3    4.00    0.59
   0 -10  -3    0.60    0.33
   0 -10  -3    0.44    0.27
   0 -10  -3    0.05    0.23
   0  10   3    0.46    0.16
   0  10   3    0.46    0.31
   0  10   3    0.84    0.36
  -1 -10  -3    4.53    0.50
  -1 -10  -3    3.62    0.44
  -1 -10  -3    4.66    0.62
   1  10   3    2.90    0.50
   1  10   3    4.53    0.36
   1  10   3    5.31    0.65
  -2 -10  -3    3.36    0.52
  -2 -10  -3    3.44    0.49
  -2 -10  -3    3.27    0.43
   2  10   3    3.63    0.40
   2  10   3    3.45    0.45
   2  10   3    4.75    0.61
   2  10   3    4.29    0.57
  -3 -10  -3    1.85    0.42
  -3 -10  -3    1.58    0.38
  -3 -10  -3    2.22    0.39
   3  10   3    1.60    0.37
   3  10   3    2.12    0.37
   3  10   3    2.18    0.44
   3  10   3    2.23    0.44
  -4 -10  -3    0.00    0.25
  -4 -10  -3    0.35    0.28
   4  10   3   -0.16    0.23
   4  10   3    0.06    0.28
   4  10   3    0.11    0.25
   5  10   3    0.29    0.32
   5  10   3    0.12    0.26
   7 -11  -3    0.47    0.38
   7 -11  -3    0.42    0.35
  -7  11   3   -0.29    0.31
  -7  11   3    0.20    0.32
   6 -11  -3   -0.14    0.32
   6 -11  -3    0.00    0.33
  -6  11   3    0.86    0.33
  -6  11   3    0.23    0.33
  -6  11   3    0.05    0.29
   5 -11  -3    3.11    0.61
  -5  11   3    2.22    0.52
  -5  11   3    1.91    0.49
   4 -11  -3    1.96    0.52
  -4  11   3    3.01    0.59
  -4  11   3    3.44    0.62
   3 -11  -3    0.03    0.30
  -3  11   3    0.35    0.33
  -3  11   3    0.28    0.33
   2 -11  -3    0.70    0.41
  -2  11   3    0.46    0.37
  -2  11   3    0.74    0.38
   1 -11  -3   -0.06    0.31
  -1  11   3    0.53    0.37
  -1  11   3   -0.04    0.31
   0 -11  -3    0.69    0.40
   0  11   3    0.91    0.38
   0  11   3    1.20    0.38
  -1 -11  -3   -0.02    0.25
  -1 -11  -3   -0.31    0.25
   1  11   3    0.02    0.26
   1  11   3   -0.25    0.23
  -2 -11  -3    2.93    0.54
  -2 -11  -3    2.76    0.47
   2  11   3    2.97    0.44
   2  11   3    4.08    0.61
   2  11   3    3.16    0.39
   2  11   3    3.72    0.56
  -3 -11  -3    0.08    0.28
   3  11   3   -0.05    0.29
   3  11   3    0.07    0.23
   3  11   3   -0.32    0.21
  -4 -11  -3    0.37    0.31
  -4 -11  -3    0.53    0.33
   4  11   3    0.13    0.26
   4  11   3    0.41    0.30
   6 -12  -3    0.67    0.42
   6 -12  -3    0.58    0.39
  -6  12   3    0.15    0.37
  -6  12   3    0.54    0.42
   5 -12  -3    0.86    0.43
  -5  12   3    0.58    0.38
  -5  12   3    0.54    0.37
   4 -12  -3    1.93    0.55
  -4  12   3    2.00    0.52
  -4  12   3    2.37    0.53
   3 -12  -3    1.89    0.53
  -3  12   3    1.86    0.49
  -3  12   3    2.18    0.53
   2 -12  -3    2.55    0.57
  -2  12   3    1.64    0.49
  -2  12   3    1.72    0.50
   1 -12  -3    0.67    0.39
  -1  12   3    0.95    0.43
  -1  12   3    1.13    0.43
   0 -12  -3    1.05    0.41
   0  12   3    0.64    0.37
   0  12   3    1.26    0.44
  -1 -12  -3    1.52    0.47
   1  12   3    1.20    0.33
   1  12   3    1.37    0.42
   1  12   3    1.38    0.47
  -2 -12  -3    0.53    0.37
   2  12   3    0.71    0.33
   2  12   3    0.46    0.33
   2  12   3    0.78    0.42
  -3 -12  -3    0.48    0.34
   3  12   3    0.35    0.36
   3  12   3   -0.30    0.23
   4 -13  -3   -0.26    0.37
  -4  13   3    0.55    0.42
  -4  13   3    0.06    0.37
   3 -13  -3    0.66    0.44
  -3  13   3    0.46    0.39
  -3  13   3   -0.13    0.36
   2 -13  -3    0.54    0.43
  -2  13   3    1.16    0.48
  -2  13   3    0.79    0.42
   1 -13  -3    0.06    0.36
  -1  13   3    0.44    0.36
  -1  13   3    0.27    0.35
   0 -13  -3    1.80    0.54
   0  13   3    1.58    0.52
   0  13   3    0.12    0.37
   2  13  -4    0.35    0.34
   2  13  -4    0.48    0.32
   2  13  -4   -0.08    0.31
  -2 -13   4    0.49    0.36
   1  13  -4    0.44    0.31
   1  13  -4    1.06    0.45
  -1 -13   4    1.17    0.35
  -1 -13   4    0.48    0.41
   0  13  -4    1.81    0.38
   0  13  -4    2.16    0.53
   0 -13   4    1.56    0.51
  -1  13  -4    0.72    0.40
  -1  13  -4    0.64    0.28
   1 -13   4    0.54    0.45
  -2  13  -4    3.01    0.62
  -2  13  -4    1.16    0.33
   2 -13   4    2.25    0.59
  -3  13  -4    0.28    0.38
   3 -13   4    0.55    0.43
   3 -13   4    0.01    0.35
  -4  13  -4    0.09    0.36
   4 -13   4    0.43    0.46
   4 -13   4    0.91    0.49
   4  12  -4    1.21    0.41
   4  12  -4    0.66    0.35
   4  12  -4    0.43    0.31
  -4 -12   4    0.63    0.34
   3  12  -4    3.23    0.55
   3  12  -4    2.47    0.46
   3  12  -4    3.43    0.58
  -3 -12   4    2.79    0.53
   2  12  -4    1.27    0.43
   2  12  -4    1.59    0.39
  -2 -12   4    1.76    0.41
  -2 -12   4    1.42    0.45
   1  12  -4   -0.20    0.22
   1  12  -4    0.35    0.31
  -1 -12   4    0.46    0.28
  -1 -12   4    0.48    0.34
   0  12  -4   -0.23    0.29
   0  12  -4    0.08    0.23
   0 -12   4   -0.11    0.32
   0 -12   4   -0.18    0.28
   0 -12   4   -0.18    0.21
  -1  12  -4    0.31    0.25
  -1  12  -4    0.04    0.30
   1 -12   4    0.63    0.37
   1 -12   4    0.21    0.33
  -2  12  -4    0.06    0.32
  -2  12  -4    0.25    0.23
   2 -12   4    0.16    0.30
   2 -12   4   -0.30    0.27
  -3  12  -4    0.95    0.42
   3 -12   4    1.24    0.53
   3 -12   4    0.97    0.45
  -4  12  -4    0.31    0.37
   4 -12   4    0.07    0.34
   4 -12   4    0.06    0.40
  -5  12  -4   -0.08    0.35
   5 -12   4   -0.25    0.33
   5 -12   4   -0.26    0.34
  -6  12  -4    1.85    0.54
   6 -12   4    1.67    0.57
   6 -12   4    1.41    0.54
   6  11  -4    2.52    0.52
   5  11  -4    2.99    0.52
   4  11  -4    1.59    0.41
   4  11  -4    2.05    0.42
   4  11  -4    2.13    0.42
  -4 -11   4    1.84    0.42
   3  11  -4    2.87    0.47
   3  11  -4    2.72    0.47
   3  11  -4    3.86    0.59
  -3 -11   4    2.14    0.46
  -3 -11   4    2.44    0.44
   2  11  -4    2.31    0.42
   2  11  -4    2.92    0.52
  -2 -11   4    2.77    0.45
  -2 -11   4    2.04    0.47
   1  11  -4    0.20    0.29
   1  11  -4    0.18    0.22
  -1 -11   4   -0.14    0.25
  -1 -11   4    0.10    0.21
  -1 -11   4    0.52    0.34
   0  11  -4    7.18    0.55
   0  11  -4    7.10    0.78
   0 -11   4    7.65    0.84
   0 -11   4    7.16    0.57
   0 -11   4    7.44    0.75
  -1  11  -4    0.02    0.20
  -1  11  -4    0.02    0.28
   1 -11   4    0.22    0.30
   1 -11   4    0.24    0.19
   1 -11   4   -0.23    0.27
   1 -11   4   -0.04    0.20
  -2  11  -4    2.89    0.55
  -2  11  -4    3.00    0.43
   2 -11   4    1.72    0.47
   2 -11   4    2.75    0.56
   2 -11   4    2.37    0.38
  -3  11  -4    1.21    0.42
  -3  11  -4    0.04    0.27
   3 -11   4    0.75    0.37
   3 -11   4    0.13    0.32
   3 -11   4    0.55    0.28
  -4  11  -4    3.50    0.63
   4 -11   4    2.37    0.54
   4 -11   4    2.84    0.57
  -5  11  -4    0.80    0.39
   5 -11   4    0.26    0.34
   5 -11   4   -0.05    0.31
  -6  11  -4    0.52    0.37
   6 -11   4    0.22    0.38
   6 -11   4    0.70    0.44
  -7  11  -4    0.28    0.34
   7 -11   4    0.40    0.43
   7 -11   4    0.55    0.47
   7  10  -4    0.00    0.31
   6  10  -4    0.56    0.34
   5  10  -4    2.92    0.50
  -5 -10   4    2.52    0.40
   4  10  -4    5.23    0.62
   4  10  -4    4.25    0.52
   4  10  -4    3.47    0.49
  -4 -10   4    5.13    0.57
  -4 -10   4    4.78    0.59
   3  10  -4   -0.16    0.23
   3  10  -4    0.10    0.25
  -3 -10   4    0.16    0.26
  -3 -10   4    0.05    0.26
  -3 -10   4   -0.08    0.15
  -3 -10   4   -0.09    0.19
   2  10  -4    2.91    0.48
   2  10  -4    3.23    0.44
  -2 -10   4    3.85    0.49
  -2 -10   4    3.19    0.37
  -2 -10   4    4.01    0.46
  -2 -10   4    4.25    0.56
  -2 -10   4    4.02    0.54
   1  10  -4    3.09    0.51
   1  10  -4    2.86    0.39
  -1 -10   4    2.27    0.33
  -1 -10   4    3.29    0.53
  -1 -10   4    2.63    0.37
  -1 -10   4    2.83    0.47
  -1 -10   4    3.52    0.46
   0  10  -4    2.82    0.50
   0  10  -4    3.26    0.40
   0 -10   4    3.40    0.40
   0 -10   4    2.46    0.35
   0 -10   4    4.18    0.58
   0 -10   4    2.57    0.49
   0 -10   4    2.83    0.38
  -1  10  -4    1.49    0.42
  -1  10  -4    0.84    0.20
   1 -10   4    1.09    0.39
   1 -10   4    1.03    0.24
   1 -10   4    1.27    0.30
   1 -10   4    1.33    0.41
  -2  10  -4    1.51    0.43
  -2  10  -4    0.96    0.31
   2 -10   4    1.32    0.42
   2 -10   4    1.50    0.23
   2 -10   4    0.71    0.26
   2 -10   4    1.25    0.43
  -3  10  -4    0.56    0.35
  -3  10  -4    0.62    0.28
  -3  10  -4    0.84    0.20
   3 -10   4    0.41    0.25
   3 -10   4    1.02    0.40
   3 -10   4    0.63    0.38
  -4  10  -4    5.07    0.47
  -4  10  -4    6.65    0.78
  -4  10  -4    4.54    0.52
   4 -10   4    5.37    0.71
   4 -10   4    4.14    0.47
   4 -10   4    5.33    0.71
  -5  10  -4    1.74    0.34
  -5  10  -4    1.55    0.47
   5 -10   4    0.94    0.41
   5 -10   4    1.13    0.44
  -6  10  -4    0.49    0.28
  -6  10  -4    0.21    0.32
   6 -10   4    0.02    0.33
   6 -10   4    0.70    0.38
  -7  10  -4   -0.01    0.33
  -7  10  -4    0.54    0.32
   7 -10   4    0.70    0.42
   7 -10   4    0.93    0.42
   8 -10   4    0.47    0.40
   8 -10   4    0.54    0.43
   7   9  -4    3.03    0.54
   6   9  -4    1.67    0.43
   6   9  -4    2.20    0.41
   5   9  -4    2.55    0.36
   5   9  -4    3.78    0.44
   5   9  -4    3.39    0.42
   5   9  -4    2.99    0.51
  -5  -9   4    2.93    0.49
  -5  -9   4    1.89    0.30
  -5  -9   4    3.25    0.44
  -5  -9   4    2.66    0.39
   4   9  -4    3.29    0.50
   4   9  -4    3.70    0.37
   4   9  -4    2.47    0.40
  -4  -9   4    3.14    0.49
  -4  -9   4    2.61    0.36
  -4  -9   4    2.55    0.33
  -4  -9   4    3.19    0.45
   3   9  -4   -0.11    0.19
   3   9  -4    0.36    0.16
   3   9  -4    0.13    0.21
  -3  -9   4    0.32    0.24
  -3  -9   4   -0.08    0.25
  -3  -9   4    0.07    0.15
  -3  -9   4    0.06    0.20
  -3  -9   4    0.04    0.21
   2   9  -4   11.64    0.71
   2   9  -4   11.97    0.45
   2   9  -4   12.16    0.37
   2   9  -4   11.78    0.65
  -2  -9   4   12.47    0.74
  -2  -9   4   11.64    0.70
  -2  -9   4   12.01    0.58
  -2  -9   4   13.31    0.66
  -2  -9   4   11.99    0.72
   1   9  -4    2.62    0.22
   1   9  -4    1.76    0.40
   1   9  -4    1.86    0.32
   1   9  -4    2.37    0.21
  -1  -9   4    2.25    0.35
  -1  -9   4    2.24    0.44
  -1  -9   4    2.53    0.45
  -1  -9   4    2.08    0.31
  -1  -9   4    2.38    0.34
   0   9  -4    6.46    0.35
   0   9  -4    5.43    0.60
   0   9  -4    6.37    0.45
   0  -9   4    5.86    0.44
   0  -9   4    7.30    0.51
   0  -9   4    6.92    0.49
   0  -9   4    5.73    0.61
   0  -9   4    5.35    0.63
  -1   9  -4    2.15    0.18
  -1   9  -4    1.85    0.42
  -1   9  -4    2.40    0.27
  -1   9  -4    2.52    0.36
   1  -9   4    2.93    0.33
   1  -9   4    1.98    0.30
   1  -9   4    2.22    0.45
   1  -9   4    1.88    0.44
   1  -9   4    1.92    0.31
  -2   9  -4    4.49    0.45
  -2   9  -4    3.51    0.54
   2  -9   4    4.54    0.34
   2  -9   4    4.35    0.60
   2  -9   4    4.57    0.45
   2  -9   4    4.94    0.64
   2  -9   4    3.98    0.45
  -3   9  -4    3.41    0.41
  -3   9  -4    3.11    0.50
   3  -9   4    3.03    0.39
   3  -9   4    3.31    0.55
   3  -9   4    3.96    0.26
   3  -9   4    3.62    0.56
  -4   9  -4    0.00    0.27
  -4   9  -4    0.06    0.23
   4  -9   4    0.64    0.38
   4  -9   4    0.04    0.22
   4  -9   4   -0.13    0.30
  -5   9  -4    2.57    0.40
  -5   9  -4    2.43    0.49
   5  -9   4    2.96    0.56
   5  -9   4    2.94    0.55
  -6   9  -4    0.91    0.38
   6  -9   4    1.03    0.44
   6  -9   4    0.66    0.37
  -7   9  -4    0.22    0.32
   7  -9   4    0.35    0.34
   7  -9   4   -0.15    0.33
  -8   9  -4    0.10    0.34
  -8   9  -4   -0.24    0.26
   8  -9   4   -0.32    0.33
   8  -9   4    0.13    0.35
   8  -9   4   -0.12    0.33
   8   8  -4    0.08    0.31
   8   8  -4   -0.08    0.28
   7   8  -4    4.25    0.52
   7   8  -4    4.08    0.59
   6   8  -4    6.71    0.53
   6   8  -4    7.02    0.73
  -6  -8   4    6.35    0.67
  -6  -8   4    7.94    0.55
   5   8  -4    0.53    0.27
   5   8  -4    0.86    0.23
   5   8  -4    0.95    0.25
   5   8  -4    1.39    0.28
  -5  -8   4    1.06    0.24
  -5  -8   4    1.49    0.29
  -5  -8   4    0.94    0.33
  -5  -8   4    1.17    0.27
   4   8  -4    4.78    0.48
   4   8  -4    4.47    0.53
   4   8  -4    4.41    0.35
  -4  -8   4    4.03    0.45
  -4  -8   4    3.63    0.35
  -4  -8   4    3.76    0.40
  -4  -8   4    4.45    0.53
   3   8  -4   15.13    0.74
   3   8  -4   15.57    0.76
   3   8  -4   13.72    0.53
  -3  -8   4   14.84    0.62
  -3  -8   4   16.00    0.82
  -3  -8   4   15.73    0.72
  -3  -8   4   15.33    0.75
  -3  -8   4   15.63    0.70
   2   8  -4   -0.09    0.17
   2   8  -4    0.06    0.10
   2   8  -4    0.02    0.16
   2   8  -4   -0.12    0.21
   2   8  -4    0.23    0.09
  -2  -8   4    0.10    0.19
  -2  -8   4    0.13    0.18
  -2  -8   4   -0.01    0.20
  -2  -8   4   -0.02    0.20
  -2  -8   4    0.03    0.13
   1   8  -4    8.12    0.72
   1   8  -4    7.91    0.58
   1   8  -4    7.64    0.48
   1   8  -4    7.59    0.33
   1   8  -4    8.74    0.52
   1   8  -4    7.39    0.30
  -1  -8   4    7.18    0.52
  -1  -8   4    7.84    0.58
  -1  -8   4    7.95    0.59
  -1  -8   4    7.64    0.48
  -1  -8   4    8.66    0.46
   0   8  -4    1.73    0.22
   0   8  -4    1.31    0.34
   0   8  -4    1.60    0.39
   0   8  -4    1.68    0.30
   0  -8   4    1.92    0.30
   0  -8   4    2.21    0.41
   0  -8   4    1.68    0.26
   0  -8   4    2.11    0.41
   0  -8   4    2.11    0.30
  -1   8  -4    4.89    0.32
  -1   8  -4    5.75    0.42
  -1   8  -4    5.09    0.42
  -1   8  -4    5.28    0.58
  -1   8  -4    5.43    0.57
   1  -8   4    4.85    0.56
   1  -8   4    5.57    0.40
   1  -8   4    4.96    0.58
   1  -8   4    5.38    0.40
   1  -8   4    5.94    0.42
  -2   8  -4   10.91    0.58
  -2   8  -4   10.75    0.72
  -2   8  -4    9.35    0.63
  -2   8  -4    9.68    0.52
   2  -8   4    9.87    0.72
   2  -8   4   10.64    0.58
   2  -8   4    9.68    0.71
   2  -8   4   10.09    0.46
   2  -8   4    8.98    0.62
   2  -8   4   10.74    0.56
  -3   8  -4    1.43    0.30
  -3   8  -4    1.19    0.35
  -3   8  -4    1.51    0.25
  -3   8  -4    1.83    0.34
   3  -8   4    1.47    0.17
   3  -8   4    1.89    0.35
   3  -8   4    1.40    0.29
   3  -8   4    1.40    0.30
   3  -8   4    1.01    0.37
   3  -8   4    1.79    0.40
  -4   8  -4    1.70    0.31
  -4   8  -4    1.26    0.23
  -4   8  -4    1.23    0.30
  -4   8  -4    2.33    0.44
   4  -8   4    1.83    0.44
   4  -8   4    1.64    0.29
   4  -8   4    2.08    0.33
   4  -8   4    1.34    0.40
  -5   8  -4    0.08    0.15
  -5   8  -4    0.12    0.25
  -5   8  -4    0.03    0.27
   5  -8   4    0.40    0.32
   5  -8   4    0.74    0.36
  -6   8  -4    3.92    0.56
  -6   8  -4    4.98    0.38
  -6   8  -4    4.56    0.50
   6  -8   4    6.02    0.74
   6  -8   4    4.44    0.63
  -7   8  -4   -0.46    0.20
   7  -8   4   -0.10    0.32
   7  -8   4   -0.17    0.27
   7  -8   4    0.24    0.32
  -8   8  -4    0.71    0.36
   8  -8   4    0.64    0.38
   8  -8   4    0.00    0.33
   8  -8   4    0.69    0.38
  -9   8  -4    0.08    0.29
   9  -8   4    0.13    0.37
   9  -8   4    0.35    0.38
   9  -8   4   -0.17    0.34
   9   7  -4    1.79    0.47
   9   7  -4    1.86    0.51
   8   7  -4    4.78    0.58
   8   7  -4    4.04    0.64
   7   7  -4    1.47    0.42
   7   7  -4    1.42    0.36
  -7  -7   4    0.88    0.27
  -7  -7   4    1.13    0.36
   6   7  -4   10.21    0.61
   6   7  -4    9.14    0.68
  -6  -7   4   10.07    0.57
  -6  -7   4    9.15    0.44
  -6  -7   4    9.49    0.39
  -6  -7   4   10.08    0.72
   5   7  -4    1.58    0.26
   5   7  -4    1.02    0.25
   5   7  -4    1.72    0.27
   5   7  -4    0.57    0.28
  -5  -7   4    1.46    0.25
  -5  -7   4    1.36    0.29
  -5  -7   4    1.35    0.34
  -5  -7   4    1.24    0.15
   4   7  -4    4.89    0.54
   4   7  -4    5.01    0.35
   4   7  -4    5.00    0.46
   4   7  -4    3.52    0.41
  -4  -7   4    5.10    0.53
  -4  -7   4    4.49    0.34
  -4  -7   4    4.81    0.39
  -4  -7   4    4.40    0.41
  -4  -7   4    4.35    0.43
   3   7  -4    2.46    0.36
   3   7  -4    2.50    0.37
   3   7  -4    3.17    0.38
   3   7  -4    2.84    0.19
   3   7  -4    3.03    0.27
  -3  -7   4    2.99    0.35
  -3  -7   4    2.70    0.31
  -3  -7   4    3.23    0.30
  -3  -7   4    3.53    0.44
  -3  -7   4    2.95    0.38
   2   7  -4    5.21    0.25
   2   7  -4    6.28    0.54
   2   7  -4    5.31    0.50
   2   7  -4    6.32    0.44
   2   7  -4    5.46    0.41
   2   7  -4    5.09    0.26
  -2  -7   4    4.93    0.39
  -2  -7   4    5.45    0.33
  -2  -7   4    5.58    0.52
  -2  -7   4    5.67    0.45
   1   7  -4    1.48    0.25
   1   7  -4    1.74    0.15
   1   7  -4    1.14    0.28
   1   7  -4    1.41    0.26
   1   7  -4    1.51    0.18
   1   7  -4    1.45    0.31
  -1  -7   4    1.34    0.31
  -1  -7   4    1.21    0.22
  -1  -7   4    1.41    0.21
  -1  -7   4    1.08    0.29
  -1  -7   4    1.48    0.31
   0   7  -4   19.73    0.87
   0   7  -4   17.65    0.58
   0   7  -4   17.99    0.68
   0   7  -4   17.57    0.83
   0   7  -4   18.54    0.69
   0  -7   4   18.32    0.86
   0  -7   4   18.92    0.68
   0  -7   4   18.50    0.82
   0  -7   4   18.68    0.67
   0  -7   4   18.88    0.85
  -1   7  -4    2.22    0.39
  -1   7  -4    2.51    0.28
  -1   7  -4    1.92    0.25
  -1   7  -4    2.74    0.38
   1  -7   4    2.25    0.27
   1  -7   4    2.29    0.27
   1  -7   4    2.44    0.40
   1  -7   4    2.34    0.39
   1  -7   4    2.79    0.38
  -2   7  -4    3.70    0.47
  -2   7  -4    4.12    0.31
  -2   7  -4    4.40    0.39
  -2   7  -4    3.68    0.43
   2  -7   4    4.37    0.35
   2  -7   4    3.08    0.44
   2  -7   4    4.92    0.43
   2  -7   4    3.73    0.41
   2  -7   4    4.05    0.50
  -3   7  -4    0.11    0.13
  -3   7  -4    0.25    0.18
  -3   7  -4    0.33    0.20
  -3   7  -4   -0.04    0.21
   3  -7   4    0.34    0.17
   3  -7   4   -0.24    0.19
   3  -7   4    0.40    0.19
   3  -7   4    0.17    0.19
   3  -7   4    0.20    0.10
   3  -7   4    0.16    0.29
  -4   7  -4    5.21    0.48
  -4   7  -4    4.47    0.55
  -4   7  -4    5.62    0.36
  -4   7  -4    5.00    0.41
   4  -7   4    4.01    0.43
   4  -7   4    5.56    0.60
   4  -7   4    4.93    0.57
   4  -7   4    4.54    0.40
  -5   7  -4    0.41    0.26
  -5   7  -4   -0.21    0.21
  -5   7  -4    0.49    0.19
  -5   7  -4    0.23    0.15
   5  -7   4    0.06    0.28
   5  -7   4    0.34    0.30
   5  -7   4    0.10    0.16
  -6   7  -4   -0.02    0.13
  -6   7  -4   -0.04    0.25
  -6   7  -4   -0.29    0.20
   6  -7   4    0.26    0.32
   6  -7   4   -0.21    0.24
  -7   7  -4    0.66    0.33
   7  -7   4    0.67    0.37
   7  -7   4    1.37    0.43
   7  -7   4    0.59    0.34
  -8   7  -4    2.89    0.51
   8  -7   4    3.03    0.55
   8  -7   4    2.81    0.53
   8  -7   4    2.51    0.50
  -9   7  -4    0.38    0.32
   9  -7   4    0.24    0.33
   9  -7   4   -0.18    0.34
   9  -7   4    0.32    0.34
   9   6  -4    1.03    0.38
   9   6  -4    1.85    0.48
  -9  -6   4    1.03    0.37
   8   6  -4    1.41    0.46
   8   6  -4    1.76    0.40
  -8  -6   4    1.65    0.31
  -8  -6   4    1.56    0.40
  -8  -6   4    0.82    0.25
  -8  -6   4    1.79    0.33
   7   6  -4    0.15    0.24
   7   6  -4    0.34    0.28
  -7  -6   4    0.37    0.18
  -7  -6   4    0.40    0.18
  -7  -6   4    0.03    0.12
  -7  -6   4    0.33    0.19
  -7  -6   4    0.34    0.26
   6   6  -4    0.26    0.27
   6   6  -4   -0.03    0.20
  -6  -6   4   -0.22    0.16
  -6  -6   4    0.05    0.09
  -6  -6   4   -0.19    0.22
  -6  -6   4    0.10    0.13
  -6  -6   4   -0.10    0.10
   5   6  -4    9.83    0.54
   5   6  -4    9.76    0.66
   5   6  -4   10.20    0.46
  -5  -6   4    9.03    0.63
  -5  -6   4    9.98    0.55
  -5  -6   4   10.09    0.43
  -5  -6   4   10.46    0.39
  -5  -6   4   10.32    0.46
   4   6  -4    4.81    0.34
   4   6  -4    4.74    0.37
   4   6  -4    5.05    0.41
   4   6  -4    5.36    0.51
  -4  -6   4    4.93    0.35
  -4  -6   4    5.22    0.26
  -4  -6   4    5.62    0.54
  -4  -6   4    5.55    0.39
  -4  -6   4    5.04    0.37
   3   6  -4    4.61    0.44
   3   6  -4    5.55    0.56
   3   6  -4    4.20    0.39
   3   6  -4    4.47    0.28
   3   6  -4    4.67    0.38
   3   6  -4    4.61    0.24
  -3  -6   4    4.60    0.35
  -3  -6   4    4.16    0.40
  -3  -6   4    4.73    0.22
  -3  -6   4    4.77    0.36
  -3  -6   4    4.10    0.46
  -3  -6   4    4.41    0.29
   2   6  -4    2.09    0.17
   2   6  -4    2.51    0.19
   2   6  -4    1.53    0.27
   2   6  -4    2.15    0.37
   2   6  -4    1.85    0.25
   2   6  -4    2.10    0.30
  -2  -6   4    1.45    0.30
  -2  -6   4    2.12    0.32
  -2  -6   4    2.46    0.33
  -2  -6   4    2.38    0.27
  -2  -6   4    1.74    0.20
   1   6  -4    1.23    0.27
   1   6  -4    1.26    0.10
   1   6  -4    1.34    0.28
   1   6  -4    1.33    0.11
   1   6  -4    1.52    0.17
   1   6  -4    1.36    0.22
  -1  -6   4    1.51    0.28
  -1  -6   4    1.51    0.19
  -1  -6   4    1.66    0.29
  -1  -6   4    1.47    0.22
  -1  -6   4    0.92    0.25
   0   6  -4   39.23    1.06
   0   6  -4   37.20    0.96
   0   6  -4   36.80    1.19
   0   6  -4   37.18    1.24
   0   6  -4   39.11    1.03
   0  -6   4   37.91    1.18
   0  -6   4   37.62    1.02
   0  -6   4   38.58    1.03
   0  -6   4   37.69    1.23
   0  -6   4   36.54    1.19
  -1   6  -4    3.68    0.32
  -1   6  -4    2.47    0.33
  -1   6  -4    2.58    0.37
  -1   6  -4    3.47    0.31
   1  -6   4    3.27    0.26
   1  -6   4    3.03    0.39
   1  -6   4    3.35    0.42
   1  -6   4    2.38    0.32
   1  -6   4    3.64    0.32
  -2   6  -4    0.81    0.16
  -2   6  -4    0.80    0.21
  -2   6  -4    1.11    0.21
  -2   6  -4    0.41    0.24
   2  -6   4    0.49    0.24
   2  -6   4    0.94    0.20
   2  -6   4    1.01    0.24
   2  -6   4    1.30    0.21
   2  -6   4    0.43    0.24
  -3   6  -4    1.12    0.29
  -3   6  -4    0.69    0.21
  -3   6  -4    0.90    0.22
  -3   6  -4    1.13    0.18
   3  -6   4    1.15    0.21
   3  -6   4    0.92    0.29
   3  -6   4    0.98    0.21
   3  -6   4    0.62    0.27
   3  -6   4    0.91    0.21
  -4   6  -4    5.23    0.55
  -4   6  -4    4.67    0.38
  -4   6  -4    4.47    0.30
  -4   6  -4    4.75    0.44
   4  -6   4    4.35    0.52
   4  -6   4    4.60    0.35
   4  -6   4    5.00    0.48
   4  -6   4    5.42    0.60
  -5   6  -4    0.84    0.16
  -5   6  -4    1.08    0.35
  -5   6  -4    0.59    0.19
  -5   6  -4    0.70    0.25
   5  -6   4    0.75    0.26
   5  -6   4    0.33    0.27
   5  -6   4    0.62    0.30
   5  -6   4    0.55    0.16
  -6   6  -4   -0.01    0.23
  -6   6  -4    0.18    0.13
  -6   6  -4    0.24    0.13
  -6   6  -4   -0.06    0.23
   6  -6   4    0.33    0.28
   6  -6   4    0.27    0.30
  -7   6  -4    0.76    0.31
  -7   6  -4    0.75    0.29
  -7   6  -4    1.10    0.18
   7  -6   4    1.20    0.35
   7  -6   4    2.27    0.45
   7  -6   4    1.82    0.42
  -8   6  -4    2.21    0.43
   8  -6   4    2.26    0.48
   8  -6   4    2.62    0.51
   8  -6   4    1.94    0.45
  -9   6  -4    0.41    0.28
   9  -6   4   -0.17    0.30
   9  -6   4    0.14    0.34
  10   5  -4    3.16    0.60
  10   5  -4    2.53    0.55
   9   5  -4    2.80    0.55
   9   5  -4    3.47    0.53
  -9  -5   4    3.72    0.56
  -9  -5   4    2.87    0.39
  -9  -5   4    2.02    0.37
  -9  -5   4    2.72    0.48
   8   5  -4    5.82    0.62
   8   5  -4    5.46    0.66
  -8  -5   4    5.99    0.41
  -8  -5   4    5.29    0.48
  -8  -5   4    6.05    0.67
  -8  -5   4    5.92    0.47
  -8  -5   4    4.80    0.48
   7   5  -4    0.12    0.25
   7   5  -4    0.23    0.29
  -7  -5   4    0.43    0.17
  -7  -5   4    0.22    0.18
  -7  -5   4    0.51    0.22
  -7  -5   4    0.16    0.16
  -7  -5   4    0.45    0.29
   6   5  -4    9.39    0.58
   6   5  -4    8.96    0.63
  -6  -5   4    9.48    0.43
  -6  -5   4    9.31    0.67
  -6  -5   4    8.62    0.48
  -6  -5   4    8.92    0.51
   5   5  -4    3.07    0.41
   5   5  -4    3.70    0.25
   5   5  -4    4.19    0.40
  -5  -5   4    3.61    0.29
  -5  -5   4    3.04    0.23
  -5  -5   4    4.32    0.49
  -5  -5   4    3.69    0.26
  -5  -5   4    4.00    0.38
  -5  -5   4    3.96    0.47
   4   5  -4    5.13    0.34
   4   5  -4    5.63    0.41
   4   5  -4    6.17    0.44
   4   5  -4    6.05    0.56
   4   5  -4    4.72    0.29
   4   5  -4    5.59    0.34
  -4  -5   4    4.81    0.32
  -4  -5   4    5.45    0.47
  -4  -5   4    5.25    0.38
  -4  -5   4    5.27    0.29
  -4  -5   4    5.26    0.31
  -4  -5   4    4.87    0.26
   3   5  -4   14.73    0.49
   3   5  -4   14.39    0.57
   3   5  -4   14.19    0.46
   3   5  -4   13.56    0.58
   3   5  -4   14.40    0.72
   3   5  -4   14.84    0.62
  -3  -5   4   14.69    0.45
  -3  -5   4   14.88    0.49
  -3  -5   4   13.94    0.55
  -3  -5   4   15.34    0.72
  -3  -5   4   14.83    0.57
  -3  -5   4   14.10    0.57
   2   5  -4   30.17    1.06
   2   5  -4   29.93    0.92
   2   5  -4   29.54    0.75
   2   5  -4   29.32    0.72
   2   5  -4   29.35    0.70
   2   5  -4   30.80    0.92
   2   5  -4   29.63    0.89
  -2  -5   4   29.75    0.74
  -2  -5   4   30.15    0.93
  -2  -5   4   28.94    0.86
  -2  -5   4   30.17    1.05
  -2  -5   4   30.65    0.79
  -2  -5   4   30.38    0.91
   1   5  -4    0.37    0.19
   1   5  -4    0.58    0.16
   1   5  -4    0.53    0.12
   1   5  -4    0.33    0.21
   1   5  -4    0.54    0.07
  -1  -5   4    0.49    0.12
  -1  -5   4    0.57    0.21
  -1  -5   4    0.62    0.17
  -1  -5   4    0.47    0.20
   0   5  -4    2.66    0.23
   0   5  -4    3.31    0.26
   0   5  -4    3.13    0.23
   0   5  -4    2.87    0.35
   0   5  -4    3.39    0.38
   0  -5   4    2.93    0.33
   0  -5   4    2.90    0.23
   0  -5   4    2.92    0.24
   0  -5   4    3.35    0.37
  -1   5  -4   13.35    0.49
  -1   5  -4   14.02    0.63
  -1   5  -4   14.86    0.66
  -1   5  -4   13.86    0.52
   1  -5   4   14.82    0.67
   1  -5   4   14.35    0.53
   1  -5   4   13.35    0.61
   1  -5   4   14.42    0.50
  -2   5  -4   42.53    1.22
  -2   5  -4   40.68    1.12
  -2   5  -4   40.84    1.24
  -2   5  -4   42.75    1.04
   2  -5   4   41.21    1.14
   2  -5   4   41.92    1.04
   2  -5   4   39.67    1.23
   2  -5   4   41.18    1.19
  -3   5  -4    2.89    0.32
  -3   5  -4    3.36    0.23
  -3   5  -4    3.49    0.42
  -3   5  -4    2.99    0.31
   3  -5   4    3.34    0.32
   3  -5   4    3.45    0.43
   3  -5   4    3.16    0.33
   3  -5   4    3.01    0.32
   3  -5   4    3.32    0.27
  -4   5  -4    0.66    0.14
  -4   5  -4    0.24    0.15
  -4   5  -4    0.58    0.22
  -4   5  -4    0.43    0.23
   4  -5   4    0.20    0.22
   4  -5   4    0.37    0.24
   4  -5   4    0.42    0.18
   4  -5   4    0.55    0.20
   4  -5   4    0.65    0.07
   4  -5   4    0.57    0.16
  -5   5  -4    0.20    0.13
  -5   5  -4    0.17    0.22
  -5   5  -4    0.17    0.22
  -5   5  -4   -0.03    0.09
   5  -5   4    0.49    0.26
   5  -5   4    0.26    0.21
   5  -5   4    0.27    0.22
   5  -5   4   -0.09    0.21
  -6   5  -4   11.63    0.44
  -6   5  -4   10.95    0.44
  -6   5  -4   11.53    0.68
  -6   5  -4   11.02    0.68
   6  -5   4   11.93    0.71
   6  -5   4   12.79    0.72
   6  -5   4   11.06    0.68
   6  -5   4   11.11    0.66
  -7   5  -4    1.38    0.18
  -7   5  -4    1.29    0.35
  -7   5  -4    1.45    0.33
   7  -5   4    0.71    0.32
   7  -5   4    1.27    0.36
   7  -5   4    0.81    0.33
   7  -5   4    1.72    0.39
  -8   5  -4    0.03    0.23
   8  -5   4    0.30    0.31
   8  -5   4    0.08    0.25
   8  -5   4    0.47    0.29
   8  -5   4   -0.19    0.25
  -9   5  -4    0.37    0.26
   9  -5   4    0.16    0.32
   9  -5   4    0.67    0.38
  10  -5   4   -0.09    0.34
  10   4  -4    2.78    0.56
  10   4  -4    3.02    0.56
 -10  -4   4    3.72    0.52
 -10  -4   4    3.18    0.51
   9   4  -4    0.11    0.33
   9   4  -4    0.02    0.30
   9   4  -4   -0.04    0.26
  -9  -4   4    0.02    0.19
  -9  -4   4   -0.19    0.21
  -9  -4   4    0.29    0.29
  -9  -4   4    0.37    0.22
  -9  -4   4    0.20    0.18
  -9  -4   4    0.26    0.21
   8   4  -4    0.60    0.33
   8   4  -4    0.75    0.33
   8   4  -4    0.64    0.32
  -8  -4   4    0.67    0.23
  -8  -4   4    0.73    0.26
  -8  -4   4    0.85    0.31
  -8  -4   4    0.93    0.23
  -8  -4   4    1.03    0.24
  -8  -4   4    0.71    0.29
   7   4  -4    6.75    0.61
   7   4  -4    6.70    0.54
   7   4  -4    7.12    0.58
  -7  -4   4    6.40    0.43
  -7  -4   4    7.00    0.53
  -7  -4   4    7.40    0.49
  -7  -4   4    6.01    0.44
  -7  -4   4    6.86    0.43
  -7  -4   4    7.19    0.64
   6   4  -4    2.27    0.39
   6   4  -4    1.75    0.32
  -6  -4   4    1.88    0.24
  -6  -4   4    2.00    0.28
  -6  -4   4    2.17    0.37
  -6  -4   4    1.60    0.31
  -6  -4   4    2.05    0.26
  -6  -4   4    2.19    0.29
   5   4  -4   10.90    0.54
   5   4  -4   10.33    0.33
   5   4  -4   10.92    0.35
   5   4  -4   10.43    0.61
  -5  -4   4   11.46    0.50
  -5  -4   4   10.26    0.33
  -5  -4   4   10.84    0.44
  -5  -4   4   11.38    0.61
  -5  -4   4   10.13    0.34
  -5  -4   4   10.37    0.50
   4   4  -4    0.83    0.22
   4   4  -4    1.12    0.17
   4   4  -4    0.96    0.17
   4   4  -4    1.01    0.20
   4   4  -4    1.43    0.29
  -4  -4   4    0.80    0.18
  -4  -4   4    1.15    0.17
  -4  -4   4    1.00    0.16
  -4  -4   4    0.97    0.25
  -4  -4   4    1.03    0.17
  -4  -4   4    1.45    0.18
   3   4  -4    5.14    0.31
   3   4  -4    4.54    0.34
   3   4  -4    4.57    0.33
   3   4  -4    4.61    0.26
   3   4  -4    4.50    0.25
   3   4  -4    3.99    0.39
  -3  -4   4    4.47    0.28
  -3  -4   4    4.63    0.39
  -3  -4   4    4.62    0.31
  -3  -4   4    4.77    0.25
   2   4  -4   95.07    2.09
   2   4  -4   92.13    2.05
   2   4  -4   91.41    2.03
   2   4  -4   93.64    1.88
   2   4  -4   93.65    1.97
   2   4  -4   95.58    1.97
   2   4  -4   93.85    2.32
   2   4  -4   90.73    2.08
  -2  -4   4   92.02    2.06
  -2  -4   4   94.23    1.97
  -2  -4   4   96.09    2.04
  -2  -4   4   93.61    1.97
  -2  -4   4   94.72    2.30
   1   4  -4   13.60    0.44
   1   4  -4   14.07    0.56
   1   4  -4   13.52    0.50
   1   4  -4   15.41    0.65
   1   4  -4   13.11    0.55
  -1  -4   4   13.65    0.49
  -1  -4   4   13.66    0.55
  -1  -4   4   13.36    0.60
  -1  -4   4   13.80    0.42
   0   4  -4    7.31    0.32
   0   4  -4    7.49    0.42
   0   4  -4    6.52    0.40
   0   4  -4    6.64    0.31
   0   4  -4    7.03    0.34
   0   4  -4    6.80    0.42
   0  -4   4    6.78    0.31
   0  -4   4    6.69    0.41
   0  -4   4    7.06    0.43
   0  -4   4    7.28    0.32
  -1   4  -4    7.31    0.36
  -1   4  -4    7.66    0.33
  -1   4  -4    6.95    0.43
  -1   4  -4    7.32    0.43
  -1   4  -4    6.97    0.42
   1  -4   4    7.34    0.41
   1  -4   4    8.08    0.36
   1  -4   4    7.22    0.44
   1  -4   4    7.56    0.33
  -2   4  -4   45.50    1.23
  -2   4  -4   43.22    1.13
  -2   4  -4   43.63    1.22
  -2   4  -4   43.44    1.01
  -2   4  -4   43.16    1.20
   2  -4   4   41.90    1.21
   2  -4   4   42.92    1.17
   2  -4   4   41.15    1.13
   2  -4   4   43.07    1.13
   2  -4   4   42.75    1.04
   2  -4   4   43.29    1.02
  -3   4  -4    8.47    0.50
  -3   4  -4    8.19    0.32
  -3   4  -4    9.33    0.50
  -3   4  -4    8.67    0.46
  -3   4  -4    7.38    0.41
   3  -4   4    8.78    0.46
   3  -4   4    8.83    0.44
   3  -4   4    7.43    0.39
   3  -4   4    8.03    0.41
   3  -4   4    7.64    0.49
   3  -4   4    9.13    0.36
  -4   4  -4    4.85    0.43
  -4   4  -4    4.11    0.31
  -4   4  -4    4.26    0.23
  -4   4  -4    4.57    0.46
   4  -4   4    4.16    0.20
   4  -4   4    4.74    0.48
   4  -4   4    5.01    0.39
   4  -4   4    4.38    0.41
   4  -4   4    4.46    0.38
  -5   4  -4    1.04    0.27
  -5   4  -4    1.00    0.14
  -5   4  -4    1.32    0.31
  -5   4  -4    1.41    0.20
   5  -4   4    1.18    0.28
   5  -4   4    0.97    0.12
   5  -4   4    1.82    0.35
   5  -4   4    1.15    0.27
  -6   4  -4    1.64    0.19
  -6   4  -4    1.52    0.16
  -6   4  -4    2.02    0.35
  -6   4  -4    1.28    0.32
   6  -4   4    1.76    0.34
   6  -4   4    1.30    0.32
   6  -4   4    1.17    0.33
   6  -4   4    2.32    0.38
  -7   4  -4    0.12    0.24
  -7   4  -4    0.23    0.10
  -7   4  -4   -0.28    0.17
   7  -4   4    0.55    0.24
   7  -4   4   -0.14    0.21
   7  -4   4   -0.20    0.22
   7  -4   4   -0.16    0.23
  -8   4  -4    1.69    0.33
   8  -4   4    1.32    0.33
   8  -4   4    1.39    0.38
   8  -4   4    1.24    0.32
   8  -4   4    1.53    0.43
   9  -4   4    0.10    0.31
   9  -4   4    0.06    0.30
  10  -4   4    0.35    0.42
  10  -4   4   -0.01    0.32
  10   3  -4    2.02    0.48
  10   3  -4    1.43    0.42
  10   3  -4    2.07    0.50
 -10  -3   4    1.40    0.38
 -10  -3   4    2.18    0.41
 -10  -3   4    1.59    0.34
 -10  -3   4    1.80    0.36
   9   3  -4   -0.25    0.24
   9   3  -4    0.40    0.30
   9   3  -4    0.16    0.29
  -9  -3   4    0.37    0.27
  -9  -3   4    0.36    0.20
  -9  -3   4   -0.03    0.18
  -9  -3   4    0.02    0.17
  -9  -3   4   -0.17    0.19
  -9  -3   4   -0.08    0.21
   8   3  -4    4.72    0.56
   8   3  -4    4.78    0.57
   8   3  -4    5.41    0.60
  -8  -3   4    5.58    0.42
  -8  -3   4    3.95    0.46
  -8  -3   4    3.91    0.41
  -8  -3   4    5.91    0.50
  -8  -3   4    5.37    0.43
  -8  -3   4    4.22    0.50
  -8  -3   4    4.81    0.45
   7   3  -4    3.25    0.46
   7   3  -4    2.68    0.43
   7   3  -4    2.32    0.40
  -7  -3   4    2.99    0.39
  -7  -3   4    2.27    0.31
  -7  -3   4    2.29    0.34
  -7  -3   4    2.42    0.32
  -7  -3   4    2.77    0.31
  -7  -3   4    1.57    0.33
  -7  -3   4    2.04    0.29
   6   3  -4    0.55    0.24
   6   3  -4    0.34    0.24
   6   3  -4    0.75    0.28
  -6  -3   4    0.30    0.17
  -6  -3   4    0.47    0.20
  -6  -3   4    0.23    0.16
  -6  -3   4    0.53    0.16
  -6  -3   4    0.53    0.18
   5   3  -4    6.10    0.43
   5   3  -4    5.94    0.18
   5   3  -4    5.92    0.20
   5   3  -4    6.20    0.44
   5   3  -4    5.95    0.43
   5   3  -4    5.92    0.40
  -5  -3   4    5.83    0.18
  -5  -3   4    5.80    0.18
  -5  -3   4    5.26    0.33
  -5  -3   4    6.13    0.39
  -5  -3   4    5.94    0.41
  -5  -3   4    5.81    0.32
  -5  -3   4    6.72    0.40
  -5  -3   4    6.06    0.19
   4   3  -4   29.02    0.89
   4   3  -4   28.37    0.69
   4   3  -4   29.61    0.85
   4   3  -4   28.32    0.96
   4   3  -4   28.92    0.83
   4   3  -4   28.99    0.72
   4   3  -4   28.88    0.69
   4   3  -4   30.48    0.95
  -4  -3   4   29.51    0.95
  -4  -3   4   29.79    0.80
  -4  -3   4   29.53    0.87
  -4  -3   4   29.18    0.70
  -4  -3   4   29.92    0.84
  -4  -3   4   29.38    0.70
   3   3  -4    4.46    0.27
   3   3  -4    4.59    0.33
   3   3  -4    5.07    0.26
   3   3  -4    4.45    0.27
   3   3  -4    4.12    0.26
   3   3  -4    4.64    0.29
   3   3  -4    4.59    0.27
   3   3  -4    4.32    0.26
   3   3  -4    4.91    0.38
  -3  -3   4    4.93    0.26
  -3  -3   4    4.26    0.35
  -3  -3   4    4.66    0.32
  -3  -3   4    4.04    0.25
  -3  -3   4    4.66    0.27
   2   3  -4    8.62    0.34
   2   3  -4    8.95    0.29
   2   3  -4    9.46    0.40
   2   3  -4    9.37    0.39
   2   3  -4    8.86    0.39
   2   3  -4   10.09    0.51
   2   3  -4    9.75    0.41
   2   3  -4   10.04    0.35
  -2  -3   4    9.25    0.28
  -2  -3   4    9.20    0.34
  -2  -3   4    8.60    0.37
  -2  -3   4    9.01    0.47
  -2  -3   4    8.85    0.39
   1   3  -4    5.56    0.21
   1   3  -4    5.57    0.33
   1   3  -4    5.55    0.28
   1   3  -4    5.07    0.31
   1   3  -4    5.71    0.25
   1   3  -4    5.55    0.36
  -1  -3   4    5.26    0.30
  -1  -3   4    5.12    0.33
  -1  -3   4    5.05    0.24
  -1  -3   4    5.32    0.21
  -1  -3   4    5.52    0.28
   0   3  -4   63.19    1.57
   0   3  -4   63.11    1.37
   0   3  -4   61.80    1.39
   0   3  -4   61.88    1.38
   0   3  -4   62.16    1.47
   0   3  -4   65.25    1.49
   0  -3   4   64.20    1.48
   0  -3   4   61.44    1.37
   0  -3   4   62.12    1.37
   0  -3   4   63.71    1.55
  -1   3  -4    2.17    0.17
  -1   3  -4    2.45    0.30
  -1   3  -4    2.79    0.23
  -1   3  -4    2.78    0.30
  -1   3  -4    2.48    0.28
   1  -3   4    2.33    0.29
   1  -3   4    2.60    0.26
   1  -3   4    2.13    0.17
   1  -3   4    2.61    0.17
   1  -3   4    2.39    0.21
  -2   3  -4    1.20    0.20
  -2   3  -4    1.81    0.24
  -2   3  -4    1.23    0.23
  -2   3  -4    1.15    0.13
  -2   3  -4    0.85    0.21
   2  -3   4    1.52    0.14
   2  -3   4    1.55    0.19
   2  -3   4    1.36    0.26
   2  -3   4    2.04    0.24
   2  -3   4    1.59    0.21
   2  -3   4    1.18    0.20
  -3   3  -4    1.40    0.20
  -3   3  -4    1.48    0.25
  -3   3  -4    1.29    0.12
  -3   3  -4    1.35    0.23
  -3   3  -4    1.48    0.25
   3  -3   4    1.64    0.25
   3  -3   4    1.18    0.20
   3  -3   4    1.51    0.24
   3  -3   4    1.35    0.24
  -4   3  -4    5.78    0.41
  -4   3  -4    5.67    0.40
  -4   3  -4    6.32    0.24
  -4   3  -4    6.05    0.34
  -4   3  -4    6.20    0.40
   4  -3   4    6.53    0.43
   4  -3   4    6.32    0.27
   4  -3   4    6.08    0.42
   4  -3   4    5.53    0.38
   4  -3   4    6.04    0.42
  -5   3  -4    1.01    0.25
  -5   3  -4    0.91    0.16
  -5   3  -4    0.65    0.26
  -5   3  -4    0.97    0.12
  -5   3  -4    0.59    0.22
   5  -3   4    0.76    0.26
   5  -3   4    0.94    0.25
   5  -3   4    0.74    0.14
   5  -3   4    0.54    0.22
   5  -3   4    0.71    0.22
  -6   3  -4    0.28    0.26
  -6   3  -4    0.61    0.23
  -6   3  -4    0.57    0.11
  -6   3  -4    0.54    0.26
  -6   3  -4    0.62    0.15
   6  -3   4    0.60    0.25
   6  -3   4    0.34    0.26
   6  -3   4    0.84    0.27
  -7   3  -4    0.22    0.28
  -7   3  -4    0.04    0.23
  -7   3  -4    0.18    0.19
  -7   3  -4    0.06    0.09
  -7   3  -4    0.11    0.10
   7  -3   4    0.09    0.20
   7  -3   4    0.59    0.30
   7  -3   4    0.03    0.26
   7  -3   4    0.32    0.23
  -8   3  -4    0.06    0.28
  -8   3  -4   -0.16    0.16
  -8   3  -4    0.66    0.29
   8  -3   4    0.23    0.27
   8  -3   4   -0.07    0.29
   8  -3   4    0.38    0.23
   8  -3   4   -0.18    0.19
  -9   3  -4   -0.39    0.29
   9  -3   4   -0.06    0.28
   9  -3   4    0.16    0.32
  10  -3   4   -0.37    0.30
  10  -3   4   -0.01    0.31
  11   2  -4   -0.27    0.34
  11   2  -4   -0.24    0.29
  11   2  -4   -0.12    0.30
 -11  -2   4    0.06    0.34
  10   2  -4    0.12    0.31
  10   2  -4    0.21    0.29
  10   2  -4   -0.05    0.28
 -10  -2   4    0.02    0.28
 -10  -2   4    0.04    0.23
 -10  -2   4    0.46    0.26
 -10  -2   4    0.40    0.22
 -10  -2   4    0.60    0.25
 -10  -2   4    0.16    0.28
   9   2  -4    2.14    0.47
   9   2  -4    3.57    0.56
   9   2  -4    3.00    0.49
  -9  -2   4    2.83    0.43
  -9  -2   4    3.85    0.42
  -9  -2   4    3.37    0.46
  -9  -2   4    2.93    0.41
  -9  -2   4    2.90    0.36
  -9  -2   4    3.81    0.46
   8   2  -4    1.67    0.39
   8   2  -4    1.86    0.38
   8   2  -4    2.00    0.41
  -8  -2   4    1.47    0.31
  -8  -2   4    1.94    0.27
  -8  -2   4    2.17    0.33
  -8  -2   4    1.88    0.30
  -8  -2   4    1.65    0.34
  -8  -2   4    2.04    0.37
  -8  -2   4    1.79    0.29
   7   2  -4    2.32    0.40
   7   2  -4    1.57    0.33
   7   2  -4    1.82    0.35
  -7  -2   4    2.14    0.33
  -7  -2   4    1.48    0.24
  -7  -2   4    2.09    0.35
  -7  -2   4    2.81    0.37
  -7  -2   4    1.49    0.26
  -7  -2   4    2.52    0.33
  -7  -2   4    1.96    0.27
   6   2  -4    0.98    0.25
   6   2  -4    0.10    0.20
   6   2  -4    0.86    0.25
  -6  -2   4    0.57    0.17
  -6  -2   4    0.64    0.17
  -6  -2   4    0.44    0.18
  -6  -2   4    0.37    0.21
  -6  -2   4    0.44    0.18
  -6  -2   4    0.76    0.21
   5   2  -4    0.55    0.21
   5   2  -4    0.93    0.24
   5   2  -4    0.65    0.20
   5   2  -4    0.69    0.18
  -5  -2   4    0.57    0.17
  -5  -2   4    0.54    0.18
  -5  -2   4    1.13    0.20
  -5  -2   4    0.87    0.18
  -5  -2   4    0.98    0.16
   4   2  -4   34.25    0.77
   4   2  -4   33.41    1.01
   4   2  -4   33.82    0.74
   4   2  -4   33.12    0.94
   4   2  -4   33.33    0.76
   4   2  -4   34.53    0.98
   4   2  -4   34.00    0.95
   4   2  -4   31.86    0.98
  -4  -2   4   35.24    0.92
  -4  -2   4   33.96    0.75
  -4  -2   4   34.05    0.99
  -4  -2   4   33.90    0.84
  -4  -2   4   34.26    0.75
  -4  -2   4   34.45    0.76
  -4  -2   4   35.19    0.96
  -4  -2   4   33.11    0.95
   3   2  -4   10.56    0.46
   3   2  -4   10.92    0.44
   3   2  -4   11.86    0.42
   3   2  -4   11.41    0.36
   3   2  -4   10.71    0.37
   3   2  -4   11.18    0.38
   3   2  -4   11.94    0.52
   3   2  -4   11.11    0.45
   3   2  -4   11.61    0.44
  -3  -2   4   11.41    0.42
  -3  -2   4   10.92    0.44
  -3  -2   4   11.28    0.33
  -3  -2   4   11.54    0.43
  -3  -2   4   11.65    0.49
  -3  -2   4   12.19    0.38
  -3  -2   4   11.08    0.36
   2   2  -4    2.91    0.20
   2   2  -4    2.66    0.26
   2   2  -4    2.77    0.20
   2   2  -4    2.72    0.19
   2   2  -4    3.22    0.23
   2   2  -4    3.15    0.21
   2   2  -4    2.78    0.21
  -2  -2   4    3.20    0.20
  -2  -2   4    2.93    0.24
  -2  -2   4    3.11    0.21
  -2  -2   4    3.14    0.23
  -2  -2   4    2.62    0.10
  -2  -2   4    2.77    0.19
   1   2  -4    0.29    0.10
   1   2  -4    0.29    0.10
   1   2  -4    0.10    0.11
   1   2  -4    0.40    0.15
   1   2  -4    0.30    0.05
  -1  -2   4    0.16    0.11
  -1  -2   4    0.37    0.05
  -1  -2   4    0.28    0.11
  -1  -2   4    0.20    0.09
  -1  -2   4    0.42    0.11
   0   2  -4    0.28    0.08
   0   2  -4    0.26    0.10
   0   2  -4    0.21    0.12
   0   2  -4    0.26    0.09
   0   2  -4    0.24    0.13
   0  -2   4    0.11    0.05
   0  -2   4    0.18    0.08
   0  -2   4    0.22    0.13
   0  -2   4    0.21    0.07
   0  -2   4    0.24    0.12
  -1   2  -4   36.04    0.94
  -1   2  -4   35.17    0.94
  -1   2  -4   35.12    0.96
  -1   2  -4   36.49    0.89
  -1   2  -4   36.93    0.80
   1  -2   4   35.44    0.83
   1  -2   4   35.64    0.78
   1  -2   4   35.54    0.94
   1  -2   4   35.69    0.95
   1  -2   4   37.11    0.90
   1  -2   4   35.15    0.88
  -2   2  -4    2.39    0.13
  -2   2  -4    1.99    0.23
  -2   2  -4    2.55    0.28
  -2   2  -4    2.52    0.25
  -2   2  -4    2.02    0.22
  -2   2  -4    1.95    0.25
   2  -2   4    2.44    0.27
   2  -2   4    2.64    0.25
   2  -2   4    2.16    0.13
   2  -2   4    2.42    0.24
   2  -2   4    2.89    0.26
  -3   2  -4    3.40    0.27
  -3   2  -4    3.99    0.35
  -3   2  -4    3.13    0.14
  -3   2  -4    4.53    0.38
  -3   2  -4    3.47    0.31
  -3   2  -4    3.58    0.33
   3  -2   4    2.98    0.31
   3  -2   4    3.90    0.35
   3  -2   4    3.22    0.28
   3  -2   4    3.10    0.30
   3  -2   4    3.39    0.21
  -4   2  -4    5.03    0.39
  -4   2  -4    4.73    0.34
  -4   2  -4    5.74    0.39
  -4   2  -4    5.58    0.19
  -4   2  -4    4.90    0.30
  -4   2  -4    6.31    0.37
   4  -2   4    5.42    0.35
   4  -2   4    5.36    0.41
   4  -2   4    5.49    0.38
   4  -2   4    4.86    0.28
   4  -2   4    5.73    0.38
  -5   2  -4    1.45    0.29
  -5   2  -4    1.28    0.11
  -5   2  -4    1.09    0.23
[truncated: 804,348 more chars]
