# Supplementary material for: Crystal structure of dimethyl 2-((2Z,5Z)-5-(2-meth­oxy-2-oxo­ethyl­idene)-2-{(E)-[2-methyl-5-(prop-1-en-2-yl)cyclo­hex-2-enyl­idene]hydrazinyl­idene}-4-oxo­thia­zolidin-3-yl)fumarate
Source: Acta Crystallogr E Crystallogr Commun. 2017 Jan 31;73(Pt 2):296–9. doi: 10.1107/S2056989017001190 (PMC5290585; doi:10.1107/S2056989017001190)
Supplement: Supplementary file 2 [file e-73-00296-Isup2.hkl]

#
# h,k,l, Fc-squared, Fo-squared, sigma(Fo-squared), status flag
#
data_I
_shelx_title ' shelxt_a.res in P-1'
_shelx_refln_list_code          4
_shelx_F_calc_maximum      191.27
_exptl_crystal_F_000       500.00
_reflns_d_resolution_high  0.8000

loop_
 _space_group_symop_operation_xyz
 'x, y, z'
 '-x, -y, -z'

_cell_length_a     8.2468
_cell_length_b     9.8783
_cell_length_c    15.1039
_cell_angle_alpha  96.144
_cell_angle_beta  105.172
_cell_angle_gamma  95.750

_shelx_F_squared_multiplier     1.000

loop_
 _refln_index_h
 _refln_index_k
 _refln_index_l
 _refln_F_squared_calc
 _refln_F_squared_meas
 _refln_F_squared_sigma
 _refln_observed_status
   1   0   0        625.39        415.63         6.84 o
   2   0   0      21033.60      20136.04       115.15 o
   3   0   0         20.26         77.84         1.47 o
   4   0   0        640.68        630.91         4.93 o
   5   0   0        151.79        234.91         2.90 o
   6   0   0          9.51         33.92         1.65 o
   7   0   0        161.42        165.66         5.03 o
   8   0   0          1.49          3.75         2.08 o
   9   0   0          0.67          4.57         3.16 o
  -9   1   0        147.30        144.22         6.06 o
  -8   1   0          0.64         14.59         3.33 o
  -7   1   0          2.80         38.39         2.84 o
  -6   1   0        486.11        523.72         5.81 o
  -5   1   0          6.45         46.76         1.86 o
  -4   1   0        917.29        893.39         6.37 o
  -3   1   0          8.87          8.49         0.99 o
  -2   1   0       1438.21       1466.79         8.77 o
  -1   1   0        331.13        267.50         9.87 o
   1   1   0       2835.12       2816.81        15.85 o
   2   1   0         16.39         47.62         1.35 o
   3   1   0       1482.62       1553.18        12.41 o
   4   1   0         18.51         15.97         1.99 o
   5   1   0        321.19        371.11         6.18 o
   6   1   0        182.76        180.47         6.21 o
   7   1   0        151.57        155.92         5.56 o
   8   1   0          1.65          3.24         2.60 o
   9   1   0          4.33          2.63         3.17 o
  -9   2   0          5.95         17.27         4.84 o
  -8   2   0          3.88         43.91         3.31 o
  -7   2   0          4.17         17.12         2.69 o
  -6   2   0        270.49        291.91         5.10 o
  -5   2   0         78.77         89.01         3.01 o
  -4   2   0       2622.59       2612.16        18.96 o
  -3   2   0        631.04        668.81         6.37 o
  -2   2   0      36583.59      35878.39       218.96 o
  -1   2   0       1408.42       1387.08         9.16 o
   0   2   0        428.78        478.59         4.28 o
   1   2   0       4721.72       4675.13        26.64 o
   2   2   0        162.50        145.72         1.97 o
   4   2   0        684.47        648.79         6.69 o
   5   2   0         26.40         81.18         3.52 o
   6   2   0          9.74          7.20         2.16 o
   7   2   0         47.27         38.00         3.18 o
   8   2   0        762.17        744.14        14.76 o
   9   2   0         10.58         14.14         3.55 o
  -9   3   0        163.98        134.68         9.19 o
  -8   3   0         65.61         91.33         5.48 o
  -7   3   0          0.14          4.32         2.90 o
  -6   3   0         14.91         26.88         3.03 o
  -5   3   0         60.40         57.77         3.29 o
  -4   3   0       2571.54       2514.50        19.97 o
  -3   3   0        240.40        241.61         4.62 o
  -2   3   0       1042.33       1072.89        10.91 o
  -1   3   0        117.19        133.58         2.47 o
   0   3   0       1231.85       1180.19         9.76 o
   1   3   0        746.25        667.43         6.29 o
   2   3   0          0.38         27.97         1.35 o
   3   3   0        201.44        192.30         2.70 o
   4   3   0       1137.66       1108.28         8.04 o
   5   3   0         25.64         27.63         2.74 o
   6   3   0         62.33         59.75         4.35 o
   7   3   0         52.94         55.80         3.75 o
   8   3   0         38.04         46.08         6.31 o
   9   3   0         11.84         20.51         3.85 o
  -9   4   0        177.12        172.96         8.74 o
  -8   4   0        277.16        266.12        10.89 o
  -7   4   0         27.52         25.12         3.60 o
  -6   4   0        201.47        203.35         7.83 o
  -5   4   0        152.58        156.50         6.51 o
  -4   4   0       6060.67       5948.41        44.58 o
  -3   4   0          0.45          1.29         1.80 o
  -2   4   0        376.06        432.58         5.46 o
  -1   4   0        229.90        322.73         4.32 o
   0   4   0         93.82        145.60         3.19 o
   1   4   0         12.31         68.33         3.79 o
   2   4   0       1064.06       1048.19         9.95 o
   3   4   0        227.76        217.63         3.70 o
   4   4   0        193.94        182.63         3.74 o
   5   4   0          0.16          5.98         1.26 o
   6   4   0        571.00        583.62         9.85 o
   7   4   0          5.88          9.96         2.61 o
   8   4   0         39.62         49.70         3.88 o
  -9   5   0          0.68          5.49         3.89 o
  -8   5   0          0.75          4.49         3.16 o
  -7   5   0         32.79         32.20         4.14 o
  -6   5   0         49.80         44.02         3.63 o
  -5   5   0          5.06          5.47         2.65 o
  -4   5   0         43.65         50.42         3.52 o
  -3   5   0         11.15          3.73         1.84 o
  -2   5   0          8.49         58.16         3.29 o
  -1   5   0          0.26          9.55         1.60 o
   0   5   0         68.28        170.72         3.87 o
   1   5   0          9.50         11.91         2.06 o
   2   5   0        509.11        475.37         6.52 o
   3   5   0          3.42          7.60         1.75 o
   4   5   0         45.76         44.47         2.25 o
   5   5   0          0.85          2.28         1.49 o
   6   5   0         28.89         43.90         3.73 o
   7   5   0          1.30          2.23         2.63 o
   8   5   0          0.05          8.70         3.27 o
  -9   6   0          1.48          3.83         4.08 o
  -8   6   0        297.17        290.40         9.40 o
  -7   6   0         20.19         39.58         5.99 o
  -6   6   0       1501.41       1396.24        15.42 o
  -5   6   0        181.10        188.56         6.54 o
  -4   6   0          0.27         26.22         2.79 o
  -3   6   0          1.49          8.71         2.13 o
  -1   6   0         22.24         38.96         2.22 o
   0   6   0        413.46        424.57         6.30 o
   1   6   0        112.12        105.55         3.92 o
   2   6   0         50.32         44.02         2.76 o
   3   6   0        140.21        128.88         3.81 o
   4   6   0        901.76        878.39        10.01 o
   5   6   0         32.54         37.83         2.22 o
   6   6   0         31.36         41.29         3.46 o
   7   6   0        159.18        150.89         7.90 o
  -8   7   0         79.71         59.73         7.55 o
  -7   7   0         39.72         53.16         5.14 o
  -6   7   0        206.61        193.97         7.89 o
  -5   7   0        420.34        421.06         8.20 o
  -4   7   0          9.26         19.85         2.85 o
  -3   7   0         52.33         58.61         3.41 o
  -2   7   0        198.40        218.29         6.16 o
  -1   7   0        108.86        119.14         5.03 o
   0   7   0         81.60         83.67         3.27 o
   1   7   0         36.85         42.96         3.01 o
   2   7   0         25.55         23.83         2.51 o
   3   7   0          9.52         12.96         2.62 o
   4   7   0         95.09        106.50         4.11 o
   5   7   0         96.57         97.48         4.42 o
   6   7   0          2.02          4.67         3.24 o
   7   7   0        114.67        106.07         8.20 o
  -8   8   0        514.03        458.11        13.91 o
  -7   8   0        166.51        156.09        11.08 o
  -6   8   0          6.10          7.83         7.63 o
  -5   8   0         75.67         69.93         4.89 o
  -4   8   0         21.68         20.35         3.37 o
  -3   8   0          0.15          0.45         2.34 o
  -2   8   0          2.20          5.15         1.94 o
  -1   8   0          3.38         -0.33         2.71 o
   0   8   0          3.82          6.76         1.58 o
   1   8   0        211.26        221.44         7.11 o
   2   8   0        373.23        360.50         6.89 o
   3   8   0        136.57        143.32         6.43 o
   4   8   0          7.58         12.92         2.98 o
   5   8   0        268.44        275.42         8.10 o
   6   8   0        139.84        141.71         9.02 o
  -7   9   0         96.83         87.33         8.61 o
  -6   9   0         17.47         16.61         5.37 o
  -5   9   0         28.34         20.53         8.06 o
  -4   9   0         38.47         53.44         5.30 o
  -3   9   0         84.18         85.40         8.24 o
  -2   9   0         61.18         52.13         3.97 o
  -1   9   0         81.04        100.03         8.40 o
   0   9   0          0.02          1.47         1.95 o
   1   9   0         27.31         29.71         3.72 o
   2   9   0        104.49        120.90         5.83 o
   3   9   0        120.30        134.50         6.60 o
   4   9   0         15.41         12.96         3.28 o
   5   9   0         70.20         59.95         5.82 o
  -6  10   0          4.26          8.74         5.03 o
  -5  10   0         50.57         58.87         6.63 o
  -4  10   0         50.20         60.14         5.77 o
  -3  10   0         14.05         13.55         4.22 o
  -2  10   0         89.59         79.03         5.83 o
  -1  10   0        338.30        336.50         7.84 o
   0  10   0        113.36        111.61         6.43 o
   1  10   0        136.81        140.02         8.20 o
   2  10   0          0.87          2.02         3.00 o
   3  10   0        177.00        207.59         7.86 o
   4  10   0         12.51          9.30         3.95 o
  -5  11   0         16.03         24.84         6.51 o
  -4  11   0        115.68         88.47         8.80 o
  -3  11   0        161.63        163.26        14.25 o
  -2  11   0         40.60         37.90         6.22 o
  -1  11   0         51.20         48.67         4.95 o
   0  11   0          1.45          5.71         3.91 o
   1  11   0         87.35         98.25         9.96 o
   2  11   0         18.26         14.00         4.12 o
   3  11   0         57.73         66.97         6.76 o
  -3  12   0        201.23        195.77        15.89 o
  -2  12   0         52.23         47.45         9.86 o
  -1  12   0         95.48         82.38         8.72 o
   0  12   0          8.46         11.47         5.67 o
  -1 -12   1         44.99         47.31         6.18 o
   0 -12   1          0.27          3.41         4.35 o
   1 -12   1         51.19         59.28         7.40 o
   2 -12   1        167.89        175.48        16.01 o
   3 -12   1         22.05         33.78        11.94 o
  -3 -11   1          0.10          2.65         3.66 o
  -2 -11   1         10.48         29.73         4.62 o
  -1 -11   1         24.35          7.11         3.61 o
   0 -11   1        243.17        224.66         9.78 o
   1 -11   1        105.67        127.61        10.70 o
   2 -11   1          2.30         -0.37         3.32 o
   3 -11   1         58.04         61.80         7.48 o
   4 -11   1         57.01         54.69        15.06 o
   5 -11   1         14.17         33.05         7.73 o
  -4 -10   1         47.77         74.59         5.88 o
  -3 -10   1         38.50         47.41         4.61 o
  -2 -10   1         35.58         36.57         4.01 o
  -1 -10   1        100.84        104.08         6.41 o
   0 -10   1        524.75        521.50        12.30 o
   1 -10   1          0.55          6.57         2.83 o
   2 -10   1         13.93         16.31         3.61 o
   3 -10   1          7.00          1.38         3.28 o
   4 -10   1        193.59        163.89         8.65 o
   5 -10   1         17.48         20.51         6.50 o
   6 -10   1         22.03         19.40         6.53 o
  -5  -9   1          0.34          1.46         3.62 o
  -4  -9   1         18.91         26.17         3.72 o
  -3  -9   1          0.75         -0.49         2.75 o
  -2  -9   1        763.72        750.88        16.33 o
  -1  -9   1        231.23        227.31         8.21 o
   0  -9   1        126.84        136.10         4.59 o
   1  -9   1        135.45        138.06         5.85 o
   2  -9   1          0.17          5.58         2.65 o
   3  -9   1          1.55         -0.59         4.96 o
   4  -9   1          7.36          7.67         3.55 o
   5  -9   1         99.42         85.14         7.85 o
   6  -9   1         31.03         30.75         7.65 o
   7  -9   1          0.35         11.13         5.51 o
  -6  -8   1         68.26        103.26        10.92 o
  -5  -8   1         78.27         95.29         6.46 o
  -4  -8   1         97.31        106.35         5.35 o
  -3  -8   1        147.29        161.79         5.53 o
  -2  -8   1       1123.84       1155.73        12.95 o
  -1  -8   1         57.13         53.04         3.78 o
   0  -8   1        104.87        118.69         4.77 o
   1  -8   1        386.52        378.31         6.88 o
   2  -8   1        856.69        767.68         9.34 o
   3  -8   1        143.70        146.08         5.31 o
   4  -8   1         40.35         40.00         3.93 o
   5  -8   1         12.23         13.68         3.25 o
   6  -8   1         35.67         43.78         5.77 o
   7  -8   1        250.89        252.69        12.09 o
   8  -8   1        467.95        432.51        17.28 o
  -7  -7   1         35.33         30.46         6.04 o
  -6  -7   1        110.04        113.51        11.19 o
  -5  -7   1         70.37         76.29         3.61 o
  -4  -7   1       1105.09       1115.43        11.96 o
  -3  -7   1         38.15         46.43         3.34 o
  -2  -7   1        360.16        368.10         6.77 o
  -1  -7   1         98.83        120.04         4.41 o
   0  -7   1         28.33         35.40         2.72 o
   1  -7   1          0.30          0.15         1.49 o
   2  -7   1        159.15        152.10         4.17 o
   3  -7   1        399.65        383.07         6.93 o
   4  -7   1         22.13         31.17         3.26 o
   5  -7   1          8.04          5.26         2.54 o
   6  -7   1        671.75        604.77        12.17 o
   7  -7   1         30.83         41.48         5.72 o
   8  -7   1        285.34        288.53        29.31 o
  -8  -6   1         37.94         43.17         4.92 o
  -7  -6   1          5.07          6.83         3.57 o
  -6  -6   1        173.52        179.64         5.87 o
  -5  -6   1        122.68        122.10         3.65 o
  -4  -6   1       2178.02       2165.33        18.53 o
  -3  -6   1         80.78         68.45         3.08 o
  -2  -6   1         36.80         50.16         2.98 o
  -1  -6   1        582.90        571.06         7.05 o
   0  -6   1         30.66         28.41         2.29 o
   1  -6   1         79.24        146.68         3.61 o
   2  -6   1        565.87        549.56         6.86 o
   3  -6   1         84.58        114.18         4.40 o
   4  -6   1         87.79        101.49         5.15 o
   5  -6   1        226.34        231.50         6.41 o
   6  -6   1       1895.49       1899.82        22.95 o
   7  -6   1         15.15         19.90         3.50 o
   8  -6   1         74.86         74.41         5.64 o
   9  -6   1         14.63         26.12         5.96 o
  -8  -5   1          0.76          4.47         3.20 o
  -7  -5   1         44.46         49.26         4.37 o
  -6  -5   1        341.42        321.60        10.52 o
  -5  -5   1        349.63        342.33         5.26 o
  -4  -5   1         20.45         28.15         2.00 o
  -3  -5   1        638.05        637.41         6.69 o
  -2  -5   1        308.75        312.93         4.53 o
  -1  -5   1          5.86         29.59         1.68 o
   0  -5   1        138.88        154.33         4.34 o
   1  -5   1        510.36        545.93         7.65 o
   2  -5   1       1253.70       1161.06        11.14 o
   3  -5   1        396.43        410.89         7.17 o
   4  -5   1        788.35        760.16         9.70 o
   5  -5   1         47.07         48.34         3.12 o
   6  -5   1        498.92        493.22         9.56 o
   7  -5   1          2.62         11.76         3.27 o
   8  -5   1          0.30         -3.08         3.08 o
   9  -5   1          0.37         11.22         5.20 o
  -9  -4   1         48.21         52.66         5.29 o
  -8  -4   1         58.97         64.31         4.21 o
  -7  -4   1        534.43        534.09         9.19 o
  -6  -4   1       1305.84       1232.86        14.31 o
  -5  -4   1         13.36         25.11         1.63 o
  -4  -4   1         45.35         50.95         1.83 o
  -3  -4   1         26.04         42.95         1.92 o
  -2  -4   1        217.51        227.09         3.21 o
  -1  -4   1        311.31        313.68         4.11 o
   0  -4   1       1656.37       1687.64        12.40 o
   1  -4   1        728.47        677.39         6.93 o
   2  -4   1        372.29        394.56         4.99 o
   3  -4   1       2059.61       2008.29        16.62 o
   4  -4   1       5900.01       5978.83        44.93 o
   5  -4   1        770.10        807.33        11.40 o
   6  -4   1        166.95        176.66         6.33 o
   7  -4   1          3.99         10.65         2.83 o
   8  -4   1        122.03        116.52         7.66 o
   9  -4   1          6.80         23.67        11.81 o
  -9  -3   1          9.74         20.49         3.31 o
  -8  -3   1        173.19        189.39         6.38 o
  -7  -3   1        293.55        276.31         6.17 o
  -6  -3   1         93.24        100.92         4.13 o
  -5  -3   1        137.97        131.75         4.77 o
  -4  -3   1         40.55         60.04         1.64 o
  -3  -3   1        354.04        348.28         3.65 o
  -2  -3   1       1462.48       1526.18         9.96 o
  -1  -3   1       1121.99       1014.10         7.47 o
   0  -3   1        445.69        452.77         5.08 o
   1  -3   1         28.10         29.88         1.67 o
   2  -3   1       4165.52       4125.83        29.02 o
   3  -3   1        625.18        658.54         6.72 o
   4  -3   1        181.41        187.30         3.79 o
   5  -3   1          4.31         37.84         3.71 o
   6  -3   1        113.33        107.42         4.14 o
   7  -3   1         37.32         95.37         4.53 o
   8  -3   1         35.45         23.90         3.66 o
   9  -3   1         62.66         82.31        18.36 o
  -9  -2   1        123.50        122.50         5.60 o
  -8  -2   1        334.63        332.49         7.44 o
  -7  -2   1         50.85         60.42         3.54 o
  -6  -2   1        408.49        389.85         7.05 o
  -5  -2   1         25.64         25.49         2.36 o
  -3  -2   1        462.08        470.69         3.71 o
  -2  -2   1       4543.01       4429.56        23.56 o
  -1  -2   1         76.03         84.15         1.37 o
   0  -2   1       4832.34       4424.82        25.54 o
   1  -2   1       9110.52       8913.24        52.21 o
   2  -2   1      20080.15      19778.23       115.43 o
   3  -2   1        471.23        521.81         5.56 o
   4  -2   1         56.97         49.20         2.20 o
   5  -2   1        115.93        157.21         3.72 o
   6  -2   1        687.53        656.02         8.31 o
   7  -2   1         17.59        122.57         5.05 o
   8  -2   1          7.30         19.63         4.09 o
   9  -2   1        115.20        104.59         8.94 o
  -9  -1   1        244.32        233.81         7.61 o
  -8  -1   1         27.58         21.45         2.79 o
  -7  -1   1        142.70        156.38         4.87 o
  -6  -1   1        202.03        217.59         4.95 o
  -5  -1   1        374.49        311.72         5.31 o
  -4  -1   1         93.98        196.57         4.68 o
  -3  -1   1       1305.84       1207.98        11.68 o
  -2  -1   1         65.34         55.96         2.40 o
  -1  -1   1        174.30        191.31         1.91 o
   1  -1   1       3721.78       3667.00        18.78 o
   2  -1   1         24.62         26.81         1.23 o
   3  -1   1        106.36        159.96         2.64 o
   4  -1   1        267.12        305.74         3.90 o
   5  -1   1         59.29        119.49         3.59 o
   6  -1   1        309.94        350.63         6.43 o
   7  -1   1         70.52         98.04         3.80 o
   8  -1   1          4.43         19.54         3.42 o
   9  -1   1         36.05         36.13         5.78 o
  -9   0   1        130.53        128.60         5.62 o
  -8   0   1         30.44         39.21         3.46 o
  -7   0   1          4.89          7.58         2.03 o
  -6   0   1         17.03         73.14         4.70 o
  -5   0   1         53.19         68.11         1.39 o
  -4   0   1        132.82        121.82         1.76 o
  -3   0   1        302.88        341.45         2.87 o
  -2   0   1       3102.69       3010.96        15.49 o
  -1   0   1       1203.96        722.52        24.30 o
   1   0   1         12.86         12.97         0.58 o
   2   0   1       4204.08       4115.97        23.57 o
   3   0   1        219.49        217.84         2.60 o
   4   0   1        456.51        591.07         5.55 o
   5   0   1         13.43         35.45         1.70 o
   6   0   1         93.68        184.08         2.86 o
   7   0   1        269.57        265.51         6.04 o
   8   0   1         20.55         32.75         4.21 o
   9   0   1         21.45         15.16         4.16 o
 -10   1   1          8.85          9.37         6.12 o
  -9   1   1         58.69         55.76         4.38 o
  -8   1   1        188.86        177.83         6.46 o
  -7   1   1         24.96         44.57         2.17 o
  -6   1   1         98.17        113.15         2.54 o
  -5   1   1        391.04        416.90         4.75 o
  -4   1   1        604.24        646.72         5.57 o
  -3   1   1       1430.33       1414.42        10.13 o
  -2   1   1       5950.42       5759.78        31.36 o
  -1   1   1       4984.83       4562.49       113.63 o
   0   1   1        121.39         95.43         3.75 o
   1   1   1       1424.62       1297.44         7.74 o
   2   1   1       3731.75       3738.30        21.52 o
   3   1   1        190.02        175.55         2.66 o
   4   1   1       1257.89       1425.77         9.85 o
   5   1   1        116.83        128.83         2.26 o
   6   1   1         84.95         94.56         4.08 o
   7   1   1          9.09         11.09         2.55 o
   8   1   1         60.28         59.22         4.23 o
   9   1   1          1.30         -2.92         3.60 o
 -10   2   1         28.90         34.69         8.21 o
  -9   2   1         84.74         83.90         5.42 o
  -8   2   1         16.45         23.09         2.90 o
  -7   2   1        496.50        498.53         6.74 o
  -6   2   1         15.64         12.40         1.93 o
  -5   2   1         20.72         33.12         2.10 o
  -4   2   1        157.03        237.03         3.71 o
  -3   2   1       2659.47       2556.95        21.44 o
  -2   2   1       5904.29       5610.33        37.31 o
   0   2   1        787.30        663.63         5.00 o
   1   2   1       2503.57       2453.16        15.44 o
   3   2   1          5.00         33.86         1.44 o
   4   2   1          4.56         28.07         1.40 o
   5   2   1        489.12        481.96         4.23 o
   6   2   1          5.75          7.31         2.26 o
   7   2   1          9.56         12.90         2.54 o
   8   2   1        115.65        126.02         7.84 o
   9   2   1          3.19          0.47         3.59 o
 -10   3   1         13.75         20.33         9.21 o
  -9   3   1          7.03         12.68         5.35 o
  -8   3   1          9.44         12.24         2.36 o
  -7   3   1         47.35         44.00         3.08 o
  -6   3   1          5.47          8.76         1.94 o
  -5   3   1        170.96        171.01         3.75 o
  -4   3   1         23.80         30.97         2.32 o
  -3   3   1        173.26        195.52         3.79 o
  -2   3   1         54.69         49.37         2.32 o
  -1   3   1         48.22         99.17         2.23 o
   0   3   1        309.23        363.59         3.65 o
   1   3   1        281.80        296.10         4.32 o
   2   3   1        141.25        182.81         3.11 o
   3   3   1          1.66         41.31         2.64 o
   4   3   1        206.30        180.57         2.79 o
   5   3   1         10.39         13.06         1.13 o
   6   3   1         27.72         35.07         2.96 o
   7   3   1          9.58         11.66         2.72 o
   8   3   1          1.36          4.15         2.83 o
   9   3   1          6.24         10.51         4.60 o
  -9   4   1         65.90         56.94         4.84 o
  -8   4   1         39.44         46.62         3.86 o
  -7   4   1        107.09         99.05         5.10 o
  -6   4   1          8.66         15.51         2.69 o
  -5   4   1        684.12        737.22         9.17 o
  -4   4   1       1112.44       1044.02        10.58 o
  -3   4   1        466.18        564.65         7.47 o
  -2   4   1          2.31          7.50         1.57 o
  -1   4   1        800.36        885.75         8.02 o
   0   4   1          8.05         41.57         1.70 o
   1   4   1        163.27        209.98         4.00 o
   2   4   1        606.91        653.48         7.39 o
   3   4   1          1.60         10.28         1.37 o
   4   4   1        745.76        721.10         7.55 o
   5   4   1        747.46        764.18         7.80 o
   6   4   1         33.76         34.03         3.41 o
   7   4   1          3.18         10.53         2.89 o
   8   4   1         49.13         50.62         3.93 o
  -9   5   1         26.46         25.32         4.74 o
  -8   5   1         49.47         46.97         4.11 o
  -7   5   1        435.80        413.89         9.66 o
  -6   5   1         58.78         71.03         4.51 o
  -5   5   1         13.50         50.53         2.81 o
  -4   5   1        191.15        211.37         5.17 o
  -3   5   1         24.16         91.12         3.71 o
  -2   5   1        648.40        627.84         8.05 o
   0   5   1       4104.67       4158.61        30.01 o
   1   5   1        327.30        314.86         5.51 o
   2   5   1          0.15         22.17         2.05 o
   3   5   1         80.98        102.58         4.08 o
   4   5   1         85.02         71.69         2.91 o
   5   5   1         42.32         43.51         2.54 o
   6   5   1          4.69          5.60         2.86 o
   7   5   1          3.61          4.55         4.47 o
   8   5   1          0.51          5.42         3.88 o
  -9   6   1          0.53          2.45         4.17 o
  -8   6   1         23.19         20.33         4.07 o
  -7   6   1        132.28        145.34         6.54 o
  -6   6   1        821.22        759.17        10.45 o
  -5   6   1        139.29        149.79         7.50 o
  -4   6   1        156.06        174.72         5.21 o
  -3   6   1         36.65         64.91         3.41 o
  -2   6   1         20.31         34.92         2.33 o
  -1   6   1       1709.17       1717.93        14.98 o
   0   6   1         82.90        140.33         3.38 o
   1   6   1        318.06        334.67         5.80 o
   2   6   1        622.87        619.24         8.18 o
   3   6   1         63.07         79.75         3.77 o
   4   6   1          0.73          2.00         2.30 o
   5   6   1        159.71        146.06         4.83 o
   6   6   1          4.14         -1.53         3.58 o
   7   6   1        103.08        113.39         7.02 o
  -8   7   1          3.68          9.56         4.62 o
  -7   7   1        282.24        268.21         9.28 o
  -6   7   1         14.61         22.19         3.99 o
  -5   7   1        200.75        182.32        12.28 o
  -4   7   1        571.85        553.23         9.67 o
  -3   7   1         56.44         62.16         3.88 o
  -2   7   1        650.67        637.71         7.84 o
  -1   7   1        110.44         88.84         3.42 o
   0   7   1        570.04        543.62         6.90 o
   1   7   1        200.73        226.86         5.48 o
   2   7   1        537.92        496.67         7.65 o
   3   7   1         34.10         34.18         2.57 o
   4   7   1        228.53        206.91         5.13 o
   5   7   1         91.75        105.11         4.35 o
   6   7   1         69.60         76.17         5.75 o
   7   7   1         32.85         39.75         6.64 o
  -8   8   1        183.92        156.70         9.74 o
  -7   8   1        110.52        111.05         6.76 o
  -6   8   1        112.81        121.99         7.91 o
  -5   8   1         65.45         82.75         5.59 o
  -4   8   1        717.12        663.56        11.14 o
  -3   8   1        969.29        973.34        13.37 o
  -2   8   1         16.93         13.72         2.26 o
  -1   8   1         33.25         43.70         2.86 o
   0   8   1        420.17        418.42         6.75 o
   1   8   1        127.84        123.13         6.22 o
   2   8   1         25.87         30.37         3.69 o
   3   8   1        127.69        152.93         5.86 o
   4   8   1          7.67         10.50         2.30 o
   5   8   1          8.22         16.18         3.28 o
   6   8   1         52.18         36.51         6.35 o
  -7   9   1         52.61         53.73         6.80 o
  -6   9   1        105.93        117.34        14.66 o
  -5   9   1         74.27         86.52         6.71 o
  -4   9   1        166.36        178.01         7.43 o
  -3   9   1        163.18        146.53         7.00 o
  -2   9   1        132.46        170.13         6.35 o
  -1   9   1          1.02          1.13         2.21 o
   0   9   1        168.85        154.70         6.11 o
   1   9   1        278.93        283.96         8.42 o
   2   9   1         62.87         63.55         4.51 o
   3   9   1        148.90        158.98         6.79 o
   4   9   1          3.20         -0.95         2.90 o
   5   9   1         31.61         32.41         6.42 o
  -6  10   1         67.29         95.39         7.74 o
  -5  10   1         53.49         60.75         6.33 o
  -4  10   1         20.40         45.63         4.80 o
  -3  10   1         30.62         38.29         6.23 o
  -2  10   1        175.33        174.79        11.52 o
  -1  10   1          5.45          9.08         3.42 o
   0  10   1          0.21          3.00         3.39 o
   1  10   1        390.31        391.35        10.24 o
   2  10   1          0.13         -2.53         3.99 o
   3  10   1         74.72         68.65         6.59 o
   4  10   1         57.67         65.48         5.78 o
  -5  11   1         14.64          8.45         5.77 o
  -4  11   1         39.04         39.37         9.02 o
  -3  11   1          5.40          4.89         6.36 o
  -2  11   1         27.82         38.61         8.47 o
  -1  11   1        107.03        104.17         8.91 o
   0  11   1          0.02          3.76         3.84 o
   1  11   1        112.30         99.94         7.48 o
   2  11   1         31.99         28.26         4.76 o
  -3  12   1          1.44         15.66         7.56 o
  -2  12   1         34.64         26.39         8.23 o
  -1  12   1        189.55        182.73        15.14 o
   0  12   1         39.19         24.45         6.47 o
  -1 -12   2          4.45         28.73         5.44 o
   0 -12   2          3.81          6.15         4.63 o
   1 -12   2         91.64        121.09        10.87 o
   2 -12   2         86.34         82.58         9.19 o
   3 -12   2          7.06         13.53        10.28 o
  -3 -11   2          0.08          7.51         4.41 o
  -2 -11   2         10.21          2.11         4.16 o
  -1 -11   2        157.28        177.41         9.42 o
   0 -11   2        384.38        389.33        12.84 o
   1 -11   2         16.32         17.86         4.57 o
   2 -11   2         84.05         85.45         6.99 o
   3 -11   2         61.49         59.35         7.07 o
   4 -11   2         20.37         26.07        13.24 o
   5 -11   2          7.54         -7.50         7.50 o
  -4 -10   2        115.34        145.01         7.58 o
  -3 -10   2          0.67          4.47         3.15 o
  -2 -10   2         37.56         37.64         4.08 o
  -1 -10   2        190.65        197.67         7.33 o
   0 -10   2        373.46        359.03        10.25 o
   1 -10   2          2.26         12.71         2.84 o
   2 -10   2          6.45          8.67         3.58 o
   3 -10   2        160.27        139.20         7.09 o
   4 -10   2        118.57        117.52         7.86 o
   5 -10   2         40.90         36.65         6.48 o
   6 -10   2          9.96         10.98         5.68 o
  -6  -9   2         23.85         32.33         9.08 o
  -5  -9   2         10.80         14.69         3.32 o
  -4  -9   2         97.18        110.01         6.42 o
  -3  -9   2        132.55        144.58         5.90 o
  -2  -9   2        298.43        287.83         7.29 o
  -1  -9   2        260.59        260.82         7.98 o
   0  -9   2         19.07         32.04         3.07 o
   1  -9   2        411.24        368.04         8.26 o
   2  -9   2        208.41        209.74         5.86 o
   3  -9   2          1.07          1.14         2.47 o
   4  -9   2         65.63         43.98         4.99 o
   5  -9   2        170.56        188.23         9.81 o
   6  -9   2         23.06         33.53         6.46 o
   7  -9   2          8.43          5.60         5.11 o
  -6  -8   2         24.55         25.49         5.23 o
  -5  -8   2         25.22         27.78         3.44 o
  -4  -8   2        103.63        108.83         6.00 o
  -3  -8   2        442.15        445.64         7.79 o
  -2  -8   2        386.31        388.64         7.34 o
  -1  -8   2          0.42         -1.86         1.86 o
   0  -8   2        268.26        305.63         5.86 o
   1  -8   2         71.16         81.03         3.73 o
   2  -8   2        358.17        350.25         6.18 o
   3  -8   2        415.29        422.72         6.84 o
   4  -8   2         22.18         28.61         3.63 o
   5  -8   2         70.75         82.53         5.03 o
   6  -8   2         39.55         37.71         4.74 o
   7  -8   2        210.90        234.08        11.41 o
   8  -8   2         74.97         77.28         7.70 o
  -7  -7   2          0.63          1.15         4.82 o
  -6  -7   2         85.67         81.97         5.67 o
  -5  -7   2          0.10          3.58         1.90 o
  -4  -7   2        602.49        592.86         9.17 o
  -3  -7   2       1618.45       1576.14        16.30 o
  -2  -7   2         30.16         41.89         2.89 o
  -1  -7   2        980.74        930.55         9.72 o
   0  -7   2        459.83        457.59         6.46 o
   1  -7   2        117.29        163.32         4.03 o
   3  -7   2        586.53        599.87         8.17 o
   4  -7   2        331.85        338.61         7.81 o
   5  -7   2         12.81         14.07         3.32 o
   6  -7   2        112.68        112.90         6.96 o
   7  -7   2          7.93         11.42         3.74 o
   8  -7   2         29.30         33.18         5.96 o
  -8  -6   2         78.91         83.26         9.93 o
  -7  -6   2         83.32         92.91         7.75 o
  -6  -6   2          0.01          5.31         2.39 o
  -5  -6   2        534.84        553.66         6.84 o
  -4  -6   2         40.74         56.79         2.51 o
  -3  -6   2         11.41          9.47         2.17 o
  -2  -6   2       1098.45       1028.71         9.37 o
  -1  -6   2        131.28        111.51         3.24 o
   0  -6   2        894.02       1029.41        10.23 o
   1  -6   2        448.18        406.62         6.00 o
   3  -6   2          0.28         -1.04         1.76 o
   4  -6   2         84.49        104.17         4.74 o
   5  -6   2        896.65        843.76        12.00 o
   6  -6   2         42.12         51.17         4.86 o
   7  -6   2        256.86        225.63         8.54 o
   8  -6   2         35.14         32.30         6.11 o
  -8  -5   2         27.84         32.70         3.98 o
  -7  -5   2         19.96         30.62         3.37 o
  -6  -5   2        758.20        767.85        12.23 o
  -5  -5   2        958.54        893.64         8.91 o
  -4  -5   2        103.62        112.19         3.12 o
  -3  -5   2        104.35         90.63         2.90 o
  -2  -5   2        215.48        218.79         3.64 o
  -1  -5   2        321.30        277.56         4.46 o
   0  -5   2         35.23         81.94         3.16 o
   1  -5   2          0.41         -0.40         1.59 o
   2  -5   2          6.06         30.71         2.06 o
   3  -5   2        400.41        404.20         5.19 o
   4  -5   2       1056.43       1045.83        11.76 o
   5  -5   2         52.10         68.02         4.40 o
   6  -5   2         24.02         22.84         3.22 o
   7  -5   2          2.80          3.99         4.71 o
   8  -5   2         68.06         71.43         6.71 o
   9  -5   2          0.35         -5.27         5.77 o
  -9  -4   2         59.13         77.54         5.23 o
  -8  -4   2         13.53          7.68         3.13 o
  -7  -4   2        191.08        190.82         5.82 o
  -6  -4   2         84.30        106.25         4.71 o
  -5  -4   2         22.03         41.54         1.85 o
  -4  -4   2        596.78        534.32         4.96 o
  -3  -4   2         81.30         77.52         2.41 o
  -2  -4   2        297.78        342.93         3.89 o
  -1  -4   2        822.54        851.01         7.37 o
   0  -4   2         63.45         75.24         4.14 o
   1  -4   2        443.61        442.00         5.81 o
   2  -4   2        864.12        918.73        11.82 o
   3  -4   2       2851.89       2771.55        21.73 o
   4  -4   2        591.08        559.82         6.79 o
   5  -4   2        261.74        258.12         4.83 o
   6  -4   2         23.90         22.84         2.86 o
   7  -4   2        183.34        195.86         8.06 o
   8  -4   2         48.68         66.59         4.63 o
   9  -4   2          8.91         16.99        16.16 o
  -9  -3   2         17.70         18.98         3.30 o
  -8  -3   2        478.14        471.37        10.43 o
  -7  -3   2        774.47        731.28         9.70 o
  -6  -3   2        172.37        168.31         4.96 o
  -5  -3   2        181.67        186.73         4.81 o
  -4  -3   2         72.90         74.96         1.76 o
  -3  -3   2          1.17         25.91         1.36 o
  -2  -3   2        159.32        176.94         2.34 o
  -1  -3   2        501.31        513.12         4.24 o
   0  -3   2        751.15        780.34         7.79 o
   1  -3   2        958.96        907.66         8.76 o
   2  -3   2         81.05         91.25         2.50 o
   3  -3   2        318.70        391.41         5.50 o
   4  -3   2          4.99         23.42         1.99 o
   5  -3   2         66.75         71.08         2.68 o
   6  -3   2         25.17         58.20         3.31 o
   7  -3   2        140.02        149.43         5.33 o
   8  -3   2         72.03        100.30         4.99 o
   9  -3   2          0.05         -0.85         7.58 o
  -9  -2   2        110.16        112.55         5.43 o
  -8  -2   2          9.19         13.04         2.59 o
  -7  -2   2          8.52          4.29         2.24 o
  -6  -2   2        354.52        342.15         7.34 o
  -5  -2   2         52.95         68.11         3.10 o
  -4  -2   2       1244.28       1228.21        13.05 o
  -3  -2   2         92.78        101.22         2.02 o
  -2  -2   2       1628.27       1617.84         9.69 o
  -1  -2   2       1265.16       1199.58         7.14 o
   0  -2   2         46.56         54.57         1.81 o
   1  -2   2       7867.06       7435.28        40.38 o
   2  -2   2       1202.58       1225.50         9.65 o
   3  -2   2       2073.28       2116.76        14.79 o
   4  -2   2        326.88        386.14         5.15 o
   5  -2   2          7.41         43.31         2.42 o
   6  -2   2        273.45        278.86         5.31 o
   7  -2   2        204.98        217.12         6.32 o
   8  -2   2          8.87         22.99         2.93 o
   9  -2   2         90.93         89.41        10.60 o
  -9  -1   2        342.16        334.80         9.20 o
  -8  -1   2          8.06         18.15         2.57 o
  -7  -1   2         49.20         53.74         3.23 o
  -6  -1   2        265.08        259.59         5.12 o
  -5  -1   2        565.54        629.50         7.80 o
  -4  -1   2        360.57        437.46         5.85 o
  -3  -1   2         37.42         39.63         1.03 o
  -2  -1   2        141.77        138.56         1.78 o
  -1  -1   2        583.74        612.19         4.23 o
   0  -1   2       3120.80       2702.49        14.56 o
   1  -1   2       1473.28       1488.32         8.47 o
   2  -1   2        224.25        230.12         2.56 o
   3  -1   2        243.37        335.38         4.68 o
   4  -1   2        166.58        160.91         3.38 o
   5  -1   2        295.48        317.27         6.01 o
   6  -1   2        264.50        254.29         5.40 o
   7  -1   2        525.77        490.04         6.61 o
   8  -1   2        169.61        163.14         7.46 o
   9  -1   2        113.06         96.03        10.42 o
 -10   0   2          5.44         21.21         4.34 o
  -9   0   2        116.46        111.09         5.33 o
  -8   0   2        223.49        227.70         7.82 o
  -7   0   2        119.98        140.37         4.46 o
  -6   0   2        858.81        863.48         9.94 o
  -5   0   2       2103.95       2093.50        13.00 o
  -4   0   2          9.50         20.88         1.13 o
  -3   0   2        884.21        887.27         5.51 o
  -2   0   2       6239.14       6061.08        27.99 o
  -1   0   2       2043.59       1930.43        18.31 o
   1   0   2         36.66         81.47         2.04 o
   2   0   2        443.57        469.24         4.03 o
   3   0   2        244.50        273.70         3.33 o
   4   0   2        350.30        341.37         3.88 o
   5   0   2        669.30        707.86         6.21 o
   6   0   2          1.57          4.78         1.47 o
   7   0   2        318.03        303.09         4.68 o
   8   0   2        305.01        297.77         8.13 o
   9   0   2          0.40         -2.18         5.00 o
 -10   1   2          6.78          8.62         6.92 o
  -9   1   2          3.25          3.00         2.77 o
  -8   1   2        344.27        321.52         7.64 o
  -7   1   2         37.80         51.81         2.17 o
  -6   1   2        479.23        485.82         4.72 o
  -5   1   2          4.67         13.20         1.26 o
  -4   1   2        799.97        734.60         5.73 o
  -3   1   2         95.26        105.29         1.81 o
  -2   1   2        706.86        697.84         4.82 o
  -1   1   2         86.55         76.34         1.33 o
   0   1   2        850.07        852.97         7.12 o
   1   1   2       3111.08       3091.82        17.22 o
   2   1   2       2316.98       2290.25        14.02 o
   3   1   2        694.68        703.95         5.76 o
   4   1   2       2032.69       1979.99        12.88 o
   5   1   2        295.53        295.94         3.78 o
   6   1   2         47.49         59.47         1.92 o
   7   1   2         30.12         19.76         2.82 o
   8   1   2         94.39         86.49         5.19 o
   9   1   2         33.77         35.54         5.57 o
 -10   2   2         92.39         68.19         9.31 o
  -9   2   2        147.76        131.98         7.25 o
  -8   2   2        301.59        273.54         5.32 o
  -7   2   2        711.35        700.69         7.75 o
  -6   2   2          7.21         11.70         1.67 o
  -5   2   2          6.91         13.95         1.69 o
  -4   2   2         21.70         41.67         2.23 o
  -3   2   2        150.83        138.77         2.90 o
  -2   2   2       1363.65       1459.14        10.88 o
  -1   2   2       1403.12       1351.33         8.85 o
   0   2   2         90.89        116.90         1.80 o
   1   2   2        239.76        292.99         3.08 o
   2   2   2       2473.01       2592.58        15.43 o
   3   2   2       5418.36       5517.53        30.80 o
   4   2   2          2.19         32.59         1.60 o
   5   2   2        632.48        624.95         6.05 o
   6   2   2        511.01        497.85         5.45 o
   7   2   2          5.58         13.89         2.71 o
   8   2   2         32.64         36.58         3.68 o
   9   2   2          9.30         15.01         4.95 o
 -10   3   2         78.11         73.35        12.45 o
  -9   3   2         54.36         69.64         7.92 o
  -8   3   2          3.94          3.98         2.19 o
  -7   3   2         23.70         23.99         2.54 o
  -6   3   2        575.32        537.51         7.06 o
  -5   3   2        171.47        153.71         4.28 o
  -4   3   2        325.57        375.53         5.14 o
  -3   3   2       1152.89       1142.53        11.36 o
  -2   3   2        804.29        816.31         7.54 o
  -1   3   2        402.29        401.80         3.82 o
   0   3   2       2780.15       2872.61        19.25 o
   1   3   2          7.76         11.79         1.16 o
   2   3   2       5426.83       5402.24        36.86 o
   3   3   2        215.78        180.94         3.35 o
   4   3   2         12.20         17.11         1.68 o
   5   3   2         58.93         58.91         2.16 o
   6   3   2        132.29        130.34         3.70 o
   7   3   2        250.13        257.27         6.80 o
   8   3   2         14.45         19.75         3.97 o
  -9   4   2        138.11        120.56         7.14 o
  -8   4   2          0.02          0.67         2.74 o
  -7   4   2         10.40          6.42         2.74 o
  -6   4   2         15.74         28.98         2.94 o
  -5   4   2        116.47        112.90         4.32 o
  -4   4   2        726.34        757.61         7.41 o
  -3   4   2        255.31        239.11         5.71 o
  -2   4   2         99.11        214.21         4.00 o
  -1   4   2        125.90        134.67         2.67 o
   0   4   2       2429.52       2682.37        17.93 o
   1   4   2       2225.69       2466.45        20.20 o
   2   4   2        176.95        195.42         3.23 o
   3   4   2        158.53        186.33         3.64 o
   4   4   2        199.90        178.94         4.24 o
   5   4   2        194.75        181.37         5.00 o
   6   4   2         14.87         19.07         3.31 o
   7   4   2        162.87        164.29         5.95 o
   8   4   2         74.88         77.41         6.40 o
  -9   5   2          7.84         17.59         3.93 o
  -8   5   2          0.53         -1.77         2.70 o
  -7   5   2          0.78          2.64         2.70 o
  -6   5   2        571.79        540.95         9.34 o
  -5   5   2        965.83        959.43         9.89 o
  -4   5   2         82.40         95.78         4.65 o
  -3   5   2         45.79         71.66         2.82 o
  -2   5   2        592.48        591.07         6.92 o
  -1   5   2        387.98        436.64         5.03 o
   0   5   2        586.85        600.02         6.02 o
   1   5   2        121.71        117.36         3.77 o
   2   5   2        297.99        301.71         5.20 o
   3   5   2          2.20          3.89         1.88 o
   4   5   2         46.61         56.42         2.32 o
   5   5   2        505.56        488.26         6.81 o
   6   5   2         11.30         13.64         2.77 o
   7   5   2         88.64         83.07         6.77 o
   8   5   2         67.89         64.83         8.20 o
  -9   6   2          7.06          9.27         4.34 o
  -8   6   2         34.52         30.98         4.41 o
  -7   6   2          5.09         22.03         3.44 o
  -6   6   2        205.52        194.65         5.21 o
  -5   6   2        560.44        559.99         8.06 o
  -4   6   2         12.40         23.70         3.16 o
  -3   6   2         32.72         44.78         3.46 o
  -2   6   2        858.97        804.07         7.69 o
  -1   6   2        641.71        642.03         7.06 o
   0   6   2        132.93        149.59         3.07 o
   1   6   2         89.30         82.93         3.04 o
   2   6   2       1265.21       1238.63        12.70 o
   3   6   2        250.33        227.31         5.46 o
   4   6   2         96.11        100.51         4.34 o
   5   6   2        112.23        120.99         4.77 o
   6   6   2        211.85        208.27         9.41 o
   7   6   2         40.72         33.59         5.99 o
  -9   7   2         32.75         33.67         5.78 o
  -8   7   2         68.42         58.64         6.50 o
  -7   7   2         34.33         29.28         4.33 o
  -6   7   2          1.06          1.82         2.77 o
  -5   7   2         16.80         18.47         3.02 o
  -4   7   2        139.19        158.28         5.42 o
  -3   7   2         44.53         47.52         3.25 o
  -2   7   2        205.84        209.90         4.79 o
  -1   7   2          8.58         14.08         1.90 o
   0   7   2        185.95        203.51         4.21 o
   1   7   2          9.91          6.73         2.27 o
   2   7   2        218.66        208.22         5.70 o
   3   7   2        167.56        152.98         5.45 o
   4   7   2          0.02          6.59         2.61 o
   5   7   2         18.73         31.71         3.27 o
   6   7   2        201.87        178.62        15.52 o
  -8   8   2         50.31         47.81         6.41 o
  -7   8   2         49.09         47.08         5.06 o
  -6   8   2          1.26          2.98         3.55 o
  -5   8   2         37.65         34.16         3.90 o
  -4   8   2          0.34          9.56         2.75 o
  -3   8   2        426.24        417.66         6.65 o
  -2   8   2        465.05        481.65         8.25 o
  -1   8   2        198.41        178.73         4.95 o
   0   8   2        651.62        642.65         8.13 o
   1   8   2        314.58        288.46         6.71 o
   2   8   2          6.42          9.30         2.53 o
   3   8   2         78.36         78.89         3.41 o
   4   8   2        476.07        480.91         9.17 o
   5   8   2         19.52          7.44         3.14 o
   6   8   2         10.49          8.27         5.24 o
  -7   9   2         40.15         39.43         5.56 o
  -6   9   2         28.70         28.21         4.48 o
  -5   9   2          1.23          4.38         3.62 o
  -4   9   2          3.47          2.62         3.18 o
  -3   9   2         66.06         73.85         6.12 o
  -2   9   2        489.25        440.72         9.00 o
  -1   9   2         79.86         83.49         4.18 o
   0   9   2        450.27        414.80        10.51 o
   1   9   2        177.19        173.22         7.91 o
   2   9   2          5.66         16.37         5.56 o
   3   9   2          3.76          7.28         3.22 o
   4   9   2        135.73        148.18         9.30 o
   5   9   2         17.60         19.00         4.35 o
  -6  10   2         30.25         36.10         5.78 o
  -5  10   2         97.94        118.14        11.92 o
  -4  10   2         76.20         89.86         5.95 o
  -3  10   2        175.69        169.73        10.00 o
  -2  10   2        236.12        255.66        10.67 o
  -1  10   2         92.12        114.71         6.60 o
   0  10   2          1.04          0.99         3.24 o
   1  10   2          8.06         17.11         3.86 o
   2  10   2        149.74        136.77         6.64 o
   3  10   2         38.82         48.85         4.79 o
   4  10   2         30.30         30.40        10.07 o
  -5  11   2         64.42         68.12        11.08 o
  -4  11   2         53.88         53.52        11.27 o
  -3  11   2         94.33         78.15        11.13 o
  -2  11   2         74.11         78.72        10.60 o
  -1  11   2        193.32        186.18        14.86 o
   0  11   2          1.25          2.77         4.85 o
   1  11   2         51.21         51.00         5.88 o
   2  11   2         15.80         12.42         4.55 o
  -2  12   2          9.15          0.90         7.10 o
  -1  12   2         24.07         31.58         9.05 o
  -1 -12   3         23.18         19.57         6.84 o
   0 -12   3          0.78          6.77         4.97 o
   1 -12   3         87.17         78.71         9.51 o
   2 -12   3          2.63          3.85         4.95 o
   3 -12   3         11.22         20.01         8.61 o
  -3 -11   3          5.70         17.46         4.97 o
  -2 -11   3         95.59        103.36         7.78 o
  -1 -11   3        103.28        132.61        12.45 o
   0 -11   3        353.31        361.37        11.95 o
   1 -11   3         27.63         19.83         4.13 o
   2 -11   3        105.94        112.98        10.07 o
   3 -11   3         32.26         22.08         5.40 o
   4 -11   3        122.99         98.10        11.84 o
   5 -11   3         42.19         31.47        12.61 o
  -5 -10   3         62.97         49.20         9.53 o
  -4 -10   3        144.25        144.69         8.51 o
  -3 -10   3         37.96         43.38         5.04 o
  -2 -10   3          2.21          7.51         3.89 o
  -1 -10   3         43.41         44.00         3.99 o
   0 -10   3          3.31          3.57         3.32 o
   1 -10   3         68.31         66.25         4.40 o
   2 -10   3         90.35         76.77         5.46 o
   3 -10   3         44.24         46.77         4.73 o
   4 -10   3         91.73         85.54         6.94 o
   5 -10   3        153.37        124.46         9.68 o
   6 -10   3         11.01         11.00         9.49 o
  -6  -9   3         17.16         19.59         7.89 o
  -5  -9   3          1.57          3.03         2.73 o
  -4  -9   3        145.00        159.06         6.13 o
  -3  -9   3         66.59         79.38         4.80 o
  -2  -9   3        576.86        568.34         9.38 o
  -1  -9   3        160.60        168.82         4.57 o
   0  -9   3         38.48         44.23         4.02 o
   1  -9   3         22.79         32.32         2.56 o
   2  -9   3        588.19        576.76         9.35 o
   3  -9   3        110.93        106.87         4.98 o
   4  -9   3        152.67        193.51         8.25 o
   5  -9   3         29.03         18.45         4.79 o
   6  -9   3         26.44         49.98         7.31 o
   7  -9   3         73.43         72.36        13.98 o
  -7  -8   3         91.31         97.20        12.43 o
  -6  -8   3        106.61        106.48         8.04 o
  -5  -8   3         32.77         30.96         3.33 o
  -4  -8   3         32.98         32.66         3.25 o
  -3  -8   3         60.63         63.15         4.07 o
  -2  -8   3        103.57        101.61         3.24 o
  -1  -8   3         15.85         18.97         2.03 o
   0  -8   3        248.41        253.51         5.62 o
   1  -8   3        141.80        159.87         4.44 o
   2  -8   3        348.54        392.02         9.39 o
   3  -8   3        735.22        726.51         9.79 o
   4  -8   3         10.03         72.86         6.70 o
   5  -8   3         10.71         20.02         3.79 o
   6  -8   3          1.30         13.43         4.13 o
   7  -8   3         88.58         75.88         8.67 o
  -7  -7   3          2.38          9.28         4.44 o
  -6  -7   3        173.03        157.96         9.81 o
  -5  -7   3          9.58          4.44         2.09 o
  -4  -7   3        827.74        838.59        14.13 o
  -3  -7   3        221.17        199.79         5.15 o
  -2  -7   3        138.75        140.28         5.19 o
  -1  -7   3         92.52        103.67         3.67 o
   0  -7   3        275.54        321.30         5.68 o
   1  -7   3        322.70        388.75         6.41 o
   2  -7   3          5.04         54.90         3.02 o
   3  -7   3         13.74         79.49         3.31 o
   4  -7   3        246.92        247.46         6.51 o
   5  -7   3         44.19         58.44         4.63 o
   6  -7   3          4.63          4.91         3.57 o
   7  -7   3          3.26          6.51         3.68 o
   8  -7   3          1.33         -2.87         5.01 o
  -8  -6   3         97.92        104.27        10.59 o
  -7  -6   3         49.68         53.71         5.28 o
  -6  -6   3         98.18        102.39         4.98 o
  -5  -6   3          0.59          1.32         1.57 o
  -4  -6   3        267.69        256.43         4.74 o
  -3  -6   3          3.84          4.78         1.77 o
  -2  -6   3        656.27        619.93         6.64 o
  -1  -6   3        152.13        214.20         3.79 o
   0  -6   3       1706.17       1715.83        14.71 o
   1  -6   3        903.93        957.39        10.68 o
   2  -6   3        139.55        139.77         4.87 o
   3  -6   3          9.76         30.21         2.13 o
   4  -6   3         69.48         66.30         3.64 o
   5  -6   3        276.58        249.58         6.06 o
   6  -6   3         84.90         92.96         6.11 o
   7  -6   3        131.79        112.33         8.16 o
   8  -6   3         20.58         34.77         6.42 o
  -8  -5   3        126.39        125.86         6.09 o
  -7  -5   3         24.59         34.40         3.47 o
  -6  -5   3        789.57        789.72        12.45 o
  -5  -5   3         74.28         58.44         2.63 o
  -4  -5   3        302.25        289.86         4.75 o
  -3  -5   3        261.28        271.63         4.56 o
  -2  -5   3        688.22        730.32         7.26 o
  -1  -5   3        380.10        416.76         4.72 o
   0  -5   3        779.05        769.15         8.06 o
   1  -5   3        310.64        336.39         5.51 o
   2  -5   3        281.89        257.00         4.93 o
   3  -5   3        100.55        140.27         4.27 o
   4  -5   3          0.50          2.37         1.68 o
   5  -5   3         59.59         70.74         3.66 o
   6  -5   3         54.04         42.68         3.88 o
   7  -5   3         36.65         38.81         3.87 o
   8  -5   3         17.61         19.35         4.72 o
   9  -5   3         11.93         22.54        12.30 o
  -9  -4   3          9.10          5.80         3.21 o
  -8  -4   3         26.30         20.82         3.09 o
  -7  -4   3         52.72         54.66         3.67 o
  -6  -4   3          5.60          7.23         2.34 o
  -5  -4   3        162.11        136.61         2.63 o
  -4  -4   3         72.18         87.19         2.45 o
  -3  -4   3          2.40          3.02         1.13 o
  -2  -4   3       3220.46       3407.49        21.47 o
  -1  -4   3       1064.25       1110.65         9.17 o
   0  -4   3       1234.06       1206.85        10.80 o
   1  -4   3        279.62        270.70         6.12 o
   2  -4   3        286.01        262.99         5.65 o
   3  -4   3         84.39         88.43         2.92 o
   4  -4   3        371.73        410.62         5.46 o
   5  -4   3          6.77          3.08         1.87 o
   6  -4   3         25.76         26.69         2.45 o
   7  -4   3         13.96         26.63         4.04 o
   8  -4   3        113.39        105.24         7.37 o
   9  -4   3         78.00         74.59        16.71 o
  -9  -3   3          0.01          2.75         2.69 o
  -8  -3   3        260.42        261.41         6.54 o
  -7  -3   3        266.59        253.65         5.82 o
  -6  -3   3          0.02          3.45         2.03 o
  -5  -3   3          3.25          8.09         1.88 o
  -4  -3   3       1873.91       1947.91        11.99 o
  -3  -3   3        136.10        144.00         2.48 o
  -2  -3   3        897.83        980.15         7.05 o
  -1  -3   3        262.13        238.24         3.00 o
   0  -3   3       1584.22       1509.72        11.55 o
   1  -3   3        113.77        113.72         2.58 o
   2  -3   3        325.24        336.68         4.28 o
   3  -3   3        393.81        429.44         5.11 o
   4  -3   3        449.18        408.45         6.38 o
   5  -3   3        186.44        181.06         4.02 o
   6  -3   3        212.47        233.80         4.70 o
   7  -3   3         21.10         39.52         3.25 o
   8  -3   3        146.97        153.57         6.69 o
   9  -3   3         34.80         48.29         8.65 o
  -9  -2   3         14.67         26.43         3.45 o
  -8  -2   3         27.41         32.57         3.09 o
  -7  -2   3         82.85         78.17         4.21 o
  -6  -2   3         75.93        104.01         3.86 o
  -5  -2   3        232.16        224.56         4.90 o
  -4  -2   3       4267.88       4476.51        23.52 o
  -3  -2   3       5742.55       5713.68        29.45 o
  -2  -2   3        519.73        557.10         4.15 o
  -1  -2   3       2441.75       2262.38        13.54 o
   0  -2   3        639.98        636.32         4.91 o
   1  -2   3        107.49         94.57         2.00 o
   2  -2   3        500.83        536.73         4.97 o
   3  -2   3        125.69        125.35         2.87 o
   4  -2   3       1535.14       1573.06        11.83 o
   5  -2   3          0.07          4.43         1.60 o
   6  -2   3        176.46        198.35         4.54 o
   7  -2   3        264.51        277.04         4.67 o
   8  -2   3         42.75         58.11         4.62 o
   9  -2   3        112.74        102.65        10.65 o
 -10  -1   3        120.49        114.50         6.55 o
  -9  -1   3        332.89        343.67         7.91 o
  -8  -1   3         16.92         16.62         2.58 o
  -7  -1   3         92.76         87.94         3.82 o
  -6  -1   3        249.19        257.08         5.04 o
  -5  -1   3         20.40         20.95         2.04 o
  -4  -1   3        114.04        137.72         1.99 o
  -3  -1   3        755.51        662.44         4.68 o
  -2  -1   3      10235.10       9951.76        47.97 o
  -1  -1   3        755.09        789.31         6.12 o
   0  -1   3         85.59         70.87         2.26 o
   1  -1   3       2427.17       2421.05        13.85 o
   2  -1   3        654.95        658.51         6.25 o
   3  -1   3        682.65        657.61         6.49 o
   4  -1   3         30.64         57.90         2.77 o
   5  -1   3        189.28        175.74         4.57 o
   6  -1   3          6.78         19.98         2.48 o
   7  -1   3         28.74         29.69         2.28 o
   8  -1   3        209.08        184.10        14.63 o
   9  -1   3         31.91         27.34         8.79 o
 -10   0   3          9.85         11.05         3.94 o
  -9   0   3         36.00         52.61         4.57 o
  -8   0   3        220.99        222.78         6.32 o
  -7   0   3        104.15        102.46         4.51 o
  -6   0   3       1404.71       1411.74        14.59 o
  -5   0   3        673.63        700.87         5.68 o
  -4   0   3         34.84         31.43         1.26 o
  -3   0   3        616.27        635.54         4.40 o
  -2   0   3         12.60         23.15         0.92 o
  -1   0   3        578.54        499.93         4.61 o
   0   0   3       1302.58       1164.13         9.55 o
   1   0   3        699.48        662.26         6.54 o
   2   0   3        222.86        255.26         3.66 o
   3   0   3        419.59        437.09         5.13 o
   4   0   3       1638.61       1579.76        12.63 o
   5   0   3        568.27        579.55         6.64 o
   6   0   3         18.99         20.46         2.09 o
   7   0   3          6.22         16.95         2.67 o
   8   0   3        107.18        104.68        15.58 o
   9   0   3          0.08         -1.20         6.34 o
 -10   1   3          6.75         10.23         4.76 o
  -9   1   3          1.18          5.89         3.09 o
  -8   1   3        131.83        138.42         6.94 o
  -7   1   3        529.59        490.72         5.64 o
  -6   1   3         78.23         90.98         2.72 o
  -5   1   3        684.06        650.53         6.06 o
  -4   1   3       1957.18       1910.78        11.51 o
  -3   1   3          1.47          2.12         0.82 o
  -2   1   3       3942.73       3743.56        20.48 o
  -1   1   3       1426.04       1471.32        10.03 o
   0   1   3       5227.59       5106.20        37.98 o
   1   1   3        498.54        438.25         4.18 o
   2   1   3         86.85         97.46         1.95 o
   3   1   3          5.44         15.62         1.38 o
   4   1   3         44.64         60.77         2.65 o
   5   1   3         23.14         35.01         2.00 o
   6   1   3        316.68        322.80         5.16 o
   7   1   3        250.50        250.39         5.41 o
   8   1   3         52.30         56.71         5.90 o
   9   1   3        122.59        118.30        11.35 o
 -10   2   3         24.65         19.45         6.75 o
  -9   2   3          5.02          8.97         3.44 o
  -8   2   3        241.63        237.66         5.52 o
  -7   2   3        390.08        368.68         5.67 o
  -6   2   3        208.08        198.74         4.13 o
  -5   2   3         68.27         62.01         2.70 o
  -4   2   3        586.60        590.57         6.02 o
  -3   2   3        554.25        601.14         5.87 o
  -2   2   3          5.17          0.26         0.87 o
  -1   2   3        122.37         87.43         2.58 o
   0   2   3        464.51        386.01         4.83 o
   1   2   3          3.37         11.31         1.44 o
   2   2   3        705.89        677.41         6.34 o
   3   2   3        100.47        153.03         3.66 o
   4   2   3         66.26         84.61         2.89 o
   5   2   3         92.70         94.75         3.21 o
   6   2   3        414.18        393.55         5.73 o
   7   2   3        309.22        306.08         7.21 o
   8   2   3         88.34         83.43         6.96 o
 -10   3   3         61.52         51.27        11.15 o
  -9   3   3         32.10         37.78         6.22 o
  -8   3   3          7.58          8.74         2.24 o
  -7   3   3          2.68          5.08         2.11 o
  -6   3   3        176.18        159.34         4.35 o
  -5   3   3          0.86          2.83         1.63 o
  -4   3   3        293.42        303.48         5.19 o
  -3   3   3       2813.60       2895.65        23.31 o
  -2   3   3        417.54        416.75         5.41 o
  -1   3   3        407.53        423.96         5.06 o
   0   3   3        626.23        588.28         5.85 o
   1   3   3         31.08         27.98         1.72 o
   2   3   3        193.55        222.18         3.58 o
   3   3   3          1.57          3.92         1.26 o
   4   3   3        782.55        799.08         8.65 o
   5   3   3        365.69        375.56         6.00 o
   6   3   3        245.59        225.38         4.63 o
   7   3   3        196.55        212.05         6.93 o
   8   3   3         10.00         19.02         4.79 o
 -10   4   3        152.41        136.83        19.28 o
  -9   4   3        230.27        239.57         9.00 o
  -8   4   3         23.98         20.53         2.52 o
  -7   4   3          0.26          3.70         1.94 o
  -6   4   3         21.22         22.13         3.88 o
  -5   4   3         21.07         35.12         2.37 o
  -4   4   3          9.54         13.22         1.93 o
  -3   4   3        149.16        147.79         3.72 o
  -2   4   3         48.00         78.77         2.72 o
  -1   4   3        241.83        202.85         3.24 o
   0   4   3       2757.73       2908.32        20.29 o
   1   4   3        248.78        271.65         4.20 o
   2   4   3         46.80         49.57         2.19 o
   3   4   3        778.87        709.64         7.48 o
   4   4   3        471.57        454.85         6.53 o
   5   4   3        487.14        479.90         8.06 o
   6   4   3         97.93         98.58         4.75 o
   7   4   3         61.52         64.96         4.25 o
   8   4   3        174.58        158.31        13.81 o
  -9   5   3         56.00         61.94         5.40 o
  -8   5   3         49.81         55.11         4.74 o
  -7   5   3          8.17          5.51         2.65 o
  -6   5   3         42.30         42.45         2.52 o
  -5   5   3        429.58        416.41         5.42 o
  -4   5   3         11.35         19.36         1.79 o
  -3   5   3         78.51         86.44         3.55 o
  -2   5   3        159.62        185.39         3.85 o
  -1   5   3         26.50         41.26         1.94 o
   0   5   3        160.09        184.32         3.26 o
   1   5   3        236.32        236.56         4.86 o
   2   5   3        402.34        409.59         6.22 o
   3   5   3       1607.26       1495.93        12.93 o
   4   5   3        258.89        238.19         4.67 o
   5   5   3        457.51        416.91         5.89 o
   6   5   3         55.60         68.83         4.21 o
   7   5   3          0.18          1.24         5.05 o
  -9   6   3          2.75          9.97         4.40 o
  -8   6   3         61.60         49.10         4.97 o
  -7   6   3          6.91          3.17         3.24 o
  -6   6   3         33.15         34.05         2.93 o
  -5   6   3         83.31         80.91         3.71 o
  -4   6   3          2.58          3.85         1.60 o
  -3   6   3        497.42        435.93         6.39 o
  -2   6   3        128.34        127.88         3.31 o
  -1   6   3          9.93          9.91         1.45 o
   0   6   3        106.59        102.30         3.98 o
   1   6   3         75.84         86.61         3.76 o
   2   6   3        338.18        327.93         6.37 o
   3   6   3         60.92         73.78         4.20 o
   4   6   3         11.70          5.00         2.27 o
   5   6   3         58.37         63.69         2.52 o
   6   6   3        274.26        279.06        13.94 o
   7   6   3         75.26         68.11        19.52 o
  -9   7   3         61.69         69.23         6.97 o
  -8   7   3         74.70         73.92         6.22 o
  -7   7   3         18.65         13.25         3.81 o
  -6   7   3         56.39         56.56         4.34 o
  -5   7   3         79.20         81.71         4.23 o
  -4   7   3          9.41          9.07         2.54 o
  -3   7   3         29.25         39.11         2.12 o
  -2   7   3         18.78         10.98         2.75 o
  -1   7   3        217.80        202.22         4.36 o
   0   7   3         74.92         76.83         3.04 o
   1   7   3        355.07        343.37         5.64 o
   2   7   3         27.82         23.66         2.88 o
   3   7   3         47.34         43.80         3.73 o
   4   7   3        342.47        329.01         7.19 o
   5   7   3          5.39          6.59         2.65 o
   6   7   3        254.14        239.00        10.80 o
  -8   8   3         21.42         27.80         5.66 o
  -7   8   3         31.05         26.48         4.52 o
  -6   8   3        119.75        134.81         7.00 o
  -5   8   3        354.07        335.10        10.89 o
  -4   8   3          2.99         15.27         3.33 o
  -3   8   3         10.57         23.91         3.55 o
  -2   8   3         46.86         65.18         5.04 o
  -1   8   3        109.94        135.80         5.53 o
   0   8   3        146.28        133.73         4.97 o
   1   8   3         14.29         17.68         2.06 o
   2   8   3          1.17          0.06         1.64 o
   3   8   3        101.20        101.40         5.11 o
   4   8   3        403.13        380.34        10.77 o
   5   8   3        203.14        200.77         9.58 o
  -7   9   3         40.73         51.16         5.88 o
  -6   9   3         16.35         26.63         4.39 o
  -5   9   3         25.11         37.46         4.98 o
  -4   9   3          0.83         13.32         3.76 o
  -3   9   3         29.80         30.53         5.32 o
  -2   9   3         40.96         43.80         5.61 o
  -1   9   3         10.71         15.25         2.61 o
   0   9   3          6.80         24.05         3.67 o
   1   9   3          9.48         12.94         3.50 o
   2   9   3        155.86        163.68         8.38 o
   3   9   3         27.93         23.30         3.83 o
   4   9   3        123.17        116.67         6.29 o
  -6  10   3         18.79         20.86         4.84 o
  -5  10   3        205.79        239.79        15.53 o
  -4  10   3         46.68         37.92         7.53 o
  -3  10   3         57.46         76.22         7.42 o
  -2  10   3        112.16        129.75        12.32 o
  -1  10   3        163.49        127.18        13.30 o
   0  10   3         10.59         16.30         3.69 o
   1  10   3        152.38        157.99        10.68 o
   2  10   3        128.23        135.78         6.68 o
   3  10   3         71.70         72.96         5.53 o
  -5  11   3         76.03         88.96        12.14 o
  -4  11   3         94.08        104.96        14.12 o
  -3  11   3         17.04          7.85         6.76 o
  -2  11   3         32.22         23.14         8.17 o
  -1  11   3          3.62          4.45         6.92 o
   0  11   3         44.95         34.59         8.19 o
   1  11   3          1.19         -4.53         4.53 o
   2  11   3        123.95        118.96         7.26 o
  -1 -12   4          7.46          8.42         5.47 o
   0 -12   4          0.01         -4.21         4.21 o
   1 -12   4         16.92         10.43         5.56 o
   2 -12   4          0.34          1.76         5.02 o
  -3 -11   4         96.06        103.10         8.22 o
  -2 -11   4         86.85         92.96         8.46 o
  -1 -11   4          0.43          5.51         4.11 o
   0 -11   4        268.02        266.85        10.96 o
   1 -11   4          0.00          1.58         3.42 o
   2 -11   4        120.65         95.43         7.60 o
   3 -11   4         13.24         17.61         6.83 o
   4 -11   4        110.50        107.13        12.22 o
  -5 -10   4        101.40         98.78        11.47 o
  -4 -10   4        175.10        167.68        10.48 o
  -3 -10   4          0.03         -0.65         3.14 o
  -2 -10   4        130.70        132.80         6.82 o
  -1 -10   4        109.33        105.55         5.83 o
   0 -10   4        129.41        112.58         6.91 o
   1 -10   4         32.85         40.73         4.34 o
   2 -10   4         42.90         46.20         4.72 o
   3 -10   4          6.41         25.29         4.24 o
   4 -10   4        199.84        184.89        10.04 o
   5 -10   4          7.35         52.38         7.45 o
   6 -10   4         14.87         12.80         5.91 o
  -6  -9   4         70.95         72.83        10.90 o
  -5  -9   4        101.82        106.90         5.93 o
  -4  -9   4         89.57        110.43         5.74 o
  -3  -9   4          5.19          3.83         2.50 o
  -2  -9   4        474.06        445.02         6.98 o
  -1  -9   4         87.21         85.33         3.73 o
   0  -9   4        241.47        232.77         8.12 o
   1  -9   4         51.15         82.81         3.77 o
   2  -9   4        162.21        161.10         6.48 o
   3  -9   4         75.60        131.31         5.97 o
   4  -9   4         10.03          3.35         4.35 o
   5  -9   4         66.84         99.11         8.93 o
   6  -9   4         36.01         31.47         8.34 o
  -7  -8   4        142.47        153.38        14.32 o
  -6  -8   4        253.88        261.20        11.09 o
  -5  -8   4         39.83         39.93         3.45 o
  -4  -8   4        149.48        153.58         5.88 o
  -3  -8   4        557.62        554.39         8.92 o
  -2  -8   4          0.07          1.94         1.66 o
  -1  -8   4        293.79        286.59         5.10 o
   0  -8   4         36.27         66.89         3.75 o
   1  -8   4        155.89        196.28         5.12 o
   2  -8   4        277.04        371.73         6.90 o
   3  -8   4          8.50         55.45         3.31 o
   4  -8   4         10.36         60.93         4.28 o
   5  -8   4          0.66          8.02         4.14 o
   6  -8   4        217.77        176.33        10.58 o
   7  -8   4          0.01         -4.81         4.81 o
  -7  -7   4         47.77         44.23         6.22 o
  -6  -7   4        365.93        353.09         7.90 o
  -5  -7   4         38.54         48.96         3.42 o
  -4  -7   4        167.00        170.24         5.07 o
  -3  -7   4         89.79        107.90         3.58 o
  -2  -7   4        180.16        199.04         4.28 o
  -1  -7   4         52.92         54.16         2.56 o
   0  -7   4        625.28        676.65         8.51 o
   1  -7   4         74.32         86.67         3.88 o
   2  -7   4         97.08        150.65         5.30 o
   3  -7   4         12.75          6.31         1.92 o
   4  -7   4        157.08        182.98         5.97 o
   5  -7   4          7.28          7.26         2.83 o
   6  -7   4          0.56         -2.80         3.25 o
   7  -7   4         36.72         29.42         6.64 o
   8  -7   4         96.50        103.25         9.57 o
  -8  -6   4         49.61         55.70         5.05 o
  -7  -6   4          0.04          9.52         2.57 o
  -6  -6   4          1.06         -0.84         1.99 o
  -5  -6   4        399.50        370.26         6.39 o
  -4  -6   4        178.42        187.91         4.52 o
  -3  -6   4        184.20        168.14         3.48 o
  -2  -6   4         71.87         77.18         3.13 o
  -1  -6   4         46.25         50.08         1.95 o
   0  -6   4       1333.67       1390.55        12.77 o
   1  -6   4        130.21        117.24         5.42 o
   2  -6   4          3.59         32.68         3.33 o
   3  -6   4         50.37         35.86         2.74 o
   4  -6   4        182.83        173.59         5.44 o
   5  -6   4         23.72         25.28         2.82 o
   6  -6   4          0.93          5.93         2.74 o
   7  -6   4         27.50         46.68         7.72 o
   8  -6   4         74.79         82.95         8.53 o
  -8  -5   4        192.83        207.19         7.16 o
  -7  -5   4          8.80         10.97         2.86 o
  -6  -5   4        373.78        335.00         7.95 o
  -5  -5   4        151.98        133.93         4.61 o
  -4  -5   4        219.02        192.59         3.84 o
  -3  -5   4        570.07        532.07         5.81 o
  -2  -5   4        998.59       1095.89         8.58 o
  -1  -5   4         15.56         19.08         1.62 o
   0  -5   4         75.36        111.07         3.35 o
   1  -5   4        580.84        517.41         7.32 o
   2  -5   4       1472.63       1521.49        14.86 o
   3  -5   4         92.68        118.55         3.82 o
   4  -5   4         16.43         20.30         1.69 o
   5  -5   4          5.22          5.35         2.10 o
   6  -5   4        444.88        420.50         7.65 o
   7  -5   4         61.39         47.65         4.07 o
   8  -5   4          6.76          4.40         4.29 o
  -9  -4   4          5.65          4.27         2.80 o
  -8  -4   4         24.28         29.26         3.35 o
  -7  -4   4        256.62        249.33         6.19 o
  -6  -4   4         86.90         73.09         3.85 o
  -5  -4   4        402.30        389.40         4.87 o
  -4  -4   4         23.39         40.02         2.08 o
  -3  -4   4        188.10        169.63         3.48 o
  -2  -4   4       3323.69       3437.34        20.84 o
  -1  -4   4        450.01        505.16         6.30 o
   0  -4   4        270.26        256.13         4.16 o
   1  -4   4        258.68        273.34         4.69 o
   2  -4   4       1607.20       1582.32        12.48 o
   3  -4   4        307.85        307.30         6.51 o
   4  -4   4        136.89        161.10         3.91 o
   5  -4   4         14.65         42.31         2.72 o
   6  -4   4         48.17         59.83         4.28 o
   7  -4   4          1.40          1.14         3.66 o
   8  -4   4         37.29         53.04         5.77 o
  -9  -3   4          1.26          2.40         2.69 o
  -8  -3   4        202.60        181.27         7.04 o
  -7  -3   4         93.17         90.48         4.54 o
  -6  -3   4         14.75         16.41         2.50 o
  -5  -3   4        237.32        217.67         2.56 o
  -4  -3   4       1078.12       1073.54         7.84 o
  -3  -3   4        143.88        167.27         2.77 o
  -2  -3   4        294.53        338.27         4.14 o
  -1  -3   4        148.77        198.43         2.98 o
   0  -3   4       2300.88       2307.05        16.70 o
   1  -3   4         51.82         89.82         2.55 o
   2  -3   4         26.16         52.58         3.14 o
   3  -3   4         47.65         50.70         2.47 o
   4  -3   4        214.51        224.62         4.06 o
   5  -3   4          0.93         30.72         2.18 o
   6  -3   4         18.07         20.68         2.47 o
   7  -3   4          1.41          5.49         1.96 o
   8  -3   4          3.46          3.43         3.67 o
   9  -3   4         15.83         -3.83         6.26 o
  -9  -2   4        111.91        118.06         5.79 o
  -8  -2   4         65.15         68.41         3.83 o
  -7  -2   4         74.57         73.99         4.36 o
  -6  -2   4         12.68         21.17         2.74 o
  -5  -2   4         21.10         29.92         2.49 o
  -4  -2   4       1172.44       1246.47         7.89 o
  -3  -2   4        464.70        416.32         3.76 o
  -2  -2   4        102.33        105.42         2.01 o
  -1  -2   4          4.25         11.22         0.97 o
   0  -2   4          2.40          7.79         0.98 o
   1  -2   4       1287.84       1317.64         9.80 o
   2  -2   4         90.35         86.06         2.85 o
   3  -2   4         78.14        125.13         3.86 o
   4  -2   4        250.50        198.17         4.21 o
   5  -2   4         37.78         47.25         2.37 o
   6  -2   4         67.55         64.89         3.35 o
   7  -2   4          0.21          2.59         1.60 o
   8  -2   4          3.23         -3.87         3.87 o
   9  -2   4         91.57         76.04        10.26 o
 -10  -1   4        102.07        103.94         5.85 o
  -9  -1   4         74.66         72.77         4.51 o
  -8  -1   4          4.52         13.46         2.58 o
  -7  -1   4        159.14        157.33         5.86 o
  -6  -1   4        300.61        284.66         5.51 o
  -5  -1   4         89.08        126.42         2.78 o
  -4  -1   4        545.02        634.87         4.79 o
  -3  -1   4        134.31        153.87         2.22 o
  -2  -1   4       2624.88       2471.50        14.81 o
  -1  -1   4       1480.42       1627.43        11.25 o
   0  -1   4          7.25         11.17         1.13 o
   1  -1   4          0.52          4.77         0.96 o
   2  -1   4        345.13        352.43         5.43 o
   3  -1   4        453.97        492.09         6.71 o
   4  -1   4          0.01          0.72         1.59 o
   5  -1   4        272.83        266.78         3.91 o
   6  -1   4          0.89          1.59         1.31 o
   7  -1   4          5.49         10.07         1.60 o
   8  -1   4          9.23          1.89         5.00 o
   9  -1   4        190.78        178.30        13.40 o
 -10   0   4         33.64         38.31         4.35 o
  -9   0   4         13.17         11.22         2.97 o
  -8   0   4          0.63          1.05         2.65 o
  -7   0   4          3.39          3.86         2.76 o
  -6   0   4        559.03        544.12         5.31 o
  -5   0   4         19.59         12.19         1.07 o
  -4   0   4         42.60         54.08         1.65 o
  -3   0   4        137.54        172.30         2.21 o
  -2   0   4        175.36        205.37         2.13 o
  -1   0   4        710.81        676.52         6.01 o
   0   0   4        154.27        147.76         3.60 o
   1   0   4         13.15         26.64         2.00 o
   2   0   4       1346.37       1278.32        12.30 o
   3   0   4        316.04        315.19         5.21 o
   4   0   4         24.18         27.03         3.13 o
   5   0   4        164.57        162.00         4.11 o
   6   0   4        105.02        112.68         3.78 o
   7   0   4        166.13        172.78         4.71 o
   8   0   4          0.02         -0.49         5.46 o
   9   0   4        186.10        169.14        13.88 o
 -10   1   4          3.28          6.10         3.76 o
  -9   1   4         44.12         45.11         4.36 o
  -8   1   4         26.57         30.18         3.68 o
  -7   1   4         22.11         22.30         2.12 o
  -6   1   4         82.08        112.12         3.34 o
  -5   1   4        154.52        156.89         3.23 o
  -4   1   4         90.35         92.05         2.56 o
  -3   1   4        257.93        257.30         4.54 o
  -2   1   4        168.64        166.21         2.35 o
  -1   1   4        648.86        607.14         7.16 o
   0   1   4        127.66        141.92         3.68 o
   1   1   4        803.61        778.37         7.74 o
   2   1   4          6.89         10.28         1.47 o
   3   1   4        149.29        158.23         3.27 o
   4   1   4         63.42         91.51         2.90 o
   5   1   4          0.05          2.79         1.48 o
   6   1   4          0.29         -0.10         1.59 o
   7   1   4        258.59        265.11         6.26 o
   8   1   4          0.05         11.71         5.41 o
 -10   2   4         14.79         16.96         6.91 o
  -9   2   4          4.28          5.86         3.39 o
  -8   2   4        245.09        245.29         5.51 o
  -7   2   4         57.69         54.69         3.22 o
  -6   2   4          0.54          4.89         1.71 o
  -5   2   4         92.05        115.69         3.89 o
  -4   2   4         35.49         31.24         1.87 o
  -3   2   4         15.64         14.94         1.44 o
  -2   2   4          3.22          4.43         1.01 o
  -1   2   4        152.44        131.25         3.46 o
   0   2   4       2249.97       2298.53        17.69 o
   1   2   4       1831.36       1804.91        15.54 o
   2   2   4         35.75         41.39         1.84 o
   3   2   4        132.30        125.48         3.08 o
   4   2   4        129.59        129.25         4.39 o
   5   2   4        367.83        339.86         5.48 o
   6   2   4         72.97         88.63         5.29 o
   7   2   4         46.49         55.56         3.77 o
   8   2   4         29.71         49.29         8.04 o
 -10   3   4         44.21         42.98         7.68 o
  -9   3   4         41.58         27.92         5.94 o
  -8   3   4          1.01         15.04         2.73 o
  -7   3   4          5.98          6.86         2.52 o
  -6   3   4         70.13         89.70         3.61 o
  -5   3   4        210.00        195.93         3.78 o
  -4   3   4         99.90        105.01         3.11 o
  -3   3   4        391.34        406.06         5.18 o
  -2   3   4        215.96        211.52         3.99 o
  -1   3   4          6.00         12.08         1.62 o
   0   3   4        359.25        363.92         5.38 o
   1   3   4          0.48          0.02         1.35 o
   2   3   4          2.40          1.10         1.24 o
   3   3   4         81.62         86.95         2.61 o
   4   3   4         38.97         34.16         2.25 o
   5   3   4        191.68        174.39         4.50 o
   6   3   4          9.26         11.03         2.02 o
   7   3   4         85.74        100.66         7.40 o
   8   3   4        198.13        200.20        15.55 o
 -10   4   4         62.31         62.36        15.42 o
  -9   4   4        173.58        164.97         8.20 o
  -8   4   4          0.06          0.75         2.16 o
  -7   4   4         10.77          4.10         2.68 o
  -6   4   4         26.80         21.41         2.72 o
  -5   4   4         43.11         43.28         2.91 o
  -4   4   4          1.30          3.73         1.95 o
  -3   4   4        323.38        325.31         5.18 o
  -2   4   4       2728.98       2789.49        24.45 o
  -1   4   4         76.23         64.17         2.62 o
   0   4   4        619.28        671.68         7.05 o
   1   4   4        464.49        484.70         6.25 o
   2   4   4         50.62         80.08         2.69 o
   3   4   4        441.72        446.84         5.89 o
   4   4   4        186.57        198.52         4.36 o
   5   4   4          6.44          6.66         2.16 o
   6   4   4         17.58         18.00         3.83 o
   7   4   4        197.08        192.11         9.38 o
  -9   5   4          0.16         -3.25         3.25 o
  -8   5   4        242.93        217.48         7.87 o
  -7   5   4        229.70        211.77         6.60 o
  -6   5   4         21.09         19.17         2.26 o
  -5   5   4         32.18         24.93         2.08 o
  -4   5   4        175.84        162.88         4.16 o
  -3   5   4        523.17        493.40         6.52 o
  -2   5   4         20.65         30.53         2.34 o
  -1   5   4         43.62         38.41         2.40 o
   0   5   4          0.97          3.51         2.01 o
   1   5   4        132.86        129.92         4.93 o
   2   5   4        100.83        111.04         4.36 o
   3   5   4          5.20          5.81         1.61 o
   4   5   4        174.98        182.41         5.44 o
   5   5   4        192.61        199.82         5.14 o
   6   5   4        130.88        124.46         6.21 o
   7   5   4         11.50          4.37         5.50 o
  -9   6   4         40.93         39.55         8.53 o
  -8   6   4          2.39          3.52         3.39 o
  -7   6   4        358.25        347.91         8.94 o
  -6   6   4          2.44          7.64         2.35 o
  -5   6   4        230.21        214.26         5.18 o
  -4   6   4        443.34        471.43         7.69 o
  -3   6   4         39.49         31.88         2.56 o
  -2   6   4        176.65        175.06         4.70 o
  -1   6   4        625.22        648.85         7.49 o
   0   6   4        476.98        442.83         5.75 o
   1   6   4        169.92        167.92         4.89 o
   2   6   4          3.50          6.74         2.37 o
   3   6   4        225.09        244.78         5.92 o
   4   6   4         63.82         62.52         3.81 o
   5   6   4        310.22        293.90         6.68 o
   6   6   4        153.28        168.31        10.07 o
  -9   7   4         25.34         31.60         5.63 o
  -8   7   4         54.51         52.29         5.59 o
  -7   7   4          0.04          4.05         3.47 o
  -6   7   4        375.57        371.40         9.31 o
  -5   7   4         79.27         92.21         3.72 o
  -4   7   4        191.10        197.18         5.22 o
  -3   7   4         86.08        105.19         4.62 o
  -2   7   4         16.28         19.43         2.73 o
  -1   7   4        298.89        306.68         5.04 o
   0   7   4          5.67          5.29         1.54 o
   1   7   4        149.34        140.87         4.42 o
   2   7   4          6.25          6.17         2.49 o
   3   7   4         19.93         17.21         3.06 o
   4   7   4        228.88        234.04         6.46 o
   5   7   4         29.43         39.92         3.98 o
   6   7   4         75.19         75.53         9.58 o
  -8   8   4          0.30         -1.79         4.33 o
  -7   8   4         31.25         40.10         4.78 o
  -6   8   4         33.31         36.31         4.57 o
  -5   8   4        169.78        178.74         6.77 o
  -4   8   4         95.43         97.44         5.59 o
  -3   8   4        236.83        264.17         8.99 o
  -2   8   4         26.72         39.33         3.64 o
  -1   8   4         31.87         38.55         2.65 o
   0   8   4        140.04        134.38         4.57 o
   1   8   4         86.57         83.28         3.86 o
   2   8   4        320.16        303.66         7.23 o
   3   8   4         22.71         16.94         4.11 o
   4   8   4         38.49         46.85         4.45 o
   5   8   4         69.20         77.88         5.61 o
  -7   9   4         13.21         17.86         4.75 o
  -6   9   4         11.76         15.52         4.17 o
  -5   9   4         18.74         21.09         4.47 o
  -4   9   4          1.78          7.61         4.69 o
  -3   9   4         67.95         65.13         9.42 o
  -2   9   4         16.30         19.35         6.60 o
  -1   9   4         24.18         31.63         3.86 o
   0   9   4          1.88          1.84         3.11 o
   1   9   4         12.12         15.43         3.89 o
   2   9   4        143.97        137.34         6.45 o
   3   9   4          4.41          5.07         3.56 o
   4   9   4        101.48        107.55         7.66 o
  -6  10   4         12.73          6.43         4.07 o
  -5  10   4        117.71         98.32         9.04 o
  -4  10   4         12.14         14.89         5.69 o
  -3  10   4         21.81         19.48         5.16 o
  -2  10   4         41.20         30.96         7.76 o
  -1  10   4         10.11         20.43         7.05 o
   0  10   4        119.03        119.49         9.30 o
   1  10   4         17.68         15.08         4.31 o
   2  10   4        212.76        219.39        11.68 o
   3  10   4         22.76         15.35         4.44 o
  -5  11   4         23.39         39.00        11.58 o
  -4  11   4         32.69         46.00         9.01 o
  -3  11   4          7.42         -5.92         5.92 o
  -2  11   4          8.23         10.01         6.88 o
  -1  11   4         29.63         16.77         7.34 o
   0  11   4        106.11         94.57        18.82 o
   1  11   4          3.64         17.35         7.13 o
  -1 -12   5         39.43         23.14         5.80 o
   0 -12   5         14.93         17.82         5.20 o
   1 -12   5        113.75        103.67         9.61 o
   2 -12   5          9.57         10.98         7.61 o
  -3 -11   5        122.10        145.51        15.55 o
  -2 -11   5         76.42         84.05         7.33 o
  -1 -11   5          0.65         -1.63         4.50 o
   0 -11   5         12.55         14.26         4.79 o
   1 -11   5         53.77         54.86         6.07 o
   2 -11   5         88.30         81.54         8.63 o
   3 -11   5         91.55         70.39         7.81 o
   4 -11   5         20.36         19.77         7.09 o
  -5 -10   5          8.16         -1.27         6.21 o
  -4 -10   5        137.94        136.88        16.85 o
  -3 -10   5          1.47          5.71         3.12 o
  -2 -10   5         12.27         10.72         3.41 o
  -1 -10   5         46.23         46.91         4.52 o
   0 -10   5        152.15        143.61         6.72 o
   1 -10   5         45.19         43.62         4.71 o
   2 -10   5          6.18         13.86         3.19 o
   3 -10   5        104.15        107.93         8.08 o
   4 -10   5        199.37        210.49        10.57 o
   5 -10   5         26.20         20.12         9.24 o
  -6  -9   5        142.93        168.90        23.50 o
  -5  -9   5        203.03        186.96         8.96 o
  -4  -9   5        180.79        189.78         7.90 o
  -3  -9   5          7.45          9.46         3.05 o
  -2  -9   5         61.11         67.55         3.90 o
  -1  -9   5        119.67        120.78         4.87 o
   0  -9   5        456.40        425.01         8.44 o
   1  -9   5        268.55        255.94         8.89 o
   2  -9   5          3.82         22.67         3.28 o
   3  -9   5         25.78         41.97         3.95 o
   4  -9   5          1.12         26.14         4.90 o
   5  -9   5         74.30         78.36         8.39 o
   6  -9   5          4.53          1.61        16.67 o
  -7  -8   5          6.28         15.99         7.67 o
  -6  -8   5        250.85        242.10        11.21 o
  -5  -8   5         51.82         59.62         4.98 o
  -4  -8   5          0.15          0.30         2.13 o
  -3  -8   5         81.72         93.03         3.64 o
  -2  -8   5        258.48        254.73         5.01 o
  -1  -8   5        141.71        173.15         4.39 o
   0  -8   5         12.34         14.75         2.48 o
   1  -8   5        260.26        322.74         6.61 o
   2  -8   5        453.15        415.20         8.35 o
   3  -8   5        129.63        160.44         5.16 o
   4  -8   5          0.14          3.91         2.02 o
   5  -8   5          8.17          4.53         3.26 o
   6  -8   5         62.44         63.01         6.04 o
   7  -8   5          2.28          7.66         6.48 o
  -7  -7   5        176.53        186.41        10.61 o
  -6  -7   5         72.40         90.95         5.28 o
  -5  -7   5         23.44         26.79         2.72 o
  -4  -7   5        238.98        216.27         4.74 o
  -3  -7   5          9.96         16.01         2.12 o
  -2  -7   5        371.22        362.20         5.52 o
  -1  -7   5        590.38        566.21         7.43 o
   0  -7   5        365.96        393.64         6.43 o
   1  -7   5         36.66         44.12         3.11 o
   2  -7   5          6.32          6.89         2.25 o
   3  -7   5        238.78        245.49         6.08 o
   4  -7   5         14.81         21.25         3.45 o
   5  -7   5         16.48         20.51         3.09 o
   6  -7   5          9.23         13.75         3.28 o
   7  -7   5         95.67         98.93         9.15 o
  -8  -6   5        234.08        233.59         9.89 o
  -7  -6   5          9.01         13.86         2.88 o
  -6  -6   5          0.03          2.13         2.08 o
  -5  -6   5         61.79         53.58         3.32 o
  -4  -6   5        241.25        229.79         4.71 o
  -3  -6   5         69.80         63.64         2.91 o
  -2  -6   5         54.12         74.54         2.45 o
  -1  -6   5        223.16        224.29         5.15 o
   0  -6   5        849.19        781.80         9.21 o
   1  -6   5        123.56        135.71         5.09 o
   2  -6   5          6.94         30.60         2.74 o
   3  -6   5          3.43          5.73         2.06 o
   4  -6   5         79.19         77.35         4.10 o
   5  -6   5         52.21         59.41         4.48 o
   6  -6   5         13.91         14.63         5.69 o
   7  -6   5         10.03         27.52         5.41 o
   8  -6   5         19.59         24.37         6.32 o
  -8  -5   5         26.47         24.16         3.56 o
  -7  -5   5          0.23         -2.29         2.29 o
  -6  -5   5         76.09         83.60         3.74 o
  -5  -5   5         18.44         18.83         2.03 o
  -4  -5   5         69.03         73.22         2.90 o
  -3  -5   5        258.93        259.38         4.20 o
  -2  -5   5        228.20        219.94         3.38 o
  -1  -5   5        291.72        329.66         5.00 o
   0  -5   5        170.25        267.40         4.67 o
   1  -5   5          1.36          2.87         1.66 o
   2  -5   5        120.88        154.46         4.63 o
   3  -5   5         14.30         25.07         2.07 o
   4  -5   5         26.39         28.77         3.47 o
   5  -5   5        231.04        236.16         5.26 o
   6  -5   5        145.10        141.95         5.36 o
   7  -5   5          1.27          9.87         4.11 o
   8  -5   5         56.02         57.98         6.48 o
  -9  -4   5         17.06         17.72         3.45 o
  -8  -4   5          3.93          3.71         2.53 o
  -7  -4   5         21.29         16.48         2.88 o
  -6  -4   5         10.79         14.45         2.60 o
  -5  -4   5          0.99          0.34         1.24 o
  -4  -4   5        421.07        447.34         5.89 o
  -3  -4   5         26.95         36.05         1.78 o
  -2  -4   5       1450.05       1462.26        11.53 o
  -1  -4   5        632.85        756.67         7.66 o
   0  -4   5        133.57        209.49         3.91 o
   1  -4   5        871.47        907.02         8.72 o
   2  -4   5          0.05          9.86         1.57 o
   3  -4   5        184.63        196.89         3.91 o
   4  -4   5          3.18         11.80         2.05 o
   5  -4   5        272.15        277.71         7.68 o
   6  -4   5        144.72        125.48         4.87 o
   7  -4   5          0.02          8.85         2.88 o
   8  -4   5         10.84         11.20         4.41 o
  -9  -3   5         38.07         36.42         3.85 o
  -8  -3   5        173.20        180.68         5.64 o
  -7  -3   5          3.83          5.68         2.25 o
  -6  -3   5        380.73        373.46         7.22 o
  -5  -3   5         33.96         33.08         1.56 o
  -4  -3   5          8.10          6.63         1.25 o
  -3  -3   5        987.95       1115.40         9.43 o
  -2  -3   5          1.65         29.66         1.87 o
  -1  -3   5        259.13        285.66         3.80 o
   0  -3   5         34.35         70.69         2.09 o
   1  -3   5         39.86         75.64         2.33 o
   2  -3   5          0.41          6.06         1.36 o
   3  -3   5        584.23        599.13         7.40 o
   4  -3   5       1101.44       1087.11         9.99 o
   5  -3   5         13.17         23.87         1.99 o
   6  -3   5        502.59        475.36         7.07 o
   7  -3   5          0.04          3.25         1.76 o
   8  -3   5          9.27          6.60         3.81 o
  -9  -2   5         25.37         23.96         3.29 o
  -8  -2   5         44.10         45.51         3.35 o
  -7  -2   5         52.81         52.17         3.39 o
  -6  -2   5         61.65         79.97         3.40 o
  -5  -2   5        536.67        508.94         4.71 o
  -4  -2   5         41.37         74.51         2.09 o
  -3  -2   5       2080.49       2227.74        15.63 o
  -2  -2   5         10.59         11.21         1.57 o
  -1  -2   5       1037.52       1096.35         9.61 o
   0  -2   5        291.42        303.31         3.34 o
   1  -2   5         16.20         22.64         1.47 o
   2  -2   5        316.61        353.18         4.53 o
   3  -2   5        126.59        118.17         3.60 o
   4  -2   5        502.22        520.30         5.94 o
   5  -2   5        105.67        117.40         4.30 o
   6  -2   5         87.78         90.61         4.16 o
   7  -2   5        109.30        106.08         5.45 o
   8  -2   5         47.02         51.08         7.49 o
 -10  -1   5         34.82         35.25         4.34 o
  -9  -1   5          1.02          9.13         2.98 o
  -8  -1   5         58.88         64.06         3.64 o
  -7  -1   5         97.77        101.59         4.22 o
  -6  -1   5        159.01        155.70         2.81 o
  -5  -1   5         62.63         82.50         1.97 o
  -4  -1   5        468.79        450.32         4.24 o
  -3  -1   5        227.23        255.55         3.40 o
  -2  -1   5        433.37        402.96         5.55 o
  -1  -1   5        645.79        560.04         6.22 o
   0  -1   5        191.20        203.01         3.26 o
   1  -1   5       1901.44       1896.99        14.03 o
   2  -1   5        947.57        901.21         9.75 o
   3  -1   5          3.83         17.23         2.31 o
   4  -1   5         26.46         33.23         2.72 o
   5  -1   5         32.96         40.41         2.89 o
   6  -1   5        200.98        169.27         5.29 o
   7  -1   5        101.31         95.34         5.14 o
   8  -1   5        133.53        132.14        15.24 o
 -10   0   5         87.98         76.41         5.38 o
  -9   0   5         14.85         10.81         3.10 o
  -8   0   5         69.48         73.19         5.15 o
  -7   0   5         38.25         36.36         1.95 o
  -6   0   5        204.13        181.08         3.03 o
  -5   0   5         43.68         59.30         1.96 o
  -4   0   5        411.34        395.62         4.17 o
  -3   0   5         64.93         47.81         1.64 o
  -2   0   5          0.05         -1.01         1.01 o
  -1   0   5         76.38         98.59         2.48 o
   0   0   5        182.07        173.07         4.11 o
   1   0   5        798.43        722.94         9.09 o
   2   0   5       4348.36       4392.26        34.95 o
   3   0   5          0.32         -0.23         1.57 o
   4   0   5         96.33        106.13         5.05 o
   5   0   5        119.60        139.48         5.03 o
   6   0   5        293.14        282.91         6.51 o
   7   0   5        754.84        686.79        10.85 o
   8   0   5         10.03          8.21         8.62 o
 -10   1   5         55.23         53.57         5.92 o
  -9   1   5        128.50        123.90         6.33 o
  -8   1   5         14.89         12.57         2.66 o
  -7   1   5         77.10         90.36         3.37 o
  -6   1   5         21.18         29.44         1.98 o
  -5   1   5        128.31        118.49         3.02 o
  -4   1   5        164.59        135.41         3.46 o
  -3   1   5         26.32         27.79         1.52 o
  -2   1   5        488.26        438.40         5.53 o
  -1   1   5        761.10        752.99         8.77 o
   0   1   5       3564.26       3681.61        41.31 o
   1   1   5        181.41        188.25         3.54 o
   2   1   5        472.13        511.38         5.71 o
   3   1   5         41.04         58.92         3.13 o
   4   1   5         48.74         49.40         3.22 o
   5   1   5        134.68        153.55         5.23 o
   6   1   5         24.33         27.88         3.18 o
   7   1   5         81.33         70.77         4.88 o
   8   1   5         62.01         68.09         9.22 o
 -10   2   5          2.10         -4.48         4.85 o
  -9   2   5         13.32         16.43         3.79 o
  -8   2   5        104.64         96.65         4.20 o
  -7   2   5         28.54         38.89         2.96 o
  -6   2   5         21.99         19.23         1.90 o
  -5   2   5         95.65        105.18         3.22 o
  -4   2   5        467.76        441.53         5.81 o
  -3   2   5        544.14        515.12         5.48 o
  -2   2   5        329.43        324.25         4.67 o
  -1   2   5        371.04        398.83         6.02 o
   0   2   5       2618.47       2585.50        23.59 o
   1   2   5        129.21        119.08         3.79 o
   2   2   5         41.87         58.45         2.40 o
   3   2   5        399.40        396.49         6.06 o
   4   2   5        399.66        405.93         6.22 o
   5   2   5        244.28        249.88         5.04 o
   6   2   5         23.20         20.69         2.39 o
   7   2   5          0.05         17.15         8.51 o
   8   2   5         38.46         49.41         9.74 o
 -10   3   5         24.09         14.94         6.50 o
  -9   3   5        208.61        216.45        11.99 o
  -8   3   5          1.62          5.01         2.57 o
  -7   3   5         37.71         43.71         3.39 o
  -6   3   5         96.64         96.55         3.18 o
  -5   3   5        651.99        638.16         7.06 o
  -4   3   5          9.04         19.32         1.77 o
  -3   3   5       1225.19       1185.74         9.94 o
  -2   3   5       3562.14       3518.29        27.38 o
  -1   3   5         23.70         32.37         2.30 o
   0   3   5        261.80        293.38         5.15 o
   1   3   5        869.28        916.93         9.64 o
   2   3   5         40.41         44.09         2.37 o
   3   3   5        339.86        379.59         5.81 o
   4   3   5         30.16         30.09         2.22 o
   5   3   5         12.52          8.52         2.17 o
   6   3   5         17.93         27.32         2.66 o
   7   3   5         85.88         95.04         8.29 o
   8   3   5         95.30        100.85        12.09 o
 -10   4   5         22.45         35.94         9.30 o
  -9   4   5         32.21         35.83         5.00 o
  -8   4   5          8.37         12.51         2.79 o
  -7   4   5         27.92         28.94         3.09 o
  -6   4   5        324.48        339.43         5.87 o
  -5   4   5        107.91        115.44         4.23 o
  -4   4   5          7.58          2.69         1.74 o
  -3   4   5         15.35         16.26         1.94 o
  -2   4   5       2620.18       2730.67        20.17 o
  -1   4   5         60.22         53.97         2.54 o
   0   4   5        217.40        267.46         5.38 o
   1   4   5         88.77        100.83         3.63 o
   2   4   5        301.54        311.71         8.31 o
   3   4   5         57.40         45.87         2.52 o
   4   4   5         97.81         78.53         3.32 o
   5   4   5          0.68          3.60         2.95 o
   6   4   5        134.66        123.11         5.35 o
   7   4   5          2.25          3.06         9.00 o
  -9   5   5          3.70         -0.65         4.13 o
  -8   5   5         34.36         42.13         4.31 o
  -7   5   5        311.38        306.95         7.58 o
  -6   5   5          5.21          7.69         2.09 o
  -5   5   5        295.64        306.41         7.16 o
  -4   5   5        487.38        458.55         9.58 o
  -3   5   5          5.86         13.43         1.93 o
  -2   5   5        109.90        116.43         3.95 o
  -1   5   5        433.48        437.53         9.28 o
   0   5   5          3.12          4.81         1.93 o
   1   5   5          2.93          6.41         1.65 o
   2   5   5        136.03        124.64         3.57 o
   3   5   5          0.63          0.13         1.67 o
   4   5   5          4.80          3.55         1.86 o
   5   5   5         60.27         63.00         3.55 o
   6   5   5         72.38         86.51        11.61 o
   7   5   5          4.20         10.46         8.69 o
  -9   6   5         39.42         30.97         5.36 o
  -8   6   5         18.33         18.71         3.93 o
  -7   6   5          3.98          8.59         3.42 o
  -6   6   5          4.43          5.40         2.00 o
  -5   6   5         73.35         69.19         3.21 o
  -4   6   5        700.16        676.60         8.59 o
  -3   6   5          4.84         48.45         3.24 o
  -2   6   5         73.51         93.63         5.50 o
  -1   6   5        314.78        356.32         6.36 o
   0   6   5         75.61         75.96         3.74 o
   1   6   5        218.57        211.52         5.79 o
   2   6   5        341.31        339.47         5.55 o
   3   6   5         58.14         63.85         3.87 o
   4   6   5        327.74        301.04         5.69 o
   5   6   5          2.31         -0.85         2.75 o
   6   6   5        123.15        126.87        13.84 o
  -8   7   5         25.79         22.97         5.00 o
  -7   7   5         26.43         32.58         5.05 o
  -6   7   5         57.32         67.51         4.59 o
  -5   7   5         59.21         51.81         3.42 o
  -4   7   5         31.24         62.41         3.34 o
  -3   7   5         20.10         28.49         3.22 o
  -2   7   5         22.74         33.10         2.98 o
  -1   7   5         26.99         18.61         2.40 o
   0   7   5          1.18          1.40         1.63 o
   1   7   5         74.07         72.13         4.65 o
   2   7   5        353.91        353.16        11.31 o
   3   7   5         94.62         73.30         4.34 o
   4   7   5          0.30          0.47         2.60 o
   5   7   5         38.37         30.06         4.19 o
  -8   8   5         27.23         27.02         5.50 o
  -7   8   5          0.03         -3.32         3.32 o
  -6   8   5         82.83         93.45         7.25 o
  -5   8   5          3.44          2.99         2.42 o
  -4   8   5         12.35         31.32         3.87 o
  -3   8   5         47.50         52.56         5.07 o
  -2   8   5        186.71        164.15         7.38 o
  -1   8   5        175.88        156.49         5.34 o
   0   8   5        282.16        305.58         5.60 o
   1   8   5         59.26         49.62         3.51 o
   2   8   5        477.51        453.77         9.93 o
   3   8   5         65.55         75.30         5.18 o
   4   8   5         89.45         96.79         5.77 o
   5   8   5         46.75         40.42         6.01 o
  -7   9   5          1.68          4.02         4.74 o
  -6   9   5         25.45         27.70         4.78 o
  -5   9   5         41.62         40.95         7.14 o
  -4   9   5         31.22         41.95         6.44 o
  -3   9   5        124.41        119.36         8.00 o
  -2   9   5          6.44          8.08         3.38 o
  -1   9   5        114.90        111.16        10.28 o
   0   9   5        228.73        222.93        11.20 o
   1   9   5        116.63        134.04         7.35 o
   2   9   5          4.48          0.75         4.26 o
   3   9   5          9.69          4.30         3.68 o
   4   9   5         74.94         83.60         6.37 o
  -6  10   5          6.49          7.22         7.28 o
  -5  10   5          0.27          3.97         6.75 o
  -4  10   5         49.15         62.51         7.49 o
  -3  10   5        102.67         87.39        10.94 o
  -2  10   5        227.90        188.74        14.41 o
  -1  10   5         18.15         34.89         7.74 o
   0  10   5        187.16        170.60        13.45 o
   1  10   5         42.59         41.26         9.91 o
   2  10   5        121.07        128.81         7.84 o
  -4  11   5          0.11         14.81         7.85 o
  -3  11   5         22.03         22.45         7.68 o
  -2  11   5        116.95         82.86        10.99 o
  -1  11   5         80.14         84.89        10.94 o
   0  11   5          1.92          3.27         9.60 o
   0 -12   6          8.23          5.60         4.72 o
   1 -12   6          0.50         -0.90         5.11 o
  -3 -11   6        133.06        161.04         9.74 o
  -2 -11   6         10.29         14.66         4.88 o
  -1 -11   6         23.46         23.05         5.32 o
   0 -11   6          4.54          4.41         4.29 o
   1 -11   6        165.98        160.00        10.54 o
   2 -11   6         75.87         70.34         8.25 o
   3 -11   6         15.22         19.79         5.65 o
   4 -11   6          1.61         -4.18         7.37 o
  -5 -10   6          9.58         14.61         6.20 o
  -4 -10   6         41.52         53.51         6.75 o
  -3 -10   6          1.44          2.81         3.42 o
  -2 -10   6        107.79         96.06         5.70 o
  -1 -10   6          1.41          1.97         3.02 o
   0 -10   6        451.61        442.47         9.17 o
   1 -10   6         17.72         14.11         3.26 o
   2 -10   6          2.76         15.86         3.23 o
   3 -10   6         15.48         23.35         7.94 o
   4 -10   6          9.96          2.66         4.08 o
   5 -10   6         11.31         24.16         8.28 o
  -6  -9   6          5.27         -3.67        10.65 o
  -5  -9   6        100.88        116.30         8.75 o
  -4  -9   6         11.57          7.27         2.98 o
  -3  -9   6          4.53          5.43         2.78 o
  -2  -9   6         63.47         70.20         4.00 o
  -1  -9   6          1.20          2.11         2.98 o
   0  -9   6        296.09        317.05        11.85 o
   1  -9   6        234.05        244.26         7.98 o
   2  -9   6         10.54         34.20         3.56 o
   3  -9   6          0.10          0.77         3.00 o
   4  -9   6         48.53         55.42         6.18 o
   5  -9   6         54.73         40.98         5.79 o
   6  -9   6          0.29          9.39         7.13 o
  -7  -8   6          0.21         -7.34        10.28 o
  -6  -8   6         53.81         78.58         9.12 o
  -5  -8   6         27.80         29.05         3.45 o
  -4  -8   6         40.14         46.96         3.86 o
  -3  -8   6         27.55         32.10         3.03 o
  -2  -8   6        243.69        250.02         6.32 o
  -1  -8   6          1.62         14.31         2.28 o
   0  -8   6          1.50         25.86         2.89 o
   1  -8   6         91.35         77.08         4.09 o
   2  -8   6         52.80         70.92         4.33 o
   3  -8   6        186.35        166.07         8.84 o
   4  -8   6         67.19         75.98         4.67 o
   5  -8   6         42.41         45.42         5.17 o
   6  -8   6         23.32         18.48         7.43 o
   7  -8   6         15.83          5.91         6.77 o
  -7  -7   6         39.69         63.08         6.84 o
  -6  -7   6         77.78         69.11         5.20 o
  -5  -7   6          8.97         13.71         2.31 o
  -4  -7   6         36.77         38.68         2.72 o
  -3  -7   6         75.31         80.96         3.27 o
  -2  -7   6        391.47        385.81         6.71 o
  -1  -7   6         17.02         24.02         2.86 o
   0  -7   6          7.76         13.42         2.26 o
   1  -7   6        204.11        207.49         5.34 o
   2  -7   6         43.83         36.71         3.15 o
   3  -7   6         62.81         65.21         3.81 o
   4  -7   6          1.91         -2.02         2.46 o
   5  -7   6         12.04         16.93         4.62 o
   6  -7   6         90.75         91.56         5.75 o
   7  -7   6        124.78        126.88        10.21 o
  -8  -6   6        101.52        112.18        11.55 o
  -7  -6   6         30.39         27.42         3.20 o
  -6  -6   6          4.09          5.68         2.33 o
  -5  -6   6         11.55         12.81         1.97 o
  -4  -6   6        154.96        146.80         3.83 o
  -3  -6   6          8.41         10.37         1.51 o
  -2  -6   6         86.75         90.00         4.22 o
  -1  -6   6         20.95         11.70         1.98 o
   0  -6   6         65.18         69.91         3.13 o
   1  -6   6         93.74         98.56         3.67 o
   2  -6   6          1.81          0.95         1.96 o
   3  -6   6         61.64         56.94         3.43 o
   4  -6   6        232.38        217.29         6.36 o
   5  -6   6          0.01         -1.59         1.59 o
   6  -6   6          1.30         14.25         3.00 o
   7  -6   6         26.38         25.64         5.39 o
  -8  -5   6         43.74         53.02         4.32 o
  -7  -5   6        139.83        145.17         6.68 o
  -6  -5   6         31.28         34.81         2.87 o
  -5  -5   6        228.59        209.77         4.99 o
  -4  -5   6        818.72        808.36         8.68 o
  -3  -5   6         24.11         21.18         1.75 o
  -2  -5   6         68.33         78.53         2.72 o
  -1  -5   6         17.79         35.71         2.22 o
   0  -5   6        308.03        341.25         5.35 o
   1  -5   6         47.85         53.16         2.64 o
   2  -5   6         24.08         21.06         1.87 o
   3  -5   6         19.89         28.95         2.25 o
   4  -5   6        717.90        695.99         9.92 o
   5  -5   6        407.78        379.60         7.12 o
   6  -5   6         84.28        103.67         5.25 o
   7  -5   6         47.91         45.66         5.54 o
   8  -5   6        111.21         95.29         7.96 o
  -9  -4   6         37.79         29.32         4.15 o
  -8  -4   6          8.72         13.59         2.88 o
  -7  -4   6         89.15        104.84         6.46 o
  -6  -4   6         40.35         50.18         1.91 o
  -5  -4   6        109.83        110.02         4.57 o
  -4  -4   6        541.00        523.52         6.33 o
  -3  -4   6         16.47         24.92         1.68 o
  -2  -4   6        412.94        508.21         5.80 o
  -1  -4   6        164.65        196.22         3.54 o
   0  -4   6         64.55         58.92         2.55 o
   1  -4   6         61.97         63.99         2.47 o
   2  -4   6        319.63        297.73         4.59 o
   3  -4   6          0.24         32.33         2.23 o
   4  -4   6          1.29         20.34         2.13 o
   5  -4   6         72.20         78.24         3.49 o
   6  -4   6        282.25        290.09         8.74 o
   7  -4   6          8.10          7.60         3.81 o
   8  -4   6         23.70         19.62         4.93 o
  -9  -3   6         11.90         13.99         3.04 o
  -8  -3   6         15.28         11.49         2.62 o
  -7  -3   6          1.10          8.03         2.34 o
  -6  -3   6        569.14        569.19         6.01 o
  -5  -3   6        287.95        273.71         4.01 o
  -4  -3   6         15.45         18.37         1.57 o
  -3  -3   6        330.72        354.74         5.18 o
  -2  -3   6        115.45        107.46         3.33 o
  -1  -3   6        470.44        399.99         4.76 o
   0  -3   6        952.02       1058.38         8.92 o
   1  -3   6          3.96         17.26         1.55 o
   2  -3   6       1533.75       1474.14        12.39 o
   3  -3   6        335.08        308.81         5.27 o
   4  -3   6        500.34        500.01         6.59 o
   5  -3   6         26.26         32.11         2.45 o
   6  -3   6        121.69        121.46         6.41 o
   7  -3   6         12.58         10.02         3.35 o
   8  -3   6         68.31         63.03         5.70 o
  -9  -2   6          7.84          9.86         2.99 o
  -8  -2   6          8.82          8.81         2.67 o
  -7  -2   6         68.48         61.29         3.52 o
  -6  -2   6         26.80         35.31         1.48 o
  -5  -2   6         65.20         64.83         2.91 o
  -4  -2   6        257.02        238.78         3.62 o
  -3  -2   6         85.49         77.50         2.82 o
  -2  -2   6        302.39        337.94         5.28 o
  -1  -2   6        544.37        634.48         6.96 o
   0  -2   6       2779.03       2769.58        18.78 o
   1  -2   6         98.42         97.44         3.05 o
   2  -2   6        214.83        218.66         4.21 o
   3  -2   6        197.32        196.35         4.51 o
   4  -2   6        316.72        319.48         6.00 o
   5  -2   6         55.55         65.59         3.68 o
   6  -2   6          1.37          4.17         2.81 o
   7  -2   6          0.01         -2.14         2.81 o
   8  -2   6        338.62        341.67        12.43 o
 -10  -1   6          0.10          1.04         4.71 o
  -9  -1   6          1.33          0.90         2.71 o
  -8  -1   6        269.06        272.24         6.53 o
  -7  -1   6        176.44        175.19         5.63 o
  -6  -1   6         53.98         62.62         2.15 o
  -5  -1   6        432.18        441.96         4.94 o
  -4  -1   6        499.52        465.01         4.87 o
  -3  -1   6        742.89        712.29         7.39 o
  -2  -1   6        221.94        216.52         3.75 o
  -1  -1   6        115.71         77.94         2.75 o
   0  -1   6       1124.55       1137.87        10.13 o
   1  -1   6        293.53        328.66         4.49 o
   2  -1   6       1101.56       1043.71        10.50 o
   3  -1   6          1.41          2.08         1.79 o
   4  -1   6        275.42        274.16         5.59 o
   5  -1   6        147.13        156.88         5.07 o
   6  -1   6         27.49         32.24         3.10 o
   7  -1   6        141.46        155.00         6.09 o
   8  -1   6          0.18         -3.75         5.89 o
 -10   0   6          2.42         -0.75         3.26 o
  -9   0   6        139.06        129.62         5.72 o
  -8   0   6         10.95         13.16         3.34 o
  -7   0   6         27.48         30.62         1.97 o
  -6   0   6         10.87         16.23         2.02 o
  -5   0   6         28.16         26.86         1.71 o
  -4   0   6        138.11        144.07         2.75 o
  -3   0   6         16.02         25.72         1.84 o
  -2   0   6       5500.09       5632.34        38.63 o
  -1   0   6        270.11        334.41         5.40 o
   0   0   6       1149.61       1139.94        12.62 o
   1   0   6        754.51        767.64        10.04 o
   2   0   6        263.28        259.18         5.38 o
   3   0   6         29.51         65.27         3.23 o
   4   0   6         23.05         21.45         2.57 o
   5   0   6          5.99         15.78         3.58 o
   6   0   6        149.79        151.80         6.18 o
   7   0   6         24.73         22.18         3.39 o
   8   0   6         80.80         79.10         9.85 o
 -10   1   6         10.73         11.65         3.94 o
  -9   1   6        108.99        109.63         5.78 o
  -8   1   6        215.59        216.55         7.43 o
  -7   1   6        107.20        109.63         3.38 o
  -6   1   6         61.23         63.26         2.64 o
  -5   1   6          2.67          5.15         1.45 o
  -4   1   6        906.39        940.44         8.23 o
  -3   1   6       1624.38       1628.72        12.18 o
  -2   1   6       2063.80       2071.25        17.27 o
  -1   1   6       3158.61       3179.04        31.39 o
   0   1   6        279.51        251.09         4.82 o
   1   1   6         25.23         40.39         2.02 o
   2   1   6         10.79         16.92         1.43 o
   3   1   6        173.09        221.99         4.73 o
   4   1   6        169.25        163.18         5.17 o
   5   1   6         47.27         61.58         3.86 o
   6   1   6         16.68         15.89         3.03 o
   7   1   6         12.92         10.65         3.39 o
   8   1   6        102.13        105.12        10.77 o
 -10   2   6          6.67         20.68         5.44 o
  -9   2   6         10.06          8.77         3.66 o
  -8   2   6         42.29         54.75         4.37 o
  -7   2   6          4.01          7.58         1.81 o
  -6   2   6          0.06          0.57         1.63 o
  -5   2   6         14.17         27.29         1.95 o
  -4   2   6       1289.38       1290.34         9.91 o
  -3   2   6        159.01        186.20         3.85 o
  -2   2   6        198.91        230.58         4.50 o
  -1   2   6        349.90        373.68         6.02 o
   0   2   6       1147.83       1205.36        13.37 o
   1   2   6        234.30        282.77         5.58 o
   2   2   6        189.99        228.52         4.01 o
   3   2   6         67.76         85.40         3.01 o
   4   2   6        389.08        359.23         6.54 o
   5   2   6         52.93         49.46         4.09 o
   6   2   6         79.96         83.49         5.28 o
   7   2   6         68.04         72.40         7.45 o
   8   2   6        116.51        111.69        11.10 o
 -10   3   6         20.13         35.59         7.25 o
  -9   3   6         18.43         28.43         3.57 o
  -8   3   6          2.80          2.69         2.40 o
  -7   3   6          4.38          7.47         2.37 o
  -6   3   6        268.89        252.60         4.87 o
  -5   3   6         95.50        101.84         3.27 o
  -4   3   6        926.10        920.07        10.56 o
  -3   3   6        155.31        159.32         4.15 o
  -2   3   6         80.03        107.72         3.72 o
  -1   3   6         15.63         12.68         1.82 o
   0   3   6        240.57        246.24         6.07 o
   1   3   6         92.75         94.53         3.82 o
   2   3   6         14.02         47.73         2.90 o
   3   3   6         38.43         26.40         3.17 o
   4   3   6         62.53         65.47         2.91 o
   5   3   6        152.35        151.56         4.56 o
   6   3   6        116.82        116.58         4.93 o
   7   3   6          3.40         -0.94         5.92 o
  -9   4   6        132.03        126.44         6.74 o
  -8   4   6         48.50         50.90         6.65 o
  -7   4   6         59.57         60.44         2.66 o
  -6   4   6        718.91        657.16         8.45 o
  -5   4   6         62.07         76.33         3.61 o
  -4   4   6        289.35        290.82         5.62 o
  -3   4   6        407.89        390.71         6.54 o
  -2   4   6        168.02        153.09         3.83 o
  -1   4   6        144.27        134.95         3.29 o
   0   4   6          0.38          3.45         1.64 o
   1   4   6        549.99        533.45         7.75 o
   2   4   6        427.81        419.25         7.13 o
   3   4   6        138.72        143.55         4.49 o
   4   4   6        481.09        458.51         8.47 o
   5   4   6        201.03        201.80         5.89 o
   6   4   6        482.37        471.33        13.20 o
   7   4   6          0.26         -0.02         8.29 o
  -9   5   6          0.06         -0.56         3.83 o
  -8   5   6         28.26         27.77         4.46 o
  -7   5   6         61.92         66.20         3.54 o
  -6   5   6        448.60        433.02        11.18 o
  -5   5   6        490.20        477.57         7.38 o
  -4   5   6          0.18         29.35         2.58 o
  -3   5   6         30.69         40.60         2.70 o
  -2   5   6         13.66         64.76         2.87 o
  -1   5   6         26.48         27.62         2.29 o
   0   5   6        649.35        627.78         9.32 o
   1   5   6        114.14         96.96         4.35 o
   2   5   6        367.47        362.96         6.71 o
   3   5   6        110.19        104.06         4.19 o
   4   5   6        193.44        186.45         5.47 o
   5   5   6        190.95        175.23         6.64 o
   6   5   6          2.66          2.47         7.05 o
  -9   6   6         29.79         30.90         5.44 o
  -8   6   6        268.61        241.83        11.10 o
  -7   6   6         63.81         65.16         6.22 o
  -6   6   6         37.04         35.03         2.93 o
  -5   6   6          2.91         20.84         2.61 o
  -4   6   6        338.78        355.80         6.64 o
  -3   6   6         14.07         44.78         2.98 o
  -2   6   6         18.98         41.24         3.03 o
  -1   6   6        104.11        149.12         5.03 o
   0   6   6        363.82        358.18         6.60 o
   1   6   6        749.81        723.90        28.62 o
   2   6   6        416.66        388.68         7.14 o
   3   6   6        359.69        353.00         9.56 o
   4   6   6        289.22        265.87         8.61 o
   5   6   6          0.96          5.94         3.79 o
   6   6   6         29.80         35.25        15.05 o
  -8   7   6        234.35        209.18        13.96 o
  -7   7   6        127.76        165.94         9.72 o
  -6   7   6          5.43          4.12         2.55 o
  -5   7   6         15.98         55.09         3.92 o
  -4   7   6         10.68          1.85         3.13 o
  -3   7   6          0.54         15.91         2.73 o
  -2   7   6        113.29         99.82         4.57 o
  -1   7   6         98.73         92.07         4.21 o
   0   7   6          0.21          3.08         2.06 o
   1   7   6          0.51          2.20         3.33 o
   2   7   6        561.79        532.54        11.28 o
   3   7   6        443.59        425.37         9.74 o
   4   7   6          7.10          9.22         3.62 o
   5   7   6         13.42         16.56         4.97 o
  -8   8   6          4.19         12.00         5.14 o
  -7   8   6         17.17         20.10         4.36 o
  -6   8   6         81.38         79.16         5.63 o
  -5   8   6         62.22         66.63         4.74 o
  -4   8   6         45.16         41.65         5.12 o
  -3   8   6         86.35        101.53         6.57 o
  -2   8   6        300.58        303.57         7.99 o
  -1   8   6        258.05        239.93         7.67 o
   0   8   6        218.70        207.05         6.72 o
   1   8   6          0.35          2.40         3.31 o
   2   8   6         69.56         64.26         6.11 o
   3   8   6         99.33         89.18         6.85 o
   4   8   6         47.43         31.68         5.24 o
  -7   9   6         11.40          2.54         8.12 o
  -6   9   6          0.01         10.22         4.90 o
  -5   9   6          1.23         -3.75         4.06 o
  -4   9   6         56.34         57.63         5.56 o
  -3   9   6        155.53        157.86         8.24 o
  -2   9   6          7.79          9.10         5.67 o
  -1   9   6         16.47          2.60         5.96 o
   0   9   6        193.34        185.18        13.12 o
   1   9   6        194.28        157.02        15.05 o
   2   9   6          3.90         -3.80         3.80 o
   3   9   6          3.95          6.20         4.27 o
  -6  10   6         12.54          9.32         5.04 o
  -5  10   6         59.17         67.01         7.02 o
  -4  10   6         54.48         67.82        15.21 o
  -3  10   6        102.33        125.56        12.59 o
  -2  10   6        118.34        125.53        12.46 o
  -1  10   6          0.00         -2.31         5.94 o
   0  10   6         54.61         61.65         9.01 o
   1  10   6         12.21         11.05         7.63 o
   2  10   6          1.83          0.77         4.95 o
  -3  11   6          8.64         12.57         7.40 o
  -2  11   6         58.66         87.59        11.93 o
  -1  11   6         96.10        100.02        12.86 o
  -3 -11   7         11.59          6.06         4.72 o
  -2 -11   7          0.10         -4.04         4.04 o
  -1 -11   7         14.28         19.62         5.67 o
   0 -11   7         28.28         17.92         4.85 o
   1 -11   7         67.25         66.36         7.12 o
   2 -11   7         46.51         48.81         6.15 o
   3 -11   7          6.72          9.84         5.12 o
  -5 -10   7        130.36        115.70        10.34 o
  -4 -10   7         86.85         73.90         6.74 o
  -3 -10   7         84.90         82.77         7.08 o
  -2 -10   7        116.22        105.85         5.71 o
  -1 -10   7         14.44         24.50         3.68 o
   0 -10   7         20.37         29.72         4.11 o
   1 -10   7          0.28         23.81         4.67 o
   2 -10   7         86.17         78.47         5.52 o
   3 -10   7         24.36         31.39         5.12 o
   4 -10   7         62.97         54.57         6.02 o
   5 -10   7         13.55         13.18         6.47 o
  -6  -9   7        180.90        189.83        24.60 o
  -5  -9   7         17.23         18.75         4.42 o
  -4  -9   7         27.94         33.50         3.86 o
  -3  -9   7         19.12         16.29         3.48 o
  -2  -9   7        465.31        455.45         8.77 o
  -1  -9   7         26.03         52.33         4.36 o
   0  -9   7          0.47         -1.05         2.47 o
   1  -9   7         15.59         25.83         3.46 o
   2  -9   7          1.85          0.63         2.61 o
   3  -9   7          8.33         12.46         4.19 o
   4  -9   7        123.30        105.83         6.98 o
   5  -9   7          9.89          2.90         5.35 o
   6  -9   7         27.62         34.13         8.97 o
  -7  -8   7        133.11        150.17        23.50 o
  -6  -8   7         23.64         13.77         7.76 o
  -5  -8   7         53.56         56.37         4.25 o
  -4  -8   7        170.10        173.25         5.77 o
  -3  -8   7         10.38         11.78         2.52 o
  -2  -8   7         10.26         20.86         2.33 o
  -1  -8   7          8.54         10.58         2.09 o
   0  -8   7         49.68         52.04         3.53 o
   1  -8   7          3.38         -0.24         2.22 o
   2  -8   7          6.31          1.31         2.33 o
   3  -8   7         32.08         23.60         3.39 o
   4  -8   7          4.29          4.55         3.08 o
   5  -8   7        259.21        242.62         9.04 o
   6  -8   7        118.41        121.24        13.92 o
  -7  -7   7         35.54         37.32         7.09 o
  -6  -7   7        193.74        187.18         6.57 o
  -5  -7   7          9.83          9.83         2.05 o
  -4  -7   7        371.73        356.93         6.38 o
  -3  -7   7          9.09          5.81         1.90 o
  -2  -7   7        528.64        511.48         7.43 o
  -1  -7   7        173.72        161.57         5.54 o
   0  -7   7         75.00         81.16         3.95 o
   1  -7   7        236.01        229.61         8.03 o
   2  -7   7        277.89        273.55         6.29 o
   3  -7   7         99.22         86.46         4.49 o
   4  -7   7        199.51        171.93         6.19 o
   5  -7   7        125.68        139.59         6.97 o
   6  -7   7        668.65        637.31        21.49 o
   7  -7   7         40.23         39.77         7.42 o
  -8  -6   7         28.75         28.97         8.23 o
  -7  -6   7          0.93          0.71         2.76 o
  -6  -6   7        367.49        354.70         6.34 o
  -5  -6   7         13.39         16.03         2.04 o
  -4  -6   7          1.01          1.52         1.73 o
  -3  -6   7         48.43         61.78         2.89 o
  -2  -6   7        131.67        135.17         4.23 o
  -1  -6   7         39.56         47.15         2.73 o
   0  -6   7         28.08         35.08         2.57 o
   1  -6   7        176.94        177.94         5.74 o
   2  -6   7          7.22          9.83         2.04 o
   3  -6   7         25.99         27.97         2.84 o
   4  -6   7        303.57        305.25         7.38 o
   5  -6   7          4.22          7.04         2.94 o
   6  -6   7          5.05          1.24         3.69 o
   7  -6   7         16.88         20.39         5.45 o
  -8  -5   7         66.97         73.14         5.57 o
  -7  -5   7         22.64         25.23         3.35 o
  -6  -5   7         52.80         52.58         2.86 o
  -5  -5   7          1.57          0.56         1.49 o
  -4  -5   7        620.48        636.73         7.32 o
  -3  -5   7        276.09        265.53         4.47 o
  -2  -5   7         35.71         51.46         2.41 o
  -1  -5   7         32.14         38.59         2.34 o
   0  -5   7        555.76        525.92         6.90 o
   1  -5   7         56.06         45.26         2.29 o
   2  -5   7        517.22        497.88         6.89 o
   3  -5   7          9.86         10.78         2.02 o
   4  -5   7        694.14        687.96        10.07 o
   5  -5   7        139.90        153.58         7.84 o
   6  -5   7         13.45         15.33         4.07 o
   7  -5   7         20.77         21.45         6.66 o
  -9  -4   7         16.93         11.90         4.24 o
  -8  -4   7         76.27         73.14         5.72 o
  -7  -4   7         28.43         32.36         4.58 o
  -6  -4   7        287.57        277.18         5.01 o
  -5  -4   7        260.71        248.83         4.61 o
  -4  -4   7        193.04        202.72         3.24 o
  -3  -4   7         73.61         63.53         2.51 o
  -2  -4   7        146.88        135.29         3.31 o
  -1  -4   7          0.03          0.78         1.26 o
   0  -4   7         67.95         97.39         3.25 o
   1  -4   7        424.50        426.03         5.27 o
   2  -4   7       1219.14       1227.81        10.51 o
   3  -4   7         26.36         32.79         2.47 o
   4  -4   7          8.31         38.68         3.33 o
   5  -4   7         19.06         16.35         2.22 o
   6  -4   7        129.02        127.30         6.30 o
   7  -4   7         26.91         25.25         6.08 o
   8  -4   7         10.91         10.05         4.88 o
  -9  -3   7          3.38          4.71         3.20 o
  -8  -3   7        184.72        186.26         7.51 o
  -7  -3   7          3.55          4.86         2.15 o
  -6  -3   7        203.44        214.02         4.69 o
  -5  -3   7        290.94        284.95         4.31 o
  -4  -3   7          1.22          9.17         1.72 o
  -3  -3   7        368.40        334.38         5.27 o
  -2  -3   7         38.73         32.29         2.78 o
  -1  -3   7        173.25        187.91         4.19 o
   0  -3   7       2103.03       2067.51        16.83 o
   1  -3   7          0.31          2.13         1.37 o
   2  -3   7       3217.32       3176.29        23.14 o
   3  -3   7         10.68         14.60         1.70 o
   4  -3   7        105.87        106.72         4.59 o
   5  -3   7         13.64         15.10         2.68 o
   6  -3   7         16.14         14.39         2.84 o
   7  -3   7         20.29         14.06         3.63 o
   8  -3   7         44.96         53.77         8.50 o
  -9  -2   7         15.07         15.07         3.14 o
  -8  -2   7          0.34          2.97         2.45 o
  -7  -2   7          6.14         10.14         2.33 o
  -6  -2   7        118.88        132.17         3.40 o
  -5  -2   7        231.10        236.69         3.98 o
  -4  -2   7        179.29        141.54         3.53 o
  -3  -2   7         20.51         20.10         1.97 o
  -2  -2   7          9.96         36.26         2.68 o
  -1  -2   7        339.64        359.68         4.90 o
   0  -2   7       2306.46       2365.44        16.90 o
   1  -2   7         67.54         83.35         3.98 o
   2  -2   7         68.01         99.95         3.74 o
   3  -2   7         75.90         83.38         4.01 o
   4  -2   7         13.69         24.37         2.91 o
   5  -2   7        218.74        212.01         6.01 o
   6  -2   7          0.15         14.10         2.91 o
   7  -2   7         44.81         42.61         4.37 o
   8  -2   7        118.38        119.49        14.63 o
 -10  -1   7         92.50         82.63         7.68 o
  -9  -1   7          3.37          5.66         3.22 o
  -8  -1   7          3.59          4.17         2.70 o
  -7  -1   7         70.81         68.58         2.94 o
  -6  -1   7        180.81        167.41         3.77 o
  -5  -1   7         54.16         68.71         2.37 o
  -4  -1   7         14.08         16.51         2.24 o
  -3  -1   7        236.03        218.85         4.71 o
  -2  -1   7       4432.88       4721.92        35.60 o
  -1  -1   7          1.34          4.35         1.80 o
   0  -1   7       7738.08       8005.49        57.61 o
   1  -1   7        619.85        626.66         6.82 o
   2  -1   7         57.10         71.00         2.45 o
   3  -1   7        240.92        253.63         5.67 o
   4  -1   7        249.73        255.43         5.94 o
   5  -1   7         16.63         12.24         2.64 o
   6  -1   7         72.04         87.77         4.56 o
   7  -1   7         15.80         11.57         3.94 o
   8  -1   7          7.95         -3.00         9.88 o
 -10   0   7          7.46          6.82         3.89 o
  -9   0   7          4.63          4.66         3.67 o
  -8   0   7         18.52         17.42         2.27 o
  -7   0   7          3.24         14.58         2.09 o
  -6   0   7         11.07          9.55         1.78 o
  -5   0   7        293.17        304.30         4.33 o
  -4   0   7          1.18         -0.62         1.10 o
  -3   0   7         63.78         68.81         2.59 o
  -2   0   7       2170.57       2224.95        21.70 o
  -1   0   7        767.99        851.74        10.49 o
   0   0   7        435.39        472.65         7.61 o
   1   0   7        128.96        159.34         5.08 o
   2   0   7         75.02         88.20         4.39 o
   3   0   7        296.99        275.53         5.25 o
   4   0   7         92.70        116.79         4.73 o
   5   0   7        319.98        342.97         8.05 o
   6   0   7        152.33        163.92         7.01 o
   7   0   7          5.48          6.35         3.81 o
   8   0   7         21.78         18.62         7.31 o
 -10   1   7         12.36          8.48         4.22 o
  -9   1   7         94.11        109.69         7.16 o
  -8   1   7         96.81        103.98         4.87 o
  -7   1   7         28.98         44.68         2.75 o
  -6   1   7         73.18         70.57         3.05 o
  -5   1   7          0.37          3.82         1.44 o
  -4   1   7        604.71        630.18         6.53 o
  -3   1   7         14.73         10.16         1.66 o
  -2   1   7       4863.12       5187.71        38.49 o
  -1   1   7        186.48        201.98         5.80 o
   0   1   7        398.27        428.56         9.52 o
   1   1   7         30.73         71.60         2.56 o
   2   1   7         38.62         65.00         2.96 o
   3   1   7        111.90        121.47         4.23 o
   4   1   7        587.52        574.43         8.59 o
   5   1   7         18.36         21.64         3.29 o
   6   1   7        116.30        126.90         6.47 o
   7   1   7         27.48         31.15         4.56 o
 -10   2   7          4.32          2.99         4.70 o
  -9   2   7         65.40         57.16         5.03 o
  -8   2   7          2.14          2.44         2.29 o
  -7   2   7         90.41        104.47         3.90 o
  -6   2   7          7.70         15.27         2.11 o
  -5   2   7        207.60        195.78         3.66 o
  -4   2   7        417.96        393.08         4.76 o
  -3   2   7         46.05         71.61         2.87 o
  -2   2   7         66.68        103.03         3.52 o
  -1   2   7        234.53        253.98         6.47 o
   0   2   7        509.82        496.04         7.93 o
   1   2   7          5.70         33.23         2.62 o
   2   2   7          0.98          7.62         1.44 o
   3   2   7        321.01        350.88         5.35 o
   4   2   7        639.02        587.09         9.24 o
   5   2   7        347.36        333.91         8.15 o
   6   2   7         32.61         30.79         3.67 o
   7   2   7        149.69        176.75        11.97 o
 -10   3   7         54.86         59.30         7.27 o
  -9   3   7         91.44         87.45         6.14 o
  -8   3   7        108.22         98.81         5.14 o
  -7   3   7        120.43        118.15         3.90 o
  -6   3   7        159.08        161.85         4.21 o
  -5   3   7        184.70        187.31         4.29 o
  -4   3   7       1976.91       1978.30        15.26 o
  -3   3   7        186.32        170.23         3.83 o
  -2   3   7         18.36         30.08         3.00 o
  -1   3   7         89.20         76.43         3.47 o
   0   3   7        134.40        144.47         4.32 o
   1   3   7        423.48        444.98         7.70 o
   2   3   7        885.23        831.85        10.63 o
   3   3   7         71.64         76.82         3.99 o
   4   3   7         62.87         65.14         3.32 o
   5   3   7         19.76         25.80         3.11 o
   6   3   7        343.16        340.36         7.35 o
   7   3   7         83.54         98.68        16.34 o
  -9   4   7         44.68         42.73         4.73 o
  -8   4   7         11.57         13.43         3.62 o
  -7   4   7        139.26        147.81         4.57 o
  -6   4   7        130.74        121.05         3.98 o
  -5   4   7         55.05         56.32         2.96 o
  -4   4   7          1.37          9.99         1.91 o
  -3   4   7        572.52        580.42         8.76 o
  -2   4   7         22.27         24.37         2.21 o
  -1   4   7          8.56         30.70         2.63 o
   0   4   7        200.90        191.83         4.90 o
   1   4   7        176.25        183.08         5.55 o
   2   4   7       1239.28       1177.62        13.81 o
   3   4   7        443.41        428.92         8.98 o
   4   4   7          1.45         -1.10         2.36 o
   5   4   7         18.46         23.73         3.71 o
   6   4   7         15.32         16.13         6.10 o
  -9   5   7        120.78        125.61         7.29 o
  -8   5   7         28.84         22.63         4.29 o
  -7   5   7         30.24         27.66         3.06 o
  -6   5   7        166.80        192.66         5.89 o
  -5   5   7        170.35        157.17         5.19 o
  -4   5   7        290.76        283.80         6.45 o
  -3   5   7         51.28         62.97         3.08 o
  -2   5   7        351.36        345.41         6.47 o
  -1   5   7          9.66         16.00         1.88 o
   0   5   7        159.89        162.07         4.94 o
   1   5   7        962.80        965.49        13.30 o
   2   5   7         18.19         27.08         3.09 o
   3   5   7         85.78         89.09         4.58 o
   4   5   7        369.40        373.72         8.17 o
   5   5   7         57.84         44.80         5.64 o
   6   5   7          2.08         -7.40         7.40 o
  -9   6   7         61.58         56.10         8.00 o
  -8   6   7        266.97        246.75         9.92 o
  -7   6   7         82.45         76.87         5.52 o
  -6   6   7         12.00         49.28         3.35 o
  -5   6   7         44.75         35.77         4.09 o
  -4   6   7         38.73         66.65         3.70 o
  -3   6   7        470.16        465.37         7.48 o
  -2   6   7          0.79         20.76         2.47 o
  -1   6   7        718.11        722.15         9.64 o
   0   6   7        253.26        259.42         6.60 o
   1   6   7         35.45         47.15         3.88 o
   2   6   7         46.12         59.26         4.00 o
   3   6   7         52.11         51.83         3.80 o
   4   6   7         34.46         48.19         6.01 o
   5   6   7         35.73         17.46         6.71 o
  -8   7   7         74.47         83.67         6.60 o
  -7   7   7        333.02        332.57         9.48 o
  -6   7   7         70.60         86.55         4.74 o
  -5   7   7          5.28         14.39         3.91 o
  -4   7   7         24.13         26.53         3.53 o
  -3   7   7         32.12         39.29         3.25 o
  -2   7   7        324.20        333.33         7.13 o
  -1   7   7        450.43        425.34         8.25 o
   0   7   7        102.78        113.46         5.58 o
   1   7   7         10.20          5.20         4.54 o
   2   7   7         21.98         26.67         4.35 o
   3   7   7         65.21         63.70         6.00 o
   4   7   7         12.45         19.53         5.51 o
   5   7   7          1.24          8.99         5.97 o
  -8   8   7          8.67          9.67         5.18 o
  -7   8   7          7.40         15.06         4.47 o
  -6   8   7        102.72        104.70        10.03 o
  -5   8   7        144.56        155.11         7.41 o
  -4   8   7        124.73        124.52         6.59 o
  -3   8   7        132.14        136.71         5.96 o
  -2   8   7         17.30         24.39         4.01 o
  -1   8   7        146.48        140.14         7.92 o
   0   8   7          1.16         11.01         4.30 o
   1   8   7          0.36         -1.30         5.29 o
   2   8   7          0.68          3.73         4.52 o
   3   8   7          0.34         -2.69         4.17 o
   4   8   7          7.48          5.92         4.81 o
  -7   9   7         40.56         48.63         7.72 o
  -6   9   7          8.71         13.97         4.96 o
  -5   9   7          3.93         14.20         4.60 o
  -4   9   7         98.38        100.60        10.61 o
  -3   9   7        172.68        177.44         8.61 o
  -2   9   7         32.23         48.01         8.64 o
  -1   9   7         40.41         26.30         7.31 o
   0   9   7         40.59         32.51        14.50 o
   1   9   7          7.67          0.15         5.61 o
   2   9   7          0.07         -4.92         4.92 o
   3   9   7          0.06         -1.43         4.58 o
  -5  10   7         48.75         54.23        10.81 o
  -4  10   7         47.15         53.37         7.41 o
  -3  10   7        118.30        107.19        11.86 o
  -2  10   7          1.63         -4.31        10.02 o
  -1  10   7          1.42          1.60         6.29 o
   0  10   7         34.38         36.96        10.28 o
   1  10   7         14.39          2.73         7.26 o
  -3 -11   8          2.07          8.10         4.83 o
  -2 -11   8         83.85         91.73         7.38 o
  -1 -11   8         44.60         57.57         6.28 o
   0 -11   8        144.22        153.18         9.97 o
   1 -11   8          1.72          3.65         4.82 o
   2 -11   8         31.25         36.57         6.53 o
   3 -11   8          4.81          6.07         6.14 o
  -4 -10   8         91.03         87.43         7.22 o
  -3 -10   8         19.88         21.90         4.69 o
  -2 -10   8        552.40        508.24        12.25 o
  -1 -10   8         72.53         66.30         5.23 o
   0 -10   8          0.00         13.84         3.51 o
   1 -10   8          0.29          1.74         3.24 o
   2 -10   8         73.80         62.78         5.96 o
   3 -10   8         31.08         23.00         4.86 o
   4 -10   8          4.91          2.50         4.80 o
  -6  -9   8         20.75          4.77        11.75 o
  -5  -9   8          8.02          7.88         4.09 o
  -4  -9   8        544.99        511.13        19.53 o
  -3  -9   8         15.46         23.41         3.65 o
  -2  -9   8        307.63        295.99         7.56 o
  -1  -9   8        219.72        207.61         7.07 o
   0  -9   8        184.64        191.81         7.77 o
   1  -9   8         16.45          9.51         3.05 o
   2  -9   8         83.58         90.98         7.27 o
   3  -9   8        141.67        143.56         7.87 o
   4  -9   8        102.81         94.80         6.84 o
   5  -9   8         25.12          9.05         6.00 o
  -6  -8   8        133.19        124.24         9.42 o
  -5  -8   8         74.74         88.07         6.08 o
  -4  -8   8        808.71        760.25        14.64 o
  -3  -8   8         84.47         94.09         4.65 o
  -2  -8   8          0.29          0.76         1.88 o
  -1  -8   8         31.22         22.29         3.12 o
   0  -8   8        115.91        105.06         4.73 o
   1  -8   8          5.08          3.87         2.46 o
   2  -8   8         33.95         27.36         3.19 o
   3  -8   8         23.40         26.85         4.65 o
   4  -8   8         14.36          9.70         3.35 o
   5  -8   8          5.67         25.68         5.58 o
   6  -8   8        108.92        101.98        12.07 o
  -7  -7   8         21.26         10.43         7.92 o
  -6  -7   8        432.76        408.07         8.57 o
  -5  -7   8          0.05         -2.07         2.20 o
  -4  -7   8        250.02        226.83         5.41 o
  -3  -7   8         20.01         19.81         2.90 o
  -2  -7   8         26.93         35.44         2.87 o
  -1  -7   8          0.31          2.90         2.07 o
   0  -7   8          6.14          3.75         2.22 o
   1  -7   8         43.17         58.16         3.72 o
   2  -7   8        155.69        152.92         6.22 o
   3  -7   8         89.15        100.12         5.47 o
   4  -7   8        209.19        220.37         7.51 o
   5  -7   8         57.02         49.66         5.14 o
   6  -7   8        257.64        294.56        17.97 o
  -8  -6   8         68.25         63.89        17.26 o
  -7  -6   8         21.81         25.58         5.14 o
  -6  -6   8        319.23        318.56         5.37 o
  -5  -6   8         55.70         47.75         2.91 o
  -4  -6   8         40.64         41.77         2.69 o
  -3  -6   8         78.89         84.98         3.22 o
  -2  -6   8         14.61         18.67         2.23 o
  -1  -6   8         44.89         41.78         2.79 o
   0  -6   8        287.82        269.04         5.40 o
   1  -6   8         10.62         14.94         2.28 o
   2  -6   8         32.52         37.68         2.84 o
   3  -6   8        201.41        191.67         5.12 o
   4  -6   8        362.79        347.85         8.22 o
   5  -6   8          5.77         19.30         3.38 o
   6  -6   8         64.62         51.25         6.01 o
   7  -6   8         67.72         68.51         7.49 o
  -8  -5   8        100.27         98.10         7.54 o
  -7  -5   8         46.50         44.32         4.15 o
  -6  -5   8        269.66        232.96         4.63 o
  -5  -5   8         11.37         11.19         1.82 o
  -4  -5   8          0.30         -0.31         1.31 o
  -3  -5   8          3.82          2.71         2.30 o
  -2  -5   8          0.07         -1.46         1.46 o
  -1  -5   8        251.95        246.54         4.71 o
   0  -5   8        668.25        610.41         7.74 o
   1  -5   8         93.91        105.05         3.18 o
   2  -5   8          1.44          2.53         1.64 o
   3  -5   8        523.96        512.38         7.71 o
   4  -5   8        350.33        375.55         7.59 o
   5  -5   8         29.10         32.03         4.10 o
   6  -5   8         26.91         31.83         4.77 o
   7  -5   8         55.87         77.16         8.44 o
  -9  -4   8         57.27         61.20         5.98 o
  -8  -4   8         63.39         62.73         5.51 o
  -7  -4   8         18.12         21.04         3.05 o
  -6  -4   8          0.16         -1.56         1.56 o
  -5  -4   8        243.39        261.45         5.38 o
  -4  -4   8        109.21        138.10         5.30 o
  -3  -4   8          5.34          4.13         1.76 o
  -2  -4   8          0.22         14.93         2.29 o
  -1  -4   8        103.63         94.76         3.10 o
   0  -4   8        125.03        155.30         3.27 o
   1  -4   8        134.37        144.98         3.45 o
   2  -4   8        544.50        552.57         6.74 o
   3  -4   8         77.93         85.24         3.52 o
   4  -4   8         38.01         31.54         2.78 o
   5  -4   8          6.32         16.10         3.17 o
   6  -4   8         34.43         34.30         4.26 o
   7  -4   8         13.99         21.01         5.89 o
  -9  -3   8          1.76          5.92         3.62 o
  -8  -3   8        175.94        147.81         6.56 o
  -7  -3   8          0.12          1.41         1.78 o
  -6  -3   8          8.91         12.86         1.74 o
  -5  -3   8        296.86        269.52         5.29 o
  -4  -3   8         76.37         80.93         3.58 o
  -3  -3   8        769.00        785.40         9.84 o
  -2  -3   8       1373.48       1462.07        19.40 o
  -1  -3   8        233.42        240.82         4.91 o
   0  -3   8         41.98         77.64         2.89 o
   1  -3   8        123.39        126.31         4.77 o
   2  -3   8       1052.34       1114.66        11.50 o
   3  -3   8        418.40        401.47         6.63 o
   4  -3   8          0.01          5.65         2.50 o
   5  -3   8        293.26        287.85         6.67 o
   6  -3   8        211.41        190.19         7.10 o
   7  -3   8         99.24        115.82         7.33 o
  -9  -2   8        103.33         84.93         5.96 o
  -8  -2   8         71.01         83.73         4.25 o
  -7  -2   8          4.23          2.02         1.88 o
  -6  -2   8        376.29        361.65         5.21 o
  -5  -2   8         64.98         54.94         2.78 o
  -4  -2   8        436.88        448.04         6.41 o
  -3  -2   8        220.32        235.62         4.81 o
  -2  -2   8        237.69        223.33         3.93 o
  -1  -2   8       1827.27       1828.64        14.76 o
   0  -2   8         14.91         17.29         1.82 o
   1  -2   8        382.38        386.47         5.77 o
   2  -2   8        189.12        199.58         3.97 o
   3  -2   8        221.92        245.39         5.96 o
   4  -2   8        853.74        825.69        11.46 o
   5  -2   8          0.78         16.85         2.99 o
   6  -2   8        357.71        337.76         7.58 o
   7  -2   8        140.57        141.85         6.80 o
 -10  -1   8        172.91        161.50         8.96 o
  -9  -1   8          1.51          5.07         2.89 o
  -8  -1   8         32.68         44.26         3.53 o
  -7  -1   8        376.68        365.30         5.37 o
  -6  -1   8        525.40        532.51         6.25 o
  -5  -1   8        991.24        944.66         8.28 o
  -4  -1   8         18.32         26.80         1.83 o
  -3  -1   8         23.45         14.23         1.57 o
  -2  -1   8        549.50        600.96         7.88 o
  -1  -1   8         41.62         38.97         2.69 o
   0  -1   8       1348.07       1344.94        13.29 o
   1  -1   8         72.92         92.32         3.07 o
   2  -1   8         73.61         68.74         2.44 o
   3  -1   8         23.44         25.97         2.70 o
   4  -1   8        475.54        455.34         8.19 o
   5  -1   8        708.09        653.91         9.79 o
   6  -1   8        250.64        284.67         7.61 o
   7  -1   8         30.74         29.29         4.11 o
 -10   0   8          2.06         -3.14         7.26 o
  -9   0   8         11.64          8.29         3.47 o
  -8   0   8         66.62         80.50         4.14 o
  -7   0   8        168.23        152.17         4.96 o
  -6   0   8        187.34        198.42         4.07 o
  -5   0   8          4.86          7.10         1.56 o
  -4   0   8          4.32          5.90         1.95 o
  -3   0   8        533.57        529.17         7.08 o
  -2   0   8         59.01         59.87         4.22 o
  -1   0   8       1439.41       1577.85        17.03 o
   0   0   8        573.26        668.57         9.69 o
   1   0   8       1159.20       1257.39        15.10 o
   2   0   8       1029.41       1059.93        10.35 o
   3   0   8        152.32        149.12         4.49 o
   4   0   8         68.55         84.73         4.14 o
   5   0   8        237.22        236.98         7.77 o
   6   0   8        138.16        143.67         6.59 o
   7   0   8         34.29         29.69         4.12 o
 -10   1   8         69.81         65.29         8.71 o
  -9   1   8        265.18        294.27         9.88 o
  -8   1   8        108.08        127.04         4.47 o
  -7   1   8        172.00        180.29         4.62 o
  -6   1   8        365.18        334.66         5.39 o
  -5   1   8       1147.75       1108.08         9.95 o
  -4   1   8          0.91          3.87         1.59 o
  -3   1   8        442.54        443.71         6.28 o
  -2   1   8        870.64        835.82         9.48 o
  -1   1   8        468.23        477.94         7.74 o
   0   1   8        413.18        433.80         6.24 o
   1   1   8         80.49         79.41         2.67 o
   2   1   8       1041.81       1012.89        10.03 o
   3   1   8        221.69        243.65         6.16 o
   4   1   8        349.63        353.87         6.73 o
   5   1   8         44.48         51.18         4.41 o
   6   1   8         31.84         36.74         4.57 o
   7   1   8          2.39         -0.14         4.27 o
 -10   2   8         74.69         80.79         7.75 o
  -9   2   8         57.13         59.07         6.90 o
  -8   2   8        277.99        257.89         6.31 o
  -7   2   8         95.14         87.26         3.69 o
  -6   2   8         15.14         19.36         2.32 o
  -5   2   8       1072.45       1042.02        10.12 o
  -4   2   8        148.70        166.02         3.55 o
  -3   2   8         46.78         67.67         2.87 o
  -2   2   8         38.84         32.82         2.91 o
  -1   2   8          0.02          0.79         2.26 o
   0   2   8        364.43        358.55         6.92 o
   1   2   8        542.23        578.89        12.90 o
   2   2   8        333.44        368.81         6.56 o
   3   2   8         79.32         85.53         2.99 o
   4   2   8          1.53          6.11         2.47 o
   5   2   8         90.14        111.55         5.09 o
   6   2   8          0.64          0.33         2.60 o
   7   2   8          2.03         10.48         8.67 o
  -9   3   8         54.21         58.04         5.05 o
  -8   3   8        114.01        120.36         4.95 o
  -7   3   8        262.61        242.09         5.45 o
  -6   3   8        130.47        134.91         3.97 o
  -5   3   8         27.19         31.42         2.18 o
  -4   3   8        706.80        689.56         8.79 o
  -3   3   8        343.47        353.46         5.51 o
  -2   3   8         23.94         29.54         2.42 o
  -1   3   8         47.04         51.42         3.56 o
   0   3   8        112.13        109.99         4.19 o
   1   3   8        120.40        110.44         5.12 o
   2   3   8        646.06        606.67        10.29 o
   3   3   8        149.98        168.48         9.91 o
   4   3   8          6.33         10.33         2.34 o
   5   3   8          1.47         11.10         3.41 o
   6   3   8        129.73        138.53         6.84 o
  -9   4   8        135.76        139.92         7.29 o
  -8   4   8          3.83          0.29         2.48 o
  -7   4   8        377.03        367.70         6.23 o
  -6   4   8         83.80         74.13         3.84 o
  -5   4   8        241.12        281.94         5.34 o
  -4   4   8         17.74         31.44         2.64 o
  -3   4   8         22.27         47.22         3.24 o
  -2   4   8        528.34        552.82         7.45 o
  -1   4   8        416.00        403.88         6.00 o
   0   4   8       1035.21       1062.79        12.90 o
   1   4   8        176.71        186.54        10.15 o
   2   4   8          0.64          0.54         2.16 o
   3   4   8          6.43          4.45         2.76 o
   4   4   8         40.98         55.57         5.12 o
   5   4   8         15.32         11.97         3.53 o
   6   4   8          0.08         20.48         6.32 o
  -9   5   8         56.77         47.05         5.24 o
  -8   5   8         58.45         57.85         5.01 o
  -7   5   8          2.00         40.72         3.77 o
  -6   5   8        235.39        253.00         6.80 o
  -5   5   8         35.88         99.47         6.68 o
  -4   5   8         30.55         36.27         3.76 o
  -3   5   8        116.42        163.34         4.76 o
  -2   5   8        233.48        233.64         6.27 o
  -1   5   8        222.25        253.13         4.65 o
   0   5   8        345.35        327.76         6.84 o
   1   5   8         38.39         33.53         3.72 o
   2   5   8        119.01        107.49         6.10 o
   3   5   8          0.03         -0.30         2.30 o
   4   5   8          5.88          6.96         4.23 o
   5   5   8          0.50          9.16         4.33 o
  -9   6   8          7.58         17.71         4.79 o
  -8   6   8         16.83          7.13         4.32 o
  -7   6   8        147.18        207.96        10.54 o
  -6   6   8          5.65         14.61         4.64 o
  -5   6   8          1.74         28.41         3.52 o
  -4   6   8        323.33        320.66         8.02 o
  -3   6   8        328.08        296.38         6.52 o
  -2   6   8        933.48        890.35        10.47 o
  -1   6   8        233.73        229.22         5.51 o
   0   6   8          5.09         13.65         2.77 o
   1   6   8          0.05          1.65         2.59 o
   2   6   8         49.98         40.46         3.70 o
   3   6   8         17.89         15.98         2.91 o
   4   6   8         23.92         34.95         5.93 o
   5   6   8          1.93         -0.47         4.98 o
  -8   7   8         19.24         28.76         5.58 o
  -7   7   8         30.04         32.52         4.65 o
  -6   7   8        141.68        158.85         9.08 o
  -5   7   8         85.35         85.71         5.50 o
  -4   7   8        189.70        200.38         7.56 o
  -3   7   8        368.41        351.79         7.99 o
  -2   7   8        407.78        415.97         8.58 o
  -1   7   8          0.11          1.10         2.34 o
   0   7   8        311.28        292.82         6.60 o
   1   7   8          2.89         13.70         3.22 o
   2   7   8          0.05         -3.15         3.26 o
   3   7   8          2.26         -0.39         5.04 o
   4   7   8          0.23         -3.03         4.39 o
  -7   8   8          1.21         -0.04         5.21 o
  -6   8   8        176.49        151.38         9.00 o
  -5   8   8        106.99        105.75        10.17 o
  -4   8   8        345.75        329.75         9.39 o
  -3   8   8        100.27         80.61         6.01 o
  -2   8   8         73.17         73.17         5.11 o
  -1   8   8         32.84         36.60         4.59 o
   0   8   8          8.47          8.72         4.27 o
   1   8   8          4.61         -3.80         5.29 o
   2   8   8        103.18        126.10         9.74 o
   3   8   8         10.80         13.28         6.20 o
  -6   9   8         53.67         65.56         6.76 o
  -5   9   8        124.27        104.25         7.82 o
  -4   9   8        198.64        210.12         9.76 o
  -3   9   8          0.11          1.18         3.72 o
  -2   9   8         49.52         43.38         6.16 o
  -1   9   8          2.12          0.98         7.00 o
   0   9   8         64.76         59.40        10.02 o
   1   9   8         68.86         58.17         9.04 o
   2   9   8         12.19         20.02         5.98 o
  -5  10   8         16.60         18.73         8.21 o
  -4  10   8        111.27        107.42         9.69 o
  -3  10   8         12.40         24.34         6.24 o
  -2  10   8          1.81          2.94         7.27 o
  -1  10   8         94.39        104.77        18.54 o
   0  10   8         64.20         55.93        11.79 o
  -2 -11   9        178.01        176.39         9.86 o
  -1 -11   9         67.78         66.65         7.40 o
   0 -11   9         24.20         37.74         7.91 o
   1 -11   9          0.03          1.74         4.91 o
   2 -11   9         85.24         70.87         7.70 o
  -4 -10   9          0.07          5.91         4.56 o
  -3 -10   9         46.36         45.12         6.30 o
  -2 -10   9        137.91        125.46        10.48 o
  -1 -10   9         35.17         45.62         5.18 o
   0 -10   9          4.70          9.77         3.41 o
   1 -10   9         17.25         16.52         4.45 o
   2 -10   9        105.44         91.09         6.96 o
   3 -10   9         54.21         53.58         6.87 o
   4 -10   9          4.51         -1.14         5.78 o
  -5  -9   9         39.83         41.22         5.71 o
  -4  -9   9         15.23         16.95         4.83 o
  -3  -9   9         10.52         14.11         4.42 o
  -2  -9   9         32.92         36.30         3.73 o
  -1  -9   9          1.62          3.67         2.93 o
   0  -9   9        237.77        233.89         7.20 o
   1  -9   9          5.27          5.93         2.98 o
   2  -9   9        259.59        257.61        14.04 o
   3  -9   9        195.07        174.52        10.49 o
   4  -9   9         22.44         23.53         5.69 o
   5  -9   9          8.29          3.21         5.61 o
  -6  -8   9         13.23         18.68         5.01 o
  -5  -8   9          0.42          3.46         3.52 o
  -4  -8   9         48.16         52.35         4.49 o
  -3  -8   9         95.03         85.15         4.58 o
  -2  -8   9        238.13        222.88         8.76 o
  -1  -8   9         25.37         29.37         3.70 o
   0  -8   9        561.31        569.84         9.57 o
   1  -8   9        468.57        468.21         8.82 o
   2  -8   9         52.24         51.78         5.07 o
   3  -8   9         92.81        104.30         6.81 o
   4  -8   9          0.69          0.99         3.20 o
   5  -8   9         64.30         38.07         7.12 o
  -7  -7   9         51.17         59.42        12.02 o
  -6  -7   9         82.57         88.84         7.30 o
  -5  -7   9         11.74         11.32         2.78 o
  -4  -7   9        120.65        116.43         4.79 o
  -3  -7   9          9.68         14.40         2.84 o
  -2  -7   9        157.08        154.46         4.81 o
  -1  -7   9          6.82         12.79         2.45 o
   0  -7   9       1034.27       1007.20        12.65 o
   1  -7   9        984.07        921.69        12.39 o
   2  -7   9         27.28         25.08         3.42 o
   3  -7   9         24.20         25.92         3.31 o
   4  -7   9         19.81         18.82         3.57 o
   5  -7   9         91.44         97.69        10.92 o
   6  -7   9         42.52         46.66         7.86 o
  -8  -6   9          0.09         -6.98        10.28 o
  -7  -6   9          1.48         -3.94         3.94 o
  -6  -6   9         87.05         77.42         4.44 o
  -5  -6   9        135.98        125.59         5.68 o
  -4  -6   9          2.57          6.51         2.27 o
  -3  -6   9         15.73         20.42         2.73 o
  -2  -6   9        399.32        395.39         6.67 o
  -1  -6   9         16.26         42.03         2.94 o
   0  -6   9        322.10        320.92         6.26 o
   1  -6   9         18.21         34.19         2.78 o
   2  -6   9         26.88         31.24         2.69 o
   3  -6   9        145.68        138.99         4.92 o
   4  -6   9         33.95         41.62         4.01 o
   5  -6   9          7.07          7.78         4.81 o
   6  -6   9          0.25         -4.30         4.64 o
  -8  -5   9        152.75        137.50        15.27 o
  -7  -5   9         43.48         31.90         9.74 o
  -6  -5   9        147.05        141.69         5.91 o
  -5  -5   9         70.34         56.20         3.53 o
  -4  -5   9        409.82        443.31         9.64 o
  -3  -5   9        323.70        277.54         6.36 o
  -2  -5   9       1775.57       1726.55        16.39 o
  -1  -5   9        686.52        656.28         8.03 o
   0  -5   9         24.39         39.52         2.17 o
   1  -5   9        566.73        546.65         6.68 o
   2  -5   9        169.77        169.08         6.41 o
   3  -5   9        334.23        321.79         6.24 o
   4  -5   9        530.78        493.37         9.32 o
   5  -5   9         57.93         60.22         6.43 o
   6  -5   9          6.21          7.35         3.75 o
   7  -5   9         44.76         52.98        10.15 o
  -9  -4   9         12.82         18.47         4.81 o
  -8  -4   9        543.75        539.49        12.67 o
  -7  -4   9        247.71        211.64         5.71 o
  -6  -4   9         61.33         71.21         4.00 o
  -5  -4   9          1.48          1.00         2.10 o
  -4  -4   9        913.90        892.55        11.67 o
  -3  -4   9        603.06        559.64         8.17 o
  -2  -4   9        441.29        444.98         7.69 o
  -1  -4   9          2.29          4.30         1.37 o
   0  -4   9        115.94        123.38         3.56 o
   1  -4   9        561.36        554.20         7.34 o
   2  -4   9         43.17         51.30         3.06 o
   3  -4   9         19.17         27.17         2.72 o
   4  -4   9         62.74         57.00         5.88 o
   5  -4   9        214.75        219.14         8.95 o
   6  -4   9        160.51        140.43         7.00 o
   7  -4   9         12.03         19.27         6.10 o
  -9  -3   9         20.88         20.72         4.68 o
  -8  -3   9        132.01        142.72         6.43 o
  -7  -3   9         39.56         36.89         2.48 o
  -6  -3   9        377.49        358.87         8.55 o
  -5  -3   9        157.40        136.16         5.41 o
  -4  -3   9       2159.04       2198.92        19.58 o
  -3  -3   9        383.99        348.72         6.59 o
  -2  -3   9         79.61         70.35         4.65 o
  -1  -3   9        389.74        365.39         5.48 o
   0  -3   9          1.15         13.97         1.86 o
   1  -3   9         85.32         81.18         3.47 o
   2  -3   9        145.43        158.69         4.33 o
   3  -3   9          0.71          2.81         1.74 o
   4  -3   9         50.70         51.23         3.81 o
   5  -3   9          8.56          5.24         2.73 o
   6  -3   9        131.53        140.12         6.83 o
   7  -3   9        229.61        225.06        12.84 o
  -9  -2   9         21.85         29.77         6.61 o
  -8  -2   9         25.85         30.12         3.42 o
  -7  -2   9        427.17        418.99         5.93 o
  -6  -2   9        679.07        664.38         9.27 o
  -5  -2   9        852.79        847.18         9.01 o
  -4  -2   9        164.80        159.92         4.59 o
  -3  -2   9        362.88        363.50         6.23 o
  -2  -2   9         26.57         29.97         1.82 o
  -1  -2   9        453.92        429.07         6.08 o
   0  -2   9         94.95        104.31         3.66 o
   1  -2   9        624.25        675.90         8.28 o
   2  -2   9         10.27         21.31         1.92 o
   3  -2   9         29.61         34.23         3.24 o
   4  -2   9        505.23        516.63         8.09 o
   5  -2   9        371.55        345.87         7.55 o
   6  -2   9         54.87         78.34         5.19 o
   7  -2   9         34.18         36.88         5.20 o
  -9  -1   9         32.55         42.09         4.78 o
  -8  -1   9        581.31        569.15        10.66 o
  -7  -1   9        756.43        742.11         8.25 o
  -6  -1   9        688.48        697.74         7.99 o
  -5  -1   9       1450.23       1397.27        12.78 o
  -4  -1   9       1731.99       1682.76        15.58 o
  -3  -1   9        124.75        131.05         4.37 o
  -2  -1   9        242.76        247.40         7.17 o
  -1  -1   9         17.10         24.07         3.06 o
   0  -1   9        440.43        441.09         6.81 o
   1  -1   9          0.92         12.40         1.96 o
   2  -1   9          6.97         10.50         1.66 o
   3  -1   9         52.16         61.09         3.97 o
   4  -1   9        208.63        194.63         5.74 o
   5  -1   9        486.54        478.77         9.32 o
   6  -1   9        217.97        216.83         7.52 o
   7  -1   9         79.30         79.55         5.71 o
 -10   0   9         60.75         72.72         9.39 o
  -9   0   9        112.81        112.56         7.11 o
  -8   0   9        593.40        569.01         7.59 o
  -7   0   9        202.19        219.98         5.23 o
  -6   0   9        238.54        249.97         7.94 o
  -5   0   9         54.68         60.07         3.95 o
  -4   0   9        167.78        172.02         4.20 o
  -3   0   9          1.04          5.16         1.81 o
  -2   0   9        121.83        153.45         6.42 o
  -1   0   9        404.76        439.56         9.61 o
   0   0   9         37.76         31.78         2.85 o
   1   0   9        159.60        187.95         5.93 o
   2   0   9        469.84        475.62         6.13 o
   3   0   9        346.02        333.84         6.35 o
   4   0   9        242.47        272.42         6.73 o
   5   0   9          1.14          2.44         2.96 o
   6   0   9          8.84          7.00         3.14 o
   7   0   9          0.60         -3.43         3.43 o
 -10   1   9        239.15        218.95        14.33 o
  -9   1   9        239.65        245.61         9.74 o
  -8   1   9        250.98        253.80         5.86 o
  -7   1   9        423.26        423.63         7.12 o
  -6   1   9        207.18        201.56         4.64 o
  -5   1   9          6.00         11.36         2.15 o
  -4   1   9        117.09        125.26         3.88 o
  -3   1   9        765.02        769.75         9.05 o
  -2   1   9        318.72        314.17         5.84 o
  -1   1   9         91.59         81.13         3.92 o
   0   1   9        102.91         85.32         4.59 o
   1   1   9        221.53        229.75         4.31 o
   2   1   9        463.70        435.36         5.94 o
   3   1   9        829.61        808.18        11.43 o
   4   1   9        196.04        187.28         5.88 o
   5   1   9        113.11        108.80         6.51 o
   6   1   9         60.53         58.03         5.63 o
   7   1   9          1.61          2.76         5.94 o
  -9   2   9         55.15         59.20         5.99 o
  -8   2   9         51.29         50.61         3.54 o
  -7   2   9         26.95         29.95         2.78 o
  -6   2   9          3.07          3.85         1.88 o
  -5   2   9         22.34         32.08         2.77 o
  -4   2   9        339.35        340.51         5.67 o
  -3   2   9        870.81        884.77        10.58 o
  -2   2   9        331.07        298.96         5.82 o
  -1   2   9         37.12         41.84         3.94 o
   0   2   9        993.09       1018.88        15.71 o
   1   2   9        155.90        148.22         4.98 o
   2   2   9       1391.21       1369.69        15.30 o
   3   2   9        123.17        103.99         3.88 o
   4   2   9          0.04         -1.13         2.48 o
   5   2   9        150.51        151.07         6.69 o
   6   2   9         65.58         60.20         7.90 o
  -9   3   9        223.33        207.83         7.30 o
  -8   3   9        115.42        116.90         5.38 o
  -7   3   9         58.08         56.97         3.43 o
  -6   3   9         18.00         29.55         2.70 o
  -5   3   9        410.44        368.02         5.86 o
  -4   3   9        299.96        319.10         5.32 o
  -3   3   9        482.01        442.79         6.49 o
  -2   3   9          2.80          3.52         2.03 o
  -1   3   9        158.53        162.49         5.85 o
   0   3   9        331.56        334.02         6.78 o
   1   3   9        549.31        543.91         9.53 o
   2   3   9        415.49        376.33         7.82 o
   3   3   9        259.34        250.60         6.17 o
   4   3   9        354.55        342.94        14.31 o
   5   3   9         43.76         51.89         6.02 o
   6   3   9          6.64          3.54         5.45 o
  -9   4   9         26.47         18.50         3.66 o
  -8   4   9          2.98          3.82         2.60 o
  -7   4   9          3.59         12.11         2.43 o
  -6   4   9         82.31         93.65         4.84 o
  -5   4   9        165.39        170.99         4.54 o
  -4   4   9          0.11         23.54         2.33 o
  -3   4   9         31.71         35.38         2.32 o
  -2   4   9       1510.69       1495.85        14.37 o
  -1   4   9          1.59          5.86         2.39 o
   0   4   9       1472.49       1497.94        16.76 o
   1   4   9          8.50          9.59         2.94 o
   2   4   9          7.76          7.44         2.82 o
   3   4   9          3.59          7.53         2.73 o
   4   4   9         26.37         28.12         4.18 o
   5   4   9          9.01         37.15         5.41 o
   6   4   9         66.31         75.58        12.56 o
  -9   5   9          3.89          7.69         4.12 o
  -8   5   9        115.51        120.92        14.08 o
  -7   5   9         59.75         62.20         4.20 o
  -6   5   9        356.75        377.55        12.32 o
  -5   5   9        217.92        209.04         6.53 o
  -4   5   9          1.47         33.96         3.40 o
  -3   5   9          3.64          9.32         2.33 o
  -2   5   9        120.90        111.34         3.87 o
  -1   5   9       1934.38       1901.48        19.09 o
   0   5   9        826.88        773.87        12.51 o
   1   5   9        552.61        519.20        10.75 o
   2   5   9        279.81        245.74         7.31 o
   3   5   9         39.38         23.73         3.34 o
   4   5   9         80.02         87.46         8.95 o
   5   5   9         22.99         26.24         5.24 o
  -8   6   9         27.03         36.05         5.12 o
  -7   6   9         95.27        101.85         7.29 o
  -6   6   9         24.47         40.16         6.07 o
  -5   6   9        256.02        255.68         7.97 o
  -4   6   9        149.07        166.42         6.78 o
  -3   6   9         51.64         57.96         3.62 o
  -2   6   9          0.00         -0.46         2.11 o
  -1   6   9         29.60         38.48         2.82 o
   0   6   9        751.12        691.91        11.53 o
   1   6   9         32.43         41.13         4.99 o
   2   6   9        115.71         98.48         6.64 o
   3   6   9          0.41          0.29         4.66 o
   4   6   9         72.80         98.54        11.39 o
  -8   7   9          8.85         11.22         5.82 o
  -7   7   9         92.26        100.28         8.72 o
  -6   7   9         43.10         55.80         7.53 o
  -5   7   9          6.50         16.70         4.12 o
  -4   7   9         32.17         39.72         4.64 o
  -3   7   9        531.28        502.56        12.58 o
  -2   7   9        586.43        566.00        11.66 o
  -1   7   9          5.58          4.73         2.60 o
   0   7   9         54.65         49.74         3.99 o
   1   7   9         11.57         20.45         3.61 o
   2   7   9        106.61         92.81         6.74 o
   3   7   9          5.69          4.89         4.65 o
   4   7   9         30.55         18.49         5.88 o
  -7   8   9         35.76         39.04         8.30 o
  -6   8   9         35.33         25.88         6.07 o
  -5   8   9         27.90         24.83         5.99 o
  -4   8   9         48.16         49.95         6.15 o
  -3   8   9         31.69         35.31         5.04 o
  -2   8   9        316.01        279.98        10.39 o
  -1   8   9          0.30         -2.66         4.08 o
   0   8   9          0.16          5.93         6.20 o
   1   8   9         13.92         13.76         6.68 o
   2   8   9        102.08        111.63        10.49 o
  -6   9   9          2.18          4.77         5.10 o
  -5   9   9        275.50        287.05        12.33 o
  -4   9   9        393.79        401.71        23.91 o
  -3   9   9         11.46         16.69         5.96 o
  -2   9   9         34.16         36.67        10.51 o
  -1   9   9          6.12          8.35         6.93 o
   0   9   9          4.89          3.58         7.08 o
   1   9   9         38.18         29.95         8.01 o
  -3  10   9          2.58         22.00         9.71 o
  -2  10   9          0.06         24.25         9.71 o
  -1  10   9          2.72          7.00         7.76 o
  -1 -11  10          4.49          5.43         9.02 o
   0 -11  10         10.43          6.11         6.55 o
  -4 -10  10         10.70         19.70         5.38 o
  -3 -10  10         18.10         16.72         5.43 o
  -2 -10  10         58.52         69.56         7.38 o
  -1 -10  10         13.28         15.22         6.23 o
   0 -10  10         10.85         10.74         3.70 o
   1 -10  10          4.57          4.82         3.98 o
   2 -10  10        463.35        427.32        12.75 o
   3 -10  10        124.49         94.04         7.07 o
  -5  -9  10         81.50         92.19         9.07 o
  -4  -9  10          5.57          3.06         4.44 o
  -3  -9  10        150.91        151.04         8.32 o
  -2  -9  10         63.65         74.21         5.79 o
  -1  -9  10         50.08         51.17         4.81 o
   0  -9  10        212.77        186.55         7.02 o
   1  -9  10         79.51         80.87         7.44 o
   2  -9  10        632.91        611.35        20.03 o
   3  -9  10        419.48        403.85        16.12 o
   4  -9  10          9.20          6.56         5.17 o
  -6  -8  10         46.00         47.30         6.47 o
  -5  -8  10          8.43         12.98         3.61 o
  -4  -8  10        138.10        135.04         6.76 o
  -3  -8  10          0.10          0.21         2.69 o
  -2  -8  10         15.86         34.96         5.45 o
  -1  -8  10         35.07         30.02         3.62 o
   0  -8  10        487.01        527.95         9.12 o
   1  -8  10        277.15        248.72         9.02 o
   2  -8  10          0.07         51.88         4.30 o
   3  -8  10         13.57         13.37         3.57 o
   4  -8  10        102.53        104.66        11.34 o
   5  -8  10         59.36         65.68         9.58 o
  -7  -7  10         17.49         -7.09        17.99 o
  -6  -7  10          3.40          4.77         3.22 o
  -5  -7  10         20.51         20.28         3.43 o
  -4  -7  10          2.11         10.81         2.87 o
  -3  -7  10         72.05         72.86         3.90 o
  -2  -7  10        981.99        914.31        16.55 o
  -1  -7  10        354.25        375.03         7.04 o
   0  -7  10        906.56        882.60        11.38 o
   1  -7  10        590.61        600.14         9.97 o
   2  -7  10        169.20        175.79         6.73 o
   3  -7  10         11.06          7.98         2.96 o
   4  -7  10         22.43         17.48         4.53 o
   5  -7  10         50.66         45.65         8.71 o
  -8  -6  10          0.01         -5.73         7.00 o
  -7  -6  10          1.96          4.50         4.96 o
  -6  -6  10        388.23        369.10         8.56 o
  -5  -6  10        140.46        129.95         5.17 o
  -4  -6  10         36.98         40.66         3.37 o
  -3  -6  10          4.36         15.78         2.79 o
  -2  -6  10       2460.41       2336.24        23.84 o
  -1  -6  10        767.94        698.33         9.30 o
   0  -6  10         43.22         70.81         3.75 o
   1  -6  10          5.93         10.14         2.54 o
   2  -6  10        372.58        370.61         6.69 o
   3  -6  10          8.62         11.24         2.65 o
   4  -6  10         22.93         22.18         4.64 o
   5  -6  10         15.79         18.25         4.64 o
   6  -6  10          6.00          2.13         6.61 o
  -8  -5  10         87.66         82.77         8.11 o
  -7  -5  10          0.12          2.84         3.58 o
  -6  -5  10          3.99          6.63         2.54 o
  -5  -5  10          1.19         -0.43         2.24 o
  -4  -5  10       1195.50       1138.90        14.05 o
  -3  -5  10         67.70         84.48         4.37 o
  -2  -5  10       2150.42       2113.87        22.45 o
  -1  -5  10        766.24        775.47        11.22 o
   0  -5  10          0.48          2.12         1.83 o
   1  -5  10        289.80        286.68         5.86 o
   2  -5  10          1.04          0.78         2.32 o
   3  -5  10         75.71         79.90         5.71 o
   4  -5  10         41.12         40.91         5.99 o
   5  -5  10          0.11          0.88         3.76 o
   6  -5  10          8.60          6.95         4.38 o
  -9  -4  10         40.28         37.65        11.57 o
  -8  -4  10        129.09        117.26         8.09 o
  -7  -4  10        249.84        245.48         9.12 o
  -6  -4  10        126.64        134.99         5.40 o
  -5  -4  10         16.89         20.43         2.82 o
  -4  -4  10       1187.00       1176.29        13.20 o
  -3  -4  10        266.17        264.58         6.28 o
  -2  -4  10        103.38        117.86         3.69 o
  -1  -4  10        108.42        137.10         4.36 o
   0  -4  10        247.80        236.18         6.43 o
   1  -4  10        369.83        370.30         9.02 o
   2  -4  10         23.67         30.27         2.78 o
   3  -4  10        951.42        967.60        13.18 o
   4  -4  10         18.86         20.41         3.54 o
   5  -4  10        230.32        209.96         9.15 o
   6  -4  10        153.46        161.08         8.35 o
  -9  -3  10         10.04         12.32        10.28 o
  -8  -3  10         19.62         39.67         6.65 o
  -7  -3  10         47.22         46.26         3.40 o
  -6  -3  10       1462.53       1434.35        15.93 o
  -5  -3  10         34.42         37.86         3.43 o
  -4  -3  10       1227.11       1222.36        13.42 o
  -3  -3  10        803.46        803.76        10.19 o
  -2  -3  10        584.63        605.91         7.20 o
  -1  -3  10         15.42         29.94         2.27 o
   0  -3  10         75.07         73.26         3.33 o
   1  -3  10         46.50         44.69         2.95 o
   2  -3  10        168.29        165.28         7.05 o
   3  -3  10          8.79         23.43         3.65 o
   4  -3  10          2.28          3.10         3.56 o
   5  -3  10          3.12          9.77         3.23 o
   6  -3  10        199.36        200.94         9.19 o
  -9  -2  10         26.34         25.40         5.69 o
  -8  -2  10         12.83         19.91         3.42 o
  -7  -2  10          0.85          5.58         2.26 o
  -6  -2  10        601.59        570.91         7.85 o
  -5  -2  10         35.17         36.79         3.48 o
  -4  -2  10          0.17         -0.22         1.84 o
  -3  -2  10          5.83          4.04         1.49 o
  -2  -2  10         74.10         97.77         3.57 o
  -1  -2  10        563.22        575.48         7.53 o
   0  -2  10        117.12        114.48         4.25 o
   1  -2  10         75.30         95.34         3.70 o
   2  -2  10        718.67        701.35         8.46 o
   3  -2  10          0.08          9.94         3.19 o
   4  -2  10          0.16         -0.76         2.50 o
   5  -2  10          0.24         -2.12         2.89 o
   6  -2  10          0.61          2.16         3.47 o
   7  -2  10          5.63          4.29         4.17 o
  -9  -1  10          2.06          3.26         4.74 o
  -8  -1  10         85.29        106.89         4.30 o
  -7  -1  10         15.83         15.00         2.15 o
  -6  -1  10         12.13         18.90         2.33 o
  -5  -1  10        466.38        469.33         8.13 o
  -4  -1  10        576.30        564.71         8.95 o
  -3  -1  10        216.55        225.51         5.35 o
  -2  -1  10          2.10          3.17         2.65 o
  -1  -1  10        225.03        246.02         6.77 o
   0  -1  10        353.73        294.54         6.48 o
   1  -1  10        123.94        114.31         4.38 o
   2  -1  10         47.64         68.55         3.93 o
   3  -1  10         61.03         65.20         4.07 o
   4  -1  10         27.98         36.22         3.73 o
   5  -1  10        150.59        156.54         8.34 o
   6  -1  10         75.14         67.42         5.85 o
  -9   0  10          0.05         -2.03         5.20 o
  -8   0  10        145.15        153.83         5.06 o
  -7   0  10         13.73         17.51         2.70 o
  -6   0  10        362.59        370.17         6.59 o
  -5   0  10        277.45        261.31         7.09 o
  -4   0  10        636.14        617.39         7.99 o
  -3   0  10        196.59        200.68         5.28 o
  -2   0  10        157.22        188.45         6.44 o
  -1   0  10         12.15         20.74         2.56 o
   0   0  10        822.80        780.35        10.95 o
   1   0  10        328.77        308.30         8.49 o
   2   0  10        269.26        258.05         4.50 o
   3   0  10         79.55         82.80         4.33 o
   4   0  10         34.13         33.19         3.51 o
   5   0  10          6.73          2.51         3.30 o
   6   0  10        114.54        100.82         6.77 o
  -9   1  10         40.01         44.02         7.76 o
  -8   1  10        189.41        189.71         5.92 o
  -7   1  10        942.99        908.92        12.43 o
  -6   1  10        130.23        126.48         4.67 o
  -5   1  10        114.10        122.00         5.26 o
  -4   1  10         31.25         33.77         2.88 o
  -3   1  10         71.14         78.46         3.48 o
  -2   1  10        213.79        198.05         4.80 o
  -1   1  10         12.95         10.99         2.68 o
   0   1  10         97.50        102.40         5.55 o
   1   1  10         38.29         36.10         1.75 o
   2   1  10         93.24         88.67         3.02 o
   3   1  10        673.39        659.67        10.22 o
   4   1  10        130.53        129.70         5.28 o
   5   1  10        244.72        243.08         9.27 o
   6   1  10        170.65        172.45        16.38 o
  -9   2  10         71.62         67.71         5.70 o
  -8   2  10         98.54         97.17         4.93 o
  -7   2  10          2.12          0.39         2.12 o
  -6   2  10        231.00        224.93         5.82 o
  -5   2  10         17.13         20.54         2.62 o
  -4   2  10          2.18         19.63         2.40 o
  -3   2  10         97.84        113.96         4.36 o
  -2   2  10         14.85         19.56         5.35 o
  -1   2  10        272.23        267.36         6.65 o
   0   2  10        335.31        327.82         6.79 o
   1   2  10          7.24          6.30         2.22 o
   2   2  10        143.67        132.46         8.74 o
   3   2  10          4.99          5.84         1.62 o
   4   2  10        524.34        483.96        10.91 o
   5   2  10         14.20         15.54         4.35 o
   6   2  10         56.33         71.75         6.77 o
  -9   3  10        417.27        391.22         9.91 o
  -8   3  10        102.38        100.70         4.77 o
  -7   3  10          9.36          7.56         2.44 o
  -6   3  10         21.14         22.13         2.94 o
  -5   3  10          9.49         14.81         1.99 o
  -4   3  10          0.42         15.59         1.90 o
  -3   3  10        692.19        679.74        10.12 o
  -2   3  10        310.21        320.16         7.18 o
  -1   3  10         56.58         62.97         4.34 o
   0   3  10        516.34        501.43         8.81 o
   1   3  10       1550.75       1532.20        20.42 o
   2   3  10        286.06        269.58         7.00 o
   3   3  10        239.37        237.30        10.07 o
   4   3  10        291.31        281.45         8.99 o
   5   3  10         47.74         47.82         5.17 o
  -9   4  10         11.10          0.60         3.76 o
  -8   4  10         51.34         49.75         4.38 o
  -7   4  10         22.03         39.47         3.71 o
  -6   4  10         14.02         26.03         3.06 o
  -5   4  10         18.81         40.13         2.78 o
  -4   4  10         66.69         83.46         6.72 o
  -3   4  10        180.52        190.67         4.76 o
  -2   4  10         33.46         38.86         3.28 o
  -1   4  10        127.69        111.47         5.53 o
   0   4  10        331.09        307.05         7.62 o
   1   4  10         93.29         85.20         5.21 o
   2   4  10        300.46        287.89         7.48 o
   3   4  10         50.68         54.27         5.30 o
   4   4  10          3.80         11.62         3.78 o
   5   4  10          8.05          7.92         4.63 o
  -9   5  10          1.56          1.32         4.12 o
  -8   5  10         18.35          7.75         4.03 o
  -7   5  10         33.16         36.64         4.23 o
  -6   5  10          0.42         -1.19         3.18 o
  -5   5  10        848.06        814.24        11.52 o
  -4   5  10         10.26         14.02         3.21 o
  -3   5  10        182.60        180.06         8.57 o
  -2   5  10          0.98          6.57         2.69 o
  -1   5  10        415.00        371.51         9.83 o
   0   5  10        299.42        288.41         7.62 o
   1   5  10          0.36          0.91         3.18 o
   2   5  10         71.13         76.95         4.88 o
   3   5  10         41.60         46.70         5.59 o
   4   5  10          3.98         15.06         5.73 o
  -8   6  10         19.87         25.84         7.42 o
  -7   6  10         14.92         18.33         4.88 o
  -6   6  10          5.11          7.52         6.74 o
  -5   6  10         81.52         84.56         5.67 o
  -4   6  10         28.36         26.64         3.42 o
  -3   6  10        126.32        118.12         5.82 o
  -2   6  10         71.99         84.39         4.24 o
  -1   6  10         11.18          4.60         3.07 o
   0   6  10          0.02          7.17         2.67 o
   1   6  10          5.17          1.96         2.93 o
   2   6  10         43.77         50.75         6.87 o
   3   6  10         50.56         56.67         7.46 o
   4   6  10        110.83        110.14        10.64 o
  -7   7  10        334.62        323.43        14.58 o
  -6   7  10         93.82         95.87         7.78 o
  -5   7  10         26.85         21.10         4.84 o
  -4   7  10         22.67         31.47         5.07 o
  -3   7  10        343.97        331.33        11.21 o
  -2   7  10         60.42         63.70         5.61 o
  -1   7  10          0.21         -2.09         4.10 o
   0   7  10          1.63         -2.48         3.63 o
   1   7  10         31.66         24.51         5.19 o
   2   7  10          7.37          6.74         6.36 o
   3   7  10          1.87          9.79         5.48 o
  -6   8  10         14.92         11.98         5.51 o
  -5   8  10         50.96         52.81         6.81 o
  -4   8  10         42.86         50.22         6.21 o
  -3   8  10         10.30         13.39         4.20 o
  -2   8  10          7.08          7.14         4.93 o
  -1   8  10         10.42         21.91         7.22 o
   0   8  10          1.08         -5.91         5.91 o
   1   8  10         95.05        120.38        12.07 o
   2   8  10         69.76         72.27        11.80 o
  -5   9  10        230.81        243.81        15.79 o
  -4   9  10         86.56        106.65        10.17 o
  -3   9  10          4.02          5.61         6.53 o
  -2   9  10         74.93        101.98        11.99 o
  -1   9  10         84.50         83.91        10.86 o
   0   9  10         13.29         25.99         8.58 o
  -3 -10  11         17.24         18.45         5.94 o
  -2 -10  11         83.10         89.34         8.66 o
  -1 -10  11          0.42         -1.28         5.43 o
   0 -10  11          3.15          6.61         4.91 o
   1 -10  11         36.02         37.93         6.25 o
   2 -10  11        369.99        368.85        12.27 o
  -5  -9  11         20.02         17.49         5.16 o
  -4  -9  11         23.85         28.29         5.63 o
  -3  -9  11         11.09          6.49         4.78 o
  -2  -9  11          2.66          3.22         3.69 o
  -1  -9  11         28.47         45.28         6.87 o
   0  -9  11        371.74        407.99        10.54 o
   1  -9  11          0.16         13.91         3.76 o
   2  -9  11        180.45        214.06         9.73 o
   3  -9  11         25.63         38.22         7.14 o
  -6  -8  11          5.69          6.10         4.74 o
  -5  -8  11         45.41         54.07         5.30 o
  -4  -8  11        346.40        359.69        10.27 o
  -3  -8  11         39.90         44.43         4.54 o
  -2  -8  11          3.05          9.89         3.00 o
  -1  -8  11        158.52        149.08         5.74 o
   0  -8  11        482.62        458.47         9.90 o
   1  -8  11          8.99         30.04         3.67 o
   2  -8  11        124.35        129.13         5.81 o
   3  -8  11          2.43         11.02         4.17 o
   4  -8  11        237.14        224.39        15.79 o
  -7  -7  11         53.68         70.95        18.17 o
  -6  -7  11          1.52          2.95         3.37 o
  -5  -7  11         20.01         14.48         3.31 o
  -4  -7  11          3.54          8.66         2.93 o
  -3  -7  11         87.79         86.60         6.54 o
  -2  -7  11        278.61        295.73         6.92 o
  -1  -7  11        105.03        107.95         4.79 o
   0  -7  11        159.45        154.20         6.02 o
   1  -7  11          1.04         -1.08         2.48 o
   2  -7  11          2.31          5.11         2.62 o
   3  -7  11          9.32          8.16         3.09 o
   4  -7  11         13.09         10.61         4.39 o
   5  -7  11         42.48         36.45         6.20 o
  -7  -6  11         19.14         11.64         7.73 o
  -6  -6  11         19.24         13.15         3.05 o
  -5  -6  11          0.06         -0.14         2.45 o
  -4  -6  11         83.03         99.99         5.86 o
  -3  -6  11          0.03          0.26         3.20 o
  -2  -6  11        336.71        325.87        10.59 o
  -1  -6  11         54.79         57.25         4.18 o
   0  -6  11        509.66        514.65         9.10 o
   1  -6  11         32.41         37.98         3.56 o
   2  -6  11        272.72        297.56         8.30 o
   3  -6  11          0.18          1.90         2.70 o
   4  -6  11         33.25         20.50         4.54 o
   5  -6  11          7.25          5.62         4.40 o
  -8  -5  11          1.67          0.47         9.41 o
  -7  -5  11          1.91          4.40         3.86 o
  -6  -5  11         26.53         17.18         3.00 o
  -5  -5  11        129.22        135.68         5.82 o
  -4  -5  11        368.50        349.43         7.27 o
  -3  -5  11         39.75         37.70         3.68 o
  -2  -5  11         90.35         96.40         5.71 o
  -1  -5  11        823.89        767.47        10.54 o
   0  -5  11        367.67        341.18         6.14 o
   1  -5  11        153.65        142.31         4.76 o
   2  -5  11        361.54        339.75         7.77 o
   3  -5  11        223.68        214.52         8.16 o
   4  -5  11         43.46         45.51         5.37 o
   5  -5  11         38.44         45.89         5.60 o
   6  -5  11         50.83         58.69         7.07 o
  -8  -4  11         15.61          7.87         5.60 o
  -7  -4  11         10.69         15.86         2.85 o
  -6  -4  11         93.27        104.00         5.11 o
  -5  -4  11        161.21        165.30         6.17 o
  -4  -4  11        498.98        482.69         8.30 o
  -3  -4  11          0.99          2.12         2.49 o
  -2  -4  11        277.90        302.38         6.78 o
  -1  -4  11          0.10         11.99         2.01 o
   0  -4  11        730.49        744.52         9.42 o
   1  -4  11         12.46         38.08         2.99 o
   2  -4  11         69.12         68.17         3.93 o
   3  -4  11        287.30        288.10         7.88 o
   4  -4  11        104.84        117.94         6.24 o
   5  -4  11         17.27         16.40         4.40 o
   6  -4  11          0.05          5.90         4.26 o
  -9  -3  11         22.59         39.65        14.32 o
  -8  -3  11          6.16         11.17         4.25 o
  -7  -3  11          0.37         -1.75         2.14 o
  -6  -3  11         78.27         91.57         4.39 o
  -5  -3  11        190.19        191.20         7.04 o
  -4  -3  11        329.45        324.20         7.22 o
  -3  -3  11        926.05        878.63        10.41 o
  -2  -3  11        123.87        124.06         3.64 o
  -1  -3  11        122.06        133.42         5.94 o
   0  -3  11         19.09         23.90         2.42 o
   1  -3  11         84.45         71.70         3.71 o
   2  -3  11        316.74        322.24         6.55 o
   3  -3  11         11.27         12.83         3.87 o
   4  -3  11         61.72        120.55         9.50 o
   5  -3  11          4.06          7.06         3.63 o
   6  -3  11          6.01          8.91         4.28 o
  -9  -2  11        102.61        107.44        13.09 o
  -8  -2  11         10.20         11.61         3.48 o
  -7  -2  11        132.72        139.74         5.83 o
  -6  -2  11        110.49        115.14         4.19 o
  -5  -2  11        132.66        132.13         3.78 o
  -4  -2  11       1168.37       1175.67        14.03 o
  -3  -2  11         68.81         80.39         2.78 o
  -2  -2  11       1284.87       1230.92        12.33 o
  -1  -2  11        423.97        427.90         7.88 o
   0  -2  11         20.95         62.63         3.19 o
   1  -2  11         11.01         23.41         2.51 o
   2  -2  11        424.28        466.13         7.33 o
   3  -2  11        507.67        508.87        11.24 o
   4  -2  11         33.84         47.74         4.28 o
   5  -2  11         29.05         26.38         4.01 o
   6  -2  11          8.49         12.68         4.11 o
  -9  -1  11        130.10        128.57        13.47 o
  -8  -1  11         94.12         99.70         5.30 o
  -7  -1  11          0.71          6.89         3.17 o
  -6  -1  11       1039.64       1032.98        13.27 o
  -5  -1  11        454.84        437.61         8.82 o
  -4  -1  11        343.87        320.46         7.47 o
  -3  -1  11        108.23        120.23         4.18 o
  -2  -1  11          2.40          7.17         3.07 o
  -1  -1  11        760.40        758.83        12.60 o
   0  -1  11        425.98        414.62         7.46 o
   1  -1  11         80.36         86.89         3.79 o
   2  -1  11        168.00        181.36         4.50 o
   3  -1  11         37.20         44.39         4.52 o
   4  -1  11         49.60         51.05         4.58 o
   5  -1  11        117.14        117.42         7.86 o
   6  -1  11         44.23         37.38         4.94 o
  -9   0  11         16.54         12.98         6.06 o
  -8   0  11         74.88         79.05         6.27 o
  -7   0  11        135.87        143.32         6.14 o
  -6   0  11        147.87        163.96         5.32 o
  -5   0  11         85.77         94.85         5.56 o
  -4   0  11         46.34         50.84         4.13 o
  -3   0  11        229.24        234.27         5.95 o
  -2   0  11         77.19         76.91         5.05 o
  -1   0  11          3.26          3.92         2.52 o
   0   0  11        186.63        207.91         6.38 o
   1   0  11        146.97        166.59         6.07 o
   2   0  11          1.79          1.55         1.76 o
   3   0  11         75.34         75.33         4.21 o
   4   0  11        136.89        135.04         5.88 o
   5   0  11         13.66         10.27         4.28 o
   6   0  11         10.68         10.07         4.54 o
  -9   1  11         97.25         77.72         8.80 o
  -8   1  11        103.35        101.50         5.24 o
  -7   1  11        266.69        254.13         6.82 o
  -6   1  11          0.36         -2.18         2.18 o
  -5   1  11        448.47        433.92         7.32 o
  -4   1  11         31.81         32.75         2.77 o
  -3   1  11        223.49        191.12         6.00 o
  -2   1  11       1239.31       1157.70        14.70 o
  -1   1  11        715.56        738.33        14.24 o
   0   1  11        559.62        560.87        10.17 o
   1   1  11          5.30         10.26         2.40 o
   2   1  11         11.56          7.04         2.04 o
   3   1  11        578.97        554.14        14.92 o
   4   1  11          1.51          0.14         3.58 o
   5   1  11         93.72         96.56         7.53 o
   6   1  11         45.46         39.09         7.10 o
  -9   2  11        169.45        167.31         9.63 o
  -8   2  11        314.84        322.65         8.01 o
  -7   2  11         56.46         54.41         3.94 o
  -6   2  11        446.37        450.11         8.20 o
  -5   2  11        458.86        451.86         8.48 o
  -4   2  11         22.20         26.21         2.77 o
  -3   2  11         30.43         43.48         4.04 o
  -2   2  11        377.29        363.29         8.68 o
  -1   2  11         57.05         60.61         4.20 o
   0   2  11        380.96        359.26         7.78 o
   1   2  11        104.13        121.16         9.25 o
   2   2  11        496.38        486.56         8.57 o
   3   2  11          9.60         11.88         4.27 o
   4   2  11         37.99         27.46         4.52 o
   5   2  11         51.92         54.06         6.40 o
  -9   3  11        129.30        129.35         7.18 o
  -8   3  11         19.69         17.88         3.98 o
  -7   3  11        237.27        232.35         6.77 o
  -6   3  11         12.10         19.90         2.97 o
  -5   3  11        264.81        264.72         6.13 o
  -4   3  11        318.98        315.42         5.29 o
  -3   3  11          5.21          8.87         2.65 o
  -2   3  11        745.96        750.97        12.58 o
  -1   3  11        549.03        537.96        12.62 o
   0   3  11        159.82        147.90         5.99 o
   1   3  11        400.34        390.42        14.52 o
   2   3  11          8.01          4.97         3.83 o
   3   3  11          5.68         -0.35         3.35 o
   4   3  11         15.33         24.26         4.51 o
   5   3  11        176.46        184.71         9.89 o
  -9   4  11         13.38         16.85         5.52 o
  -8   4  11         90.70        109.33        11.21 o
  -7   4  11         79.11         75.57         5.17 o
  -6   4  11         21.95         27.68         3.78 o
  -5   4  11          0.44          2.79         2.25 o
  -4   4  11        487.98        483.62         9.42 o
  -3   4  11         51.78         62.62         3.56 o
  -2   4  11        499.68        484.59         9.39 o
  -1   4  11       1001.89       1009.96        15.02 o
   0   4  11        341.17        329.00        11.25 o
   1   4  11         82.35         89.01         8.28 o
   2   4  11          5.91          8.90         2.92 o
   3   4  11         27.68         36.99         4.72 o
   4   4  11         12.63         21.52         5.24 o
  -8   5  11         13.43         10.14         5.52 o
  -7   5  11         14.85         10.22         3.91 o
  -6   5  11        291.26        300.03         9.28 o
  -5   5  11         38.34         34.81         6.89 o
  -4   5  11        614.99        605.80        10.78 o
  -3   5  11        127.00        107.99         4.74 o
  -2   5  11         19.86         25.26         4.03 o
  -1   5  11        341.81        334.42         8.54 o
   0   5  11         26.92         24.27         3.51 o
   1   5  11         26.94         30.86         4.14 o
   2   5  11        196.94        184.90         8.65 o
   3   5  11         61.02         63.06         7.39 o
   4   5  11         17.52         17.35         5.26 o
  -8   6  11          7.48          8.55         5.63 o
  -7   6  11          0.02          3.07         5.22 o
  -6   6  11        175.49        181.61         9.46 o
  -5   6  11         11.99         15.81         4.68 o
  -4   6  11         53.91         57.02         5.07 o
  -3   6  11        404.56        408.28         9.42 o
  -2   6  11          1.72          1.00         3.68 o
  -1   6  11         52.52         55.98         6.10 o
   0   6  11         14.83         18.47         3.27 o
   1   6  11         12.52         12.74         4.61 o
   2   6  11         96.88        107.79         9.09 o
   3   6  11        144.88        145.84        17.33 o
  -7   7  11         24.84         24.27         6.43 o
  -6   7  11        134.43        131.29         8.60 o
  -5   7  11        106.02        113.25         8.38 o
  -4   7  11         21.43         27.66         4.87 o
  -3   7  11        431.47        435.10        12.25 o
  -2   7  11         18.69         22.97         4.75 o
  -1   7  11         91.22         77.74         6.10 o
   0   7  11        160.83        134.35        22.77 o
   1   7  11         20.52         27.28         9.67 o
   2   7  11          1.79          0.49         5.85 o
  -6   8  11         11.58          4.70         6.14 o
  -5   8  11        130.26        127.97         8.50 o
  -4   8  11          1.92         -4.09         4.09 o
  -3   8  11         29.92         33.34         6.15 o
  -2   8  11         33.16         27.93         7.91 o
  -1   8  11         11.29         18.10         7.36 o
   0   8  11        158.96        150.97        13.13 o
   1   8  11         68.39         85.08        10.82 o
  -4   9  11          0.27          1.10         7.06 o
  -3   9  11          0.45          3.72         7.82 o
  -2   9  11         65.91         69.28        10.67 o
  -2 -10  12         75.08         56.52         7.53 o
  -1 -10  12         11.51         -4.33         5.68 o
   0 -10  12         10.76          4.21         7.16 o
   1 -10  12         30.55         18.11         5.72 o
  -4  -9  12         18.62         16.52         5.51 o
  -3  -9  12         10.71         10.51         5.51 o
  -2  -9  12          4.34          1.14         4.92 o
  -1  -9  12        152.61        167.67        10.97 o
   0  -9  12         15.65         16.48         4.90 o
   1  -9  12         47.69         38.66         5.34 o
   2  -9  12         32.29         28.13         5.21 o
   3  -9  12          0.98          2.75         5.88 o
  -5  -8  12         42.18         45.23         5.48 o
  -4  -8  12         13.10         16.07         5.78 o
  -3  -8  12          0.92          9.28         4.14 o
  -2  -8  12          0.76          2.84         4.29 o
  -1  -8  12         87.60         86.18         5.83 o
   0  -8  12         66.69         70.35         5.30 o
   1  -8  12         32.48         37.46         4.17 o
   2  -8  12         44.52         40.48         5.37 o
   3  -8  12         63.49         76.48         7.61 o
   4  -8  12         44.33         31.08         7.53 o
  -6  -7  12          1.62          2.21         4.07 o
  -5  -7  12         30.30         32.71         4.69 o
  -4  -7  12         50.20         57.97         4.47 o
  -3  -7  12        147.02        180.83         8.37 o
  -2  -7  12         37.93         35.82         5.12 o
  -1  -7  12          2.78         14.84         3.52 o
   0  -7  12        231.98        209.23         7.95 o
   1  -7  12         54.44         61.90         5.85 o
   2  -7  12         41.23         34.41         4.51 o
   3  -7  12          2.64         -2.44         3.65 o
   4  -7  12         28.42         33.67         6.33 o
  -7  -6  12         58.57         47.83         8.03 o
  -6  -6  12         83.20         91.74         6.08 o
  -5  -6  12          1.20         -1.69         2.86 o
  -4  -6  12        251.21        250.03         7.64 o
  -3  -6  12         93.19         82.92         5.31 o
  -2  -6  12          2.29          6.34         3.44 o
  -1  -6  12        166.94        169.94         8.01 o
   0  -6  12         81.06         77.69         5.29 o
   1  -6  12        143.76        139.06         5.45 o
   2  -6  12        110.22        121.52         5.76 o
   3  -6  12         54.79         58.89         6.10 o
   4  -6  12         67.83         69.15         9.27 o
   5  -6  12        113.24        130.13         9.27 o
  -8  -5  12         40.97         46.98         7.78 o
  -7  -5  12         98.56         87.62         7.59 o
  -6  -5  12        120.38        115.73         6.31 o
  -5  -5  12         17.10         21.77         3.48 o
  -4  -5  12         35.93         36.77         3.81 o
  -3  -5  12         41.77         35.54         3.97 o
  -2  -5  12         63.91         59.65         3.82 o
  -1  -5  12          7.75          6.78         1.91 o
   0  -5  12         28.01         29.91         2.81 o
   1  -5  12        267.09        244.10         6.89 o
   2  -5  12         14.83         24.69         3.25 o
   3  -5  12        280.17        247.05        12.53 o
   4  -5  12        249.97        250.60        11.40 o
   5  -5  12          2.30         24.35         5.79 o
  -8  -4  12         83.65         78.37         9.07 o
  -7  -4  12          1.97          5.84         2.64 o
  -6  -4  12        101.57        104.17         7.08 o
  -5  -4  12          3.42         -2.52         2.52 o
  -4  -4  12          8.21         10.79         3.03 o
  -3  -4  12        864.95        853.14        14.56 o
  -2  -4  12        602.80        557.83         8.12 o
  -1  -4  12          1.20          8.31         2.16 o
   0  -4  12        490.11        453.74         7.42 o
   1  -4  12        965.81        942.82        12.18 o
   2  -4  12        165.35        142.32         7.94 o
   3  -4  12        249.53        345.69        13.11 o
   4  -4  12        472.38        446.48        11.83 o
   5  -4  12          0.80         29.99         6.41 o
  -8  -3  12        309.24        317.43        16.40 o
  -7  -3  12         26.04         30.23         3.16 o
  -6  -3  12         19.57         17.65         2.77 o
  -5  -3  12        134.21        139.49         7.25 o
  -4  -3  12        321.02        307.59         6.45 o
  -3  -3  12         48.46         56.33         5.64 o
  -2  -3  12         32.38         25.06         2.33 o
  -1  -3  12        214.50        227.79         5.46 o
   0  -3  12        127.78        120.08         4.40 o
   1  -3  12        464.14        469.66         8.09 o
   2  -3  12        535.13        554.62        10.10 o
   3  -3  12         20.83         65.66         5.80 o
   4  -3  12        582.16        577.97        13.53 o
   5  -3  12         71.21         78.23         5.98 o
  -9  -2  12          4.32          4.77         8.81 o
  -8  -2  12         28.79         43.43         5.84 o
  -7  -2  12          1.22          1.18         2.09 o
  -6  -2  12          7.79          6.89         3.03 o
  -5  -2  12        697.61        670.85        12.35 o
  -4  -2  12        367.42        368.61         8.48 o
  -3  -2  12         16.89         16.58         3.26 o
  -2  -2  12        256.78        249.29         6.09 o
  -1  -2  12         50.87         47.74         3.40 o
   0  -2  12          9.58         14.98         2.75 o
   1  -2  12          7.89         31.77         3.17 o
   2  -2  12        148.12        164.63         5.32 o
   3  -2  12         21.79         37.13         4.80 o
   4  -2  12         79.07         78.57         5.13 o
   5  -2  12        161.03        166.46         7.69 o
  -9  -1  12          4.70         12.43         7.89 o
  -8  -1  12          7.37          4.75         3.86 o
  -7  -1  12        275.59        283.71         7.71 o
  -6  -1  12         58.34         67.03         5.09 o
  -5  -1  12         16.61         23.23         3.59 o
  -4  -1  12         25.67         26.86         3.96 o
  -3  -1  12        311.75        292.59         6.59 o
  -2  -1  12         71.84         84.64         5.61 o
  -1  -1  12         66.49         57.61         4.91 o
   0  -1  12        738.29        762.80        11.69 o
   1  -1  12          8.56         19.99         2.79 o
   2  -1  12        395.03        421.06         8.08 o
   3  -1  12        319.46        309.85         7.60 o
   4  -1  12          7.79          7.18         3.43 o
   5  -1  12        171.12        147.25         8.62 o
  -9   0  12          0.15          0.62         6.33 o
  -8   0  12         95.27        103.18         5.56 o
  -7   0  12        698.18        685.39        11.73 o
  -6   0  12        141.55        144.57         5.02 o
  -5   0  12        138.04        127.89         5.97 o
  -4   0  12        270.02        271.63         6.72 o
  -3   0  12          6.13          3.91         2.41 o
  -2   0  12          3.37          7.41         3.20 o
  -1   0  12          3.11         11.89         3.49 o
   0   0  12        738.02        751.72        11.70 o
   1   0  12        107.95        111.58         4.84 o
   2   0  12        325.74        313.19         4.72 o
   3   0  12        228.07        232.20        11.29 o
   4   0  12          0.11         -3.13         3.49 o
   5   0  12         57.11         54.30         6.68 o
  -9   1  12         72.79         77.55         8.65 o
  -8   1  12          2.58          3.39         3.01 o
  -7   1  12         20.97         31.73         4.32 o
  -6   1  12         23.89         20.91         3.13 o
  -5   1  12          6.34          2.88         3.08 o
  -4   1  12        134.31        133.61         5.25 o
  -3   1  12         16.13         10.48         2.91 o
  -2   1  12        572.89        527.09        13.79 o
  -1   1  12          9.04         16.27         2.97 o
   0   1  12        996.17        989.64        14.73 o
   1   1  12        257.94        261.30         6.81 o
   2   1  12          4.86          6.25         2.07 o
   3   1  12          1.86          8.42         4.34 o
   4   1  12        226.55        243.24        10.04 o
   5   1  12         23.92         34.77         5.78 o
  -9   2  12        112.23        103.06        10.76 o
  -8   2  12        138.55        154.71         8.19 o
  -7   2  12         31.55         33.64         3.99 o
  -6   2  12         26.66         27.62         3.52 o
  -5   2  12        100.79        101.20         4.73 o
  -4   2  12        140.38        146.01         4.93 o
  -3   2  12          5.32          5.06         2.79 o
  -2   2  12        769.64        807.49        13.29 o
  -1   2  12         78.64         75.26         5.07 o
   0   2  12         60.61         71.04         4.51 o
   1   2  12        204.52        195.42         8.13 o
   2   2  12        134.78        139.49         5.78 o
   3   2  12          8.63         11.38         3.86 o
   4   2  12         18.01         15.46         5.01 o
   5   2  12         24.09         23.77         5.55 o
  -9   3  12         44.21         38.32         6.52 o
  -8   3  12         14.09         18.81         5.39 o
  -7   3  12          0.40          0.71         2.88 o
  -6   3  12          9.34          6.20         2.59 o
  -5   3  12         45.48         63.99         4.02 o
  -4   3  12       1972.81       1876.81        18.00 o
  -3   3  12          2.33         16.65         5.01 o
  -2   3  12       1943.53       1855.94        22.83 o
  -1   3  12          4.53          5.27         2.59 o
   0   3  12          0.27          0.48         2.22 o
   1   3  12          0.01          2.36         3.40 o
   2   3  12        299.05        309.03         9.75 o
   3   3  12        107.43        112.59         6.98 o
   4   3  12         44.64         33.28         5.87 o
  -8   4  12         71.20         78.03         7.92 o
  -7   4  12         21.68         28.05         6.20 o
  -6   4  12         14.69         16.29         3.62 o
  -5   4  12          1.02         10.25         3.33 o
  -4   4  12        480.02        492.85         9.57 o
  -3   4  12         25.12         31.42         3.39 o
  -2   4  12         81.96         76.31         5.48 o
  -1   4  12          8.64         13.05         3.61 o
   0   4  12         21.49         27.43         3.60 o
   1   4  12         28.92         37.23         3.84 o
   2   4  12         47.74         53.31         5.51 o
   3   4  12         37.26         40.79         5.07 o
   4   4  12        120.92        118.38         8.56 o
  -8   5  12          8.57         12.60         5.55 o
  -7   5  12        132.22        133.58         8.30 o
  -6   5  12        486.49        473.68        10.45 o
  -5   5  12         28.58         37.97         4.62 o
  -4   5  12        171.61        181.24         7.42 o
  -3   5  12         26.75         35.28         3.64 o
  -2   5  12         92.32         83.65         5.87 o
  -1   5  12          9.91          6.21         3.16 o
   0   5  12         57.29         63.48         4.67 o
   1   5  12          6.84          4.73         4.03 o
   2   5  12        139.24        130.07         8.99 o
   3   5  12        128.15        141.83        19.74 o
  -7   6  12         10.19         12.85         7.00 o
  -6   6  12        219.95        199.02        16.16 o
  -5   6  12          0.05          7.13         4.24 o
  -4   6  12         10.24         14.06         4.14 o
  -3   6  12        104.77        110.55         7.56 o
  -2   6  12          8.74         11.09         4.26 o
  -1   6  12         89.17         94.43         6.65 o
   0   6  12        216.67        199.58         8.36 o
   1   6  12          0.88          5.27         6.05 o
   2   6  12        113.66        115.94        10.84 o
  -6   7  12         27.46         25.12         5.53 o
  -5   7  12          0.57         11.66         4.52 o
  -4   7  12          0.32          4.38         5.01 o
  -3   7  12         14.51         16.16         4.81 o
  -2   7  12         38.67         47.81         5.86 o
  -1   7  12         24.41         20.91         7.40 o
   0   7  12        297.31        294.73        17.87 o
   1   7  12         83.91         78.44        10.48 o
  -5   8  12         27.39         24.98         6.82 o
  -4   8  12         20.26         13.65         6.08 o
  -3   8  12          7.09         -5.02         6.28 o
  -2   8  12         75.67         70.60        10.97 o
  -1   8  12          1.33          7.05         6.72 o
   0   8  12         24.12         19.11         8.23 o
  -3  -9  13         35.55         50.11         7.77 o
  -2  -9  13        215.42        203.84        16.50 o
  -1  -9  13         21.39         21.82         5.68 o
   0  -9  13          8.19         13.82         5.22 o
   1  -9  13          9.43          8.20         5.05 o
   2  -9  13         29.44         23.94         7.75 o
  -5  -8  13         76.44         85.27         8.82 o
  -4  -8  13         75.62         85.01         7.76 o
  -3  -8  13          1.85          1.18         4.69 o
  -2  -8  13        156.50        163.62         9.65 o
  -1  -8  13          2.23         -3.95         3.95 o
   0  -8  13          4.38          2.09         4.05 o
   1  -8  13        173.78        152.06         7.84 o
   2  -8  13          2.42         -4.40         4.40 o
   3  -8  13        148.28        140.24        12.11 o
  -6  -7  13         38.40         37.62         5.12 o
  -5  -7  13         80.46         80.59         6.40 o
  -4  -7  13        293.09        291.75        12.10 o
  -3  -7  13          1.22         -3.71         3.71 o
  -2  -7  13          7.81          7.81         4.41 o
  -1  -7  13         98.91        109.25         8.02 o
   0  -7  13         36.98         29.21         4.40 o
   1  -7  13          5.87          5.25         4.92 o
   2  -7  13          0.45         -3.70         4.19 o
   3  -7  13         12.53          4.46         4.97 o
   4  -7  13         10.21          2.99         6.12 o
  -7  -6  13         50.56         41.36         7.82 o
  -6  -6  13        172.54        191.87         8.68 o
  -5  -6  13         53.10         47.19         4.80 o
  -4  -6  13        174.93        182.58         7.66 o
  -3  -6  13         13.90         17.59         4.09 o
  -2  -6  13          0.60         -3.12         3.64 o
  -1  -6  13        335.18        309.32         7.95 o
   0  -6  13         46.58         35.83         4.22 o
   1  -6  13        117.61        101.03         5.90 o
   2  -6  13        176.11        163.80         8.23 o
   3  -6  13         40.27         36.94         5.14 o
   4  -6  13         14.79          3.80         4.47 o
  -7  -5  13         75.80         81.90         7.59 o
  -6  -5  13        293.99        306.38         9.02 o
  -5  -5  13         24.44         23.76         3.98 o
  -4  -5  13          0.67          5.35         3.30 o
  -3  -5  13          0.06          2.49         3.36 o
  -2  -5  13        145.13        134.52         9.85 o
  -1  -5  13        201.01        200.18         6.62 o
   0  -5  13         20.07         17.22         2.70 o
   1  -5  13         49.76         45.14         3.87 o
   2  -5  13         18.83         23.40         3.45 o
   3  -5  13         31.74         32.63         5.06 o
   4  -5  13        150.61        156.51         8.65 o
  -8  -4  13        157.40        172.84        16.85 o
  -7  -4  13         38.18         42.65         4.83 o
  -6  -4  13        163.48        171.82         7.28 o
  -5  -4  13         10.72          9.91         3.85 o
  -4  -4  13          0.22          1.35         3.67 o
  -3  -4  13        235.76        243.55         6.76 o
  -2  -4  13          2.06          7.82         2.07 o
  -1  -4  13        143.57        145.71         9.85 o
   0  -4  13          0.05          8.77         3.60 o
   1  -4  13         25.44         38.62         3.44 o
   2  -4  13        130.69        150.04         5.86 o
   3  -4  13         14.32         12.90         6.43 o
   4  -4  13        194.36        229.77        10.66 o
   5  -4  13         17.04          9.46         4.59 o
  -8  -3  13        139.99        135.45        14.13 o
  -7  -3  13         30.81         29.02         4.81 o
  -6  -3  13          6.54          5.06         3.27 o
  -5  -3  13          8.53         10.07         3.23 o
  -4  -3  13         50.56         55.76         2.95 o
  -3  -3  13        169.99        164.53         8.73 o
  -2  -3  13        140.91        137.79         4.33 o
  -1  -3  13          4.49         12.79         2.26 o
   0  -3  13        102.07        121.32         4.91 o
   1  -3  13          0.02          9.15         2.59 o
   2  -3  13        315.26        342.19         8.09 o
   3  -3  13         21.51         33.60         5.17 o
   4  -3  13        199.54        199.05         9.69 o
   5  -3  13          2.53          6.32         4.31 o
  -8  -2  13          3.55          5.28         5.03 o
  -7  -2  13         95.84         98.91         6.22 o
  -6  -2  13         71.87         68.79         4.98 o
  -5  -2  13        105.28        107.28         8.14 o
  -4  -2  13          3.89          1.85         3.16 o
  -3  -2  13         63.36         73.20         2.71 o
  -2  -2  13        247.01        239.23         6.42 o
  -1  -2  13        108.73        128.21         5.31 o
   0  -2  13          5.37          8.56         2.68 o
   1  -2  13        250.88        248.98         7.15 o
   2  -2  13        256.32        266.54         8.07 o
   3  -2  13        116.63        116.77         7.85 o
   4  -2  13         53.99         51.27         4.70 o
   5  -2  13          1.49         -4.05         4.05 o
  -8  -1  13          2.76          1.60         3.21 o
  -7  -1  13         50.21         48.99         4.99 o
  -6  -1  13          2.17          4.55         3.29 o
  -5  -1  13          0.29         -2.98         2.98 o
  -4  -1  13          2.06          1.97         1.85 o
  -3  -1  13        156.17        182.55         7.83 o
  -2  -1  13         93.58        122.64         6.81 o
  -1  -1  13         94.53         96.36         4.82 o
   0  -1  13        351.66        325.27         7.96 o
   1  -1  13        587.00        588.40         9.51 o
   2  -1  13        445.74        460.51        13.31 o
   3  -1  13         85.89         98.17         5.52 o
   4  -1  13          4.34          0.10         4.19 o
   5  -1  13         26.57         23.47         6.21 o
  -9   0  13         21.39         34.66         8.62 o
  -8   0  13          6.01          6.47         3.59 o
  -7   0  13        106.98        108.52         6.03 o
  -6   0  13        100.52        115.44         6.52 o
  -5   0  13         26.32         33.67         3.18 o
  -4   0  13        264.58        276.87         7.01 o
  -3   0  13        120.87        113.81         5.29 o
  -2   0  13          1.74         -2.19         3.13 o
  -1   0  13         72.53         92.32         6.07 o
   0   0  13        199.94        217.29         7.86 o
   1   0  13         10.87         11.55         2.75 o
   2   0  13          0.43          4.62         3.48 o
   3   0  13          0.13         -1.42         3.43 o
   4   0  13         99.69         90.03         6.42 o
   5   0  13         43.34         31.00         6.28 o
  -9   1  13          2.18          2.22         4.16 o
  -8   1  13          1.93          4.03         3.87 o
  -7   1  13          3.34          1.38         3.05 o
  -6   1  13         19.97         30.40         4.29 o
  -5   1  13          2.87          3.30         3.48 o
  -4   1  13        141.57        162.41         7.06 o
  -3   1  13        527.05        501.20        10.42 o
  -2   1  13        328.56        282.49        10.45 o
  -1   1  13        150.73        136.07         6.09 o
   0   1  13        173.06        168.04         7.84 o
   1   1  13         70.10         74.88         4.58 o
   2   1  13        163.04        148.61         9.26 o
   3   1  13         56.21         64.19         5.77 o
   4   1  13        138.92        143.45         9.13 o
  -8   2  13          4.88          7.33         5.35 o
  -7   2  13         49.08         54.08         5.06 o
  -6   2  13         13.55         23.20         3.22 o
  -5   2  13         91.08         96.10         4.79 o
  -4   2  13          3.09          7.44         2.74 o
  -3   2  13         86.43        105.59         5.63 o
  -2   2  13         15.55         17.63         3.13 o
  -1   2  13          4.92         -0.57         2.90 o
   0   2  13        141.79        146.84         7.43 o
   1   2  13          7.54          9.18         2.93 o
   2   2  13        348.15        341.60        18.52 o
   3   2  13         95.86         93.97         7.58 o
   4   2  13          2.13         -4.95         4.95 o
  -8   3  13          9.32          8.45         5.77 o
  -7   3  13          8.16          3.50         3.77 o
  -6   3  13          1.50          0.91         2.98 o
  -5   3  13         71.93         63.53         4.11 o
  -4   3  13        158.35        153.95         5.58 o
  -3   3  13         33.91         40.88         3.50 o
  -2   3  13          0.86          0.41         2.59 o
  -1   3  13         83.67         83.56         4.81 o
   0   3  13        144.66        160.53         6.24 o
   1   3  13          2.03          0.33         4.50 o
   2   3  13         55.74         54.08         5.45 o
   3   3  13        182.37        186.03        10.17 o
   4   3  13         53.19         55.57         7.73 o
  -8   4  13          0.22         -2.30         4.98 o
  -7   4  13        102.12        113.11         8.04 o
  -6   4  13         26.16         28.10         4.07 o
  -5   4  13          0.07          1.41         3.07 o
  -4   4  13          1.21         -2.87         2.87 o
  -3   4  13        192.56        166.63         8.62 o
  -2   4  13        283.23        276.17        10.42 o
  -1   4  13         34.15         44.31         4.46 o
   0   4  13        322.53        319.06        10.29 o
   1   4  13         93.81        108.24         8.00 o
   2   4  13          2.25          3.40         3.76 o
   3   4  13         23.25         25.74         5.79 o
  -7   5  13         87.06         78.28         7.38 o
  -6   5  13        103.50        113.38         7.26 o
  -5   5  13          8.66         10.61         4.45 o
  -4   5  13         22.47         19.32         4.46 o
  -3   5  13         54.52         41.72         6.39 o
  -2   5  13          4.20          2.30         4.76 o
  -1   5  13          1.51         -2.63         3.11 o
   0   5  13         94.23         88.39         6.42 o
   1   5  13        150.37        167.31        10.48 o
   2   5  13          0.94         -3.72         4.85 o
  -7   6  13          0.02         -5.13         5.13 o
  -6   6  13          1.21          9.51         5.32 o
  -5   6  13         59.56         64.21         7.41 o
  -4   6  13          1.37          2.02         5.09 o
  -3   6  13         31.66         38.36         6.83 o
  -2   6  13         13.90         11.80         5.50 o
  -1   6  13          0.22         -0.10         4.26 o
   0   6  13         12.99          0.10         5.91 o
   1   6  13          8.69          7.44         6.67 o
  -5   7  13         38.19         52.48         8.03 o
  -4   7  13          0.16          2.09         5.36 o
  -3   7  13          0.94         -0.34         5.37 o
  -2   7  13        124.21        145.27        10.61 o
  -1   7  13         42.70         29.67         9.80 o
   0   7  13          0.05          3.39         7.86 o
  -2  -9  14         36.31         57.84         8.79 o
  -1  -9  14          0.51          8.36         6.39 o
   0  -9  14          9.62         11.74         5.17 o
  -4  -8  14         66.94         84.66         8.09 o
  -3  -8  14          9.48         10.57         6.37 o
  -2  -8  14         63.66         96.87         8.25 o
  -1  -8  14          5.89         10.27         4.87 o
   0  -8  14          3.00          9.33         4.44 o
   1  -8  14          7.95          2.39         8.11 o
   2  -8  14         67.90         58.08         9.80 o
  -5  -7  14         14.47         10.29         4.35 o
  -4  -7  14         53.58         45.78         5.52 o
  -3  -7  14          1.10          5.50         4.24 o
  -2  -7  14          0.06         -1.38         4.09 o
  -1  -7  14         22.87         24.26         5.14 o
   0  -7  14          6.55          1.53         4.57 o
   1  -7  14         48.70         37.08         4.83 o
   2  -7  14          2.62         -0.37         4.76 o
   3  -7  14         12.72          4.95         6.22 o
  -6  -6  14         28.60         33.98         6.43 o
  -5  -6  14         87.86        103.88         9.98 o
  -4  -6  14         31.10         35.02         4.48 o
  -3  -6  14         93.14        100.10         6.78 o
  -2  -6  14         15.32         12.06         3.58 o
  -1  -6  14          5.51          0.52         3.37 o
   0  -6  14        213.09        202.09         8.04 o
   1  -6  14        116.26        102.10         6.16 o
   2  -6  14          6.78          1.36         4.97 o
   3  -6  14          8.17          8.39         4.48 o
  -7  -5  14         16.99         14.87         4.23 o
  -6  -5  14          8.92          3.11         4.93 o
  -5  -5  14          0.30         -3.17         3.17 o
  -4  -5  14         53.80         51.91         6.00 o
  -3  -5  14          1.30          6.17         4.26 o
  -2  -5  14         92.90         83.72         5.66 o
  -1  -5  14          0.62         -0.58         2.47 o
   0  -5  14         48.30         52.27         3.74 o
   1  -5  14         60.21         68.74         7.24 o
   2  -5  14          0.55         -2.19         3.57 o
   3  -5  14         41.75         59.58         6.01 o
   4  -5  14          6.21          1.67         4.99 o
  -7  -4  14        174.14        175.46         8.31 o
  -6  -4  14         55.56         54.93         5.07 o
  -5  -4  14        218.00        224.88         8.48 o
  -4  -4  14         44.74         39.66         5.42 o
  -3  -4  14          3.45          2.12         2.46 o
  -2  -4  14        375.25        365.08         6.51 o
  -1  -4  14        485.90        448.07         8.20 o
   0  -4  14         74.84         90.37         4.64 o
   1  -4  14         10.44         14.30         3.04 o
   2  -4  14         47.69         67.43         7.42 o
   3  -4  14         33.51         56.11         5.98 o
   4  -4  14         18.70         24.33         6.25 o
  -8  -3  14          3.21          8.02         8.18 o
  -7  -3  14          1.90          2.45         3.87 o
  -6  -3  14         78.10         81.04         8.24 o
  -5  -3  14          9.65         11.84         3.57 o
  -4  -3  14        214.48        211.38         8.82 o
  -3  -3  14          1.08         -2.98         2.98 o
  -2  -3  14        204.64        193.80         6.16 o
  -1  -3  14         42.80         53.72         4.99 o
   0  -3  14          5.40         17.69         3.26 o
   1  -3  14        222.97        220.22         8.65 o
   2  -3  14          0.44          4.44         6.35 o
   3  -3  14        267.68        270.46        11.48 o
   4  -3  14          0.69          3.61         4.51 o
  -8  -2  14         38.49         54.31        10.21 o
  -7  -2  14         57.33         66.55         7.51 o
  -6  -2  14         15.84         11.44         3.42 o
  -5  -2  14         35.07         37.96         4.28 o
  -4  -2  14        254.21        241.97         8.96 o
  -3  -2  14        206.41        220.49         4.99 o
  -2  -2  14          9.98         31.29         4.35 o
  -1  -2  14         72.97         79.09         6.88 o
   0  -2  14         32.51         25.17         3.51 o
   1  -2  14         12.67         16.18         4.02 o
   2  -2  14         90.88         89.18         6.58 o
   3  -2  14         50.74         53.17         6.51 o
   4  -2  14          0.50         -4.31         4.31 o
  -8  -1  14         19.07         19.12         4.92 o
  -7  -1  14          6.16          4.16         3.53 o
  -6  -1  14         86.32         84.32         6.13 o
  -5  -1  14         25.81         18.65         4.03 o
  -4  -1  14         88.45         66.43         3.47 o
  -3  -1  14          3.20          0.53         3.24 o
  -2  -1  14          0.15          2.92         3.19 o
  -1  -1  14        526.25        517.24        10.09 o
   0  -1  14         76.18         69.26         4.67 o
   1  -1  14         38.33         35.01         3.71 o
   2  -1  14         67.25         70.99         5.40 o
   3  -1  14        238.88        255.59        11.44 o
   4  -1  14         33.35         24.13         5.85 o
  -8   0  14         14.82         10.32         4.11 o
  -7   0  14          0.61         -2.57         3.29 o
  -6   0  14        196.34        197.70         8.60 o
  -5   0  14         73.75         67.20         5.48 o
  -4   0  14          2.19          4.64         2.87 o
  -3   0  14        146.30        152.78         8.30 o
  -2   0  14         18.32          4.17         4.32 o
  -1   0  14          0.21          5.80         5.50 o
   0   0  14         37.82         41.27         5.13 o
   1   0  14        197.25        192.52         8.52 o
   2   0  14          1.25         -3.10         3.47 o
   3   0  14        163.63        158.38         7.83 o
   4   0  14        118.58        107.32         7.84 o
  -8   1  14         47.49         35.37         5.31 o
  -7   1  14          0.03          4.01         3.54 o
  -6   1  14        194.44        204.93         8.59 o
  -5   1  14         34.60         22.51         5.14 o
  -4   1  14         47.69         44.45         4.79 o
  -3   1  14        264.70        234.17         8.31 o
  -2   1  14          4.86          8.18         4.42 o
  -1   1  14          9.41          9.87         3.32 o
   0   1  14          0.50         -3.95         3.95 o
   1   1  14         23.78         24.01         4.53 o
   2   1  14         24.74         27.19         4.95 o
   3   1  14          0.05         -3.83         3.83 o
   4   1  14         98.27        105.65         7.64 o
  -8   2  14         63.42         63.08         6.89 o
  -7   2  14        155.68        156.73         8.55 o
  -6   2  14          1.47          1.61         3.27 o
  -5   2  14         29.84         27.08         4.56 o
  -4   2  14        114.62        109.32         6.70 o
  -3   2  14         28.50         20.94         4.40 o
  -2   2  14        144.52        139.53         6.28 o
  -1   2  14        134.51        150.66        10.07 o
   0   2  14         96.46        113.09         8.63 o
   1   2  14          4.97          3.51         3.93 o
   2   2  14         36.67         31.85         5.55 o
   3   2  14        210.46        220.87        11.12 o
  -8   3  14         14.59         12.58         5.68 o
  -7   3  14         10.44          0.68         4.28 o
  -6   3  14         56.27         41.45         5.66 o
  -5   3  14         33.83         37.07         4.28 o
  -4   3  14         68.29         59.75         5.02 o
  -3   3  14          1.70         -1.32         3.57 o
  -2   3  14         20.23         26.43         3.53 o
  -1   3  14         60.41         60.27         5.00 o
   0   3  14          0.81          2.41         3.19 o
   1   3  14          4.85         12.57         4.66 o
   2   3  14        104.83        107.75         8.46 o
   3   3  14         47.96         53.27         6.80 o
  -7   4  14         26.35         26.82         5.58 o
  -6   4  14         11.50         -0.76         4.57 o
  -5   4  14          2.18         -0.11         4.13 o
  -4   4  14          9.50          7.69         3.96 o
  -3   4  14          0.45          3.37         3.79 o
  -2   4  14         60.61         53.55         5.71 o
  -1   4  14          6.06         -0.15         2.94 o
   0   4  14         90.61        105.66        21.36 o
   1   4  14        156.08        174.55        16.63 o
   2   4  14         22.76         13.72         5.26 o
  -7   5  14          9.15         16.60         6.00 o
  -6   5  14         17.42         17.41         5.08 o
  -5   5  14          8.73         11.10         4.72 o
  -4   5  14        147.85        134.94        10.03 o
  -3   5  14         63.23         65.34         9.01 o
  -2   5  14          3.67         -2.03         5.03 o
  -1   5  14          1.19          7.06         4.95 o
   0   5  14        292.65        316.48        17.54 o
   1   5  14        159.32        164.75        10.85 o
  -6   6  14         56.69         48.63         6.68 o
  -5   6  14         67.80         57.32         8.76 o
  -4   6  14         74.09         75.02         8.67 o
  -3   6  14         45.77         52.44         7.36 o
  -2   6  14        114.51        110.85        12.62 o
  -1   6  14        139.36        137.81         9.83 o
   0   6  14          6.56          3.94         9.06 o
  -4   7  14         30.62         43.30        10.65 o
  -3   7  14         48.88         45.04         7.76 o
  -2   7  14        264.87        244.99        28.06 o
  -3  -8  15         13.45          2.46         5.94 o
  -2  -8  15        124.08        113.91        10.94 o
  -1  -8  15         22.65         23.91         5.86 o
   0  -8  15          0.50         -0.21         4.23 o
  -5  -7  15          0.68         -1.39         5.98 o
  -4  -7  15          0.05         -2.88         4.78 o
  -3  -7  15         47.51         50.79         6.43 o
  -2  -7  15          0.09          6.28         4.75 o
  -1  -7  15        120.20        122.06         8.49 o
   0  -7  15         86.60         99.87         8.27 o
   1  -7  15          6.74          5.59         6.45 o
   2  -7  15         18.47         10.18         6.63 o
  -6  -6  15         15.46         16.29         5.32 o
  -5  -6  15         21.36         18.06         4.77 o
  -4  -6  15        126.33        127.51         7.62 o
  -3  -6  15         68.33         70.64         7.18 o
  -2  -6  15         43.87         36.04         7.45 o
  -1  -6  15          9.01          9.05         4.59 o
   0  -6  15        671.93        622.14        15.38 o
   1  -6  15        156.86        160.22        12.49 o
   2  -6  15          2.76         -3.54         4.60 o
  -6  -5  15          0.26          0.53         3.98 o
  -5  -5  15         33.37         34.79         5.39 o
  -4  -5  15          0.13          2.82         3.92 o
  -3  -5  15          5.55          5.38         6.27 o
  -2  -5  15         94.13         80.73         7.15 o
  -1  -5  15        150.10        169.63        12.37 o
   0  -5  15         34.02         41.45         4.66 o
   1  -5  15         25.91         30.41         4.69 o
   2  -5  15         12.62         11.19         4.44 o
   3  -5  15         38.42         28.49         5.32 o
  -7  -4  15         88.40         98.07         7.70 o
  -6  -4  15        140.16        142.39         8.11 o
  -5  -4  15        132.07        162.43        10.06 o
  -4  -4  15          0.90         -3.33         3.88 o
  -3  -4  15          1.26          4.38         3.98 o
  -2  -4  15        257.96        230.04         7.75 o
  -1  -4  15        123.26        142.26         5.48 o
   0  -4  15         40.28         51.64         4.91 o
   1  -4  15         24.76         18.95         4.34 o
   2  -4  15         25.74         38.74         5.41 o
   3  -4  15         15.16         11.59         4.91 o
  -7  -3  15         77.06        102.01         8.82 o
  -6  -3  15          0.01         -3.44         4.02 o
  -5  -3  15         26.48         24.71         4.17 o
  -4  -3  15        102.65        104.68         6.92 o
  -3  -3  15         69.25         68.27         5.84 o
  -2  -3  15         55.73         59.47         4.29 o
  -1  -3  15          6.43          0.24         3.54 o
   0  -3  15         13.00         20.50         3.43 o
   1  -3  15         77.81        108.24         7.59 o
   2  -3  15         31.36         26.24         5.44 o
   3  -3  15         15.33         21.32         5.16 o
  -7  -2  15        103.37        111.70         7.83 o
  -6  -2  15          9.80         12.64         3.78 o
  -5  -2  15          2.89         11.93         3.77 o
  -4  -2  15        239.60        204.80         9.02 o
  -3  -2  15        110.88        116.96         7.16 o
  -2  -2  15          1.16         -2.68         2.68 o
  -1  -2  15          7.07          9.54         3.21 o
   0  -2  15          0.01          0.05         3.06 o
   1  -2  15          0.27          4.17         4.08 o
   2  -2  15         72.67         73.14         6.55 o
   3  -2  15         22.34         15.39         5.31 o
  -8  -1  15         22.49         18.62         5.28 o
  -7  -1  15         31.64         29.35         5.21 o
  -6  -1  15          3.68         -2.02         3.55 o
  -5  -1  15         26.14         22.08         4.41 o
  -4  -1  15         72.65         61.34         6.57 o
  -3  -1  15         11.31         14.48         2.99 o
  -2  -1  15          0.12          5.29         2.98 o
  -1  -1  15         51.73         44.47         4.50 o
   0  -1  15         40.76         29.95         3.86 o
   1  -1  15         27.74         19.46         4.60 o
   2  -1  15        109.94        110.05         8.59 o
   3  -1  15         68.81         69.07         6.15 o
  -8   0  15          0.80         -3.79         3.79 o
  -7   0  15          5.47          7.72         4.33 o
  -6   0  15        152.78        131.15         7.39 o
  -5   0  15         86.64         95.59         6.59 o
  -4   0  15          7.30          8.21         4.71 o
  -3   0  15         11.61         16.51         4.10 o
  -2   0  15         17.08         18.42         5.27 o
  -1   0  15          0.55         -2.86         4.05 o
   0   0  15         59.93         52.51         5.17 o
   1   0  15         50.93         53.18         5.05 o
   2   0  15         68.33         69.83         5.89 o
   3   0  15         61.08         49.23         6.27 o
  -8   1  15         11.57          9.51         4.52 o
  -7   1  15         71.28         71.99         6.68 o
  -6   1  15         81.55         70.97         6.00 o
  -5   1  15         97.11        104.57         7.83 o
  -4   1  15          7.86          7.71         4.51 o
  -3   1  15         24.78         20.88         4.11 o
  -2   1  15         12.18          6.72         4.52 o
  -1   1  15          4.26          4.39         3.40 o
   0   1  15        452.12        466.78        12.53 o
   1   1  15         70.56         74.44         6.84 o
   2   1  15         25.01         22.17         4.54 o
   3   1  15          8.86         10.53         4.76 o
  -7   2  15         90.30        110.38         7.79 o
  -6   2  15         62.87         75.55         7.30 o
  -5   2  15          0.44          1.14         3.68 o
  -4   2  15         91.76         99.91         8.95 o
  -3   2  15          1.31          0.93         3.41 o
  -2   2  15         58.90         62.32         7.48 o
  -1   2  15         37.44         40.90         4.54 o
   0   2  15        208.98        227.49        11.16 o
   1   2  15        126.95        122.23         9.29 o
   2   2  15         77.37         73.39         7.27 o
  -7   3  15          0.36         -1.73         4.62 o
  -6   3  15         30.84         25.64         5.50 o
  -5   3  15         60.50         64.69         7.17 o
  -4   3  15          0.00         -0.94         3.28 o
  -3   3  15         47.68         49.63         5.42 o
  -2   3  15        388.02        396.85        12.98 o
  -1   3  15        157.69        140.94         8.62 o
   0   3  15          0.02          7.78         4.78 o
   1   3  15         43.48         43.10         6.12 o
   2   3  15         79.61         76.45         7.34 o
  -7   4  15          7.98          8.62         5.20 o
  -6   4  15          3.39          0.84         4.68 o
  -5   4  15         23.77         21.50         7.40 o
  -4   4  15        214.14        221.57         9.32 o
  -3   4  15         44.72         38.49         7.19 o
  -2   4  15        218.37        213.27        14.93 o
  -1   4  15         78.37         82.70         9.60 o
   0   4  15         74.42         70.37         8.90 o
   1   4  15        114.64        121.44         8.78 o
  -6   5  15          2.66         -0.96         4.83 o
  -5   5  15          0.10         -0.33         6.02 o
  -4   5  15        171.89        177.68        11.56 o
  -3   5  15        306.93        319.31        14.64 o
  -2   5  15          2.20          1.79         5.08 o
  -1   5  15         83.93        112.33         9.54 o
   0   5  15          0.65          6.26         9.60 o
  -4   6  15          0.50          1.61         5.71 o
  -3   6  15         27.22         17.91         6.50 o
  -2   6  15        160.09        173.96        11.95 o
  -1   6  15        156.55        153.61        19.27 o
  -3  -7  16         67.82         75.80         9.40 o
  -2  -7  16         28.26         45.10         6.59 o
  -1  -7  16         49.90         52.63         6.82 o
   0  -7  16         10.39         -2.67         6.11 o
  -5  -6  16          0.00         -2.71         4.52 o
  -4  -6  16        292.50        289.73        15.35 o
  -3  -6  16         23.52         25.51         6.15 o
  -2  -6  16         29.34         26.50         5.83 o
  -1  -6  16          6.56          4.34         4.62 o
   0  -6  16         76.60         60.62         8.91 o
   1  -6  16         21.91         15.90         8.69 o
  -6  -5  16          0.02         -0.58         4.70 o
  -5  -5  16        114.87        113.93        11.22 o
  -4  -5  16        149.73        165.98         8.78 o
  -3  -5  16        130.15        119.94         7.53 o
  -2  -5  16          0.02         -3.58         4.04 o
  -1  -5  16          0.59         -0.73         4.63 o
   0  -5  16          0.81          3.52         6.33 o
   1  -5  16          0.05          1.50         6.02 o
   2  -5  16         69.76         83.06         7.90 o
  -6  -4  16        149.81        158.24         9.80 o
  -5  -4  16         37.72         35.68         7.60 o
  -4  -4  16         63.60         74.82         7.48 o
  -3  -4  16         88.60         74.61         9.00 o
  -2  -4  16        100.91        102.90         6.57 o
  -1  -4  16          2.65         -2.48         3.36 o
   0  -4  16          0.10          4.02         4.65 o
   1  -4  16          2.32          3.54         3.97 o
   2  -4  16         64.09         68.38         6.64 o
  -7  -3  16         89.50        100.21         9.15 o
  -6  -3  16        102.95        100.05         8.89 o
  -5  -3  16         67.77         65.81         5.71 o
  -4  -3  16         22.87         21.02         4.57 o
  -3  -3  16         10.81         20.67         4.46 o
  -2  -3  16         48.54         44.62         5.23 o
  -1  -3  16          9.11         16.68         3.96 o
   0  -3  16          9.12          9.98         3.91 o
   1  -3  16         10.73         15.89         4.87 o
   2  -3  16          7.38          6.20         4.92 o
  -7  -2  16        148.14        171.59        15.12 o
  -6  -2  16         28.65         26.21         5.33 o
  -5  -2  16         80.84         93.98         6.34 o
  -4  -2  16        157.51        177.55         8.96 o
  -3  -2  16         64.49         69.58         6.02 o
  -2  -2  16         32.67         32.71         4.75 o
  -1  -2  16         20.19         15.04         3.56 o
   0  -2  16        261.38        278.27        11.67 o
   1  -2  16         51.45         48.80         5.71 o
   2  -2  16         64.84         58.21         6.30 o
  -7  -1  16        115.62        132.78         8.68 o
  -6  -1  16         61.06         57.83         6.39 o
  -5  -1  16          1.03          1.13         3.85 o
  -4  -1  16         47.61         54.84         8.38 o
  -3  -1  16          0.73         -1.22         3.66 o
  -2  -1  16        105.93        112.10         6.01 o
  -1  -1  16         15.05         25.08         5.07 o
   0  -1  16         94.24         74.71         6.20 o
   1  -1  16        131.43        133.56         8.13 o
   2  -1  16        184.95        200.02        10.03 o
  -7   0  16         13.99          9.47         4.75 o
  -6   0  16        209.18        205.01        11.74 o
  -5   0  16         65.87         64.28         6.65 o
  -4   0  16         18.74         14.44         4.95 o
  -3   0  16         14.62         17.03         5.16 o
  -2   0  16        194.46        180.72        10.00 o
  -1   0  16        279.80        285.29        12.15 o
   0   0  16        109.85        101.86        11.19 o
   1   0  16          0.74          1.41         3.60 o
   2   0  16         72.62         68.21         5.96 o
  -7   1  16         24.80         19.12         4.92 o
  -6   1  16          7.01         18.31         4.95 o
  -5   1  16          1.12          0.28         3.75 o
  -4   1  16        124.45        119.29         8.67 o
  -3   1  16         84.03        105.98         8.33 o
  -2   1  16          5.00          3.88         4.72 o
  -1   1  16         99.32         97.21         7.90 o
   0   1  16        340.60        357.91        15.89 o
   1   1  16         87.33         75.03         6.51 o
   2   1  16          9.50         12.93         5.13 o
  -7   2  16          7.69         -1.68         5.19 o
  -6   2  16         75.61         83.06        10.41 o
  -5   2  16        104.74        111.79        10.49 o
  -4   2  16        134.12        160.81        15.58 o
  -3   2  16        257.23        284.08        26.29 o
  -2   2  16        102.68         98.56         8.20 o
  -1   2  16         47.32         43.63         6.31 o
   0   2  16         25.16         26.53         8.80 o
   1   2  16        124.14        111.98        10.02 o
  -6   3  16         17.17         18.09         7.43 o
  -5   3  16        103.76        106.15        11.24 o
  -4   3  16          0.41         -5.18         5.18 o
  -3   3  16         97.78        102.31         9.79 o
  -2   3  16        158.61        146.51        10.57 o
  -1   3  16         75.49         78.37         8.38 o
   0   3  16          2.02         -5.87         5.87 o
   1   3  16          0.50         -2.89         5.49 o
  -6   4  16          6.36          6.16         5.95 o
  -5   4  16         74.84         73.17         8.94 o
  -4   4  16         74.95         70.36         7.83 o
  -3   4  16         51.86         44.31         7.45 o
  -2   4  16          2.50          5.60         6.26 o
  -1   4  16         43.81         48.67         8.02 o
   0   4  16         72.09         70.92        10.57 o
  -4   5  16         41.31         42.00         9.37 o
  -3   5  16         26.74          7.55         6.05 o
  -2   5  16          3.54          1.12         5.49 o
  -3  -6  17          0.33          5.91         7.68 o
  -2  -6  17        176.24        188.87        11.32 o
  -1  -6  17        105.14         91.52        10.52 o
  -5  -5  17          3.76          8.18         5.44 o
  -4  -5  17        187.29        194.30        14.45 o
  -3  -5  17        108.32        103.92         8.40 o
  -2  -5  17         45.48         27.86         5.80 o
  -1  -5  17          2.24         -3.53         4.39 o
   0  -5  17         27.14         15.50         7.33 o
  -5  -4  17         13.80         16.44         6.38 o
  -4  -4  17         13.22         24.09         6.23 o
  -3  -4  17         76.22         71.42         7.95 o
  -2  -4  17        253.27        264.13        12.83 o
  -1  -4  17         43.45         29.02         6.12 o
   0  -4  17          1.06         -1.72         4.92 o
   1  -4  17         37.06         27.51         7.41 o
  -6  -3  17        130.29        127.05        10.34 o
  -5  -3  17         39.43         25.70         5.76 o
  -4  -3  17         48.33         59.89         7.02 o
  -3  -3  17         14.72         11.93         5.03 o
  -2  -3  17         16.44         16.83         4.36 o
  -1  -3  17         30.28         29.29         4.66 o
   0  -3  17        101.19        111.42         9.69 o
   1  -3  17         16.91         14.85         6.31 o
  -6  -2  17         11.69          5.35         4.68 o
  -5  -2  17          9.30          0.82         4.54 o
  -4  -2  17        162.23        196.01        10.65 o
  -3  -2  17         76.08         63.58         6.82 o
  -2  -2  17         27.06         26.96         5.61 o
  -1  -2  17          0.30         -1.56         3.45 o
   0  -2  17        207.28        218.38        15.05 o
   1  -2  17        232.30        210.27         9.79 o
  -6  -1  17         87.58         83.92         8.83 o
  -5  -1  17        145.45        150.53         8.50 o
  -4  -1  17          0.68          3.71         4.52 o
  -3  -1  17         51.99         71.11         7.12 o
  -2  -1  17        132.24        140.72        10.04 o
  -1  -1  17         73.65         65.67         6.65 o
   0  -1  17         26.37         35.87         5.39 o
   1  -1  17         70.03         68.84         6.60 o
  -6   0  17        100.11        128.93         8.98 o
  -5   0  17         58.05         60.87         6.85 o
  -4   0  17          2.34         -4.21         5.88 o
  -3   0  17          0.56          0.94         5.55 o
  -2   0  17         66.54         77.29         8.02 o
  -1   0  17        190.68        190.83        14.69 o
   0   0  17        104.78        104.85         7.60 o
   1   0  17          1.73         -2.37         4.45 o
  -6   1  17          0.90          2.29         4.48 o
  -5   1  17         34.22         31.10         5.78 o
  -4   1  17         18.87         29.72         6.89 o
  -3   1  17          2.53          0.84         5.60 o
  -2   1  17         23.45         22.17         6.08 o
  -1   1  17          0.19          2.82         4.86 o
   0   1  17         26.06         26.68         6.52 o
   1   1  17         65.31         70.06         7.10 o
  -6   2  17          6.18          0.84         5.63 o
  -5   2  17         11.89         16.15         6.69 o
  -4   2  17         10.97         -0.49         8.37 o
  -3   2  17        224.82        219.84        14.55 o
  -2   2  17         37.39         50.34         7.14 o
  -1   2  17          0.13          5.01         5.51 o
   0   2  17          0.05         -4.85         4.85 o
  -5   3  17          3.66         -5.59         6.78 o
  -4   3  17          3.67         -0.79        11.87 o
  -3   3  17          5.44          9.77         7.19 o
  -2   3  17         82.61         82.81         9.84 o
  -1   3  17         18.59         16.83         6.83 o
  -4   4  17          2.91         -3.43         7.54 o
  -3   4  17         14.63          9.24        10.31 o
  -2   4  17          5.20         -5.87         8.83 o
  -4  -4  18          0.00         -6.70         6.70 o
  -3  -4  18         23.59         35.89         7.26 o
  -2  -4  18         18.87         12.75         6.00 o
  -1  -4  18         58.47         35.26        10.01 o
  -5  -3  18        108.28        112.23        10.44 o
  -4  -3  18         35.66         40.45         7.58 o
  -3  -3  18         73.61         67.85         7.19 o
  -2  -3  18          2.97          0.61         4.11 o
  -1  -3  18        127.97        125.60         9.23 o
   0  -3  18         94.60         94.21         9.37 o
  -5  -2  18        142.12        161.54        10.23 o
  -4  -2  18          0.22          3.44         4.61 o
  -3  -2  18          1.41         -3.56         4.51 o
  -2  -2  18          2.17          6.26         5.01 o
  -1  -2  18         18.54          9.77         5.35 o
   0  -2  18        192.96        210.52        17.60 o
  -5  -1  18         66.95         80.50         7.81 o
  -4  -1  18         23.52         37.52         6.48 o
  -3  -1  18         63.22         70.89         7.38 o
  -2  -1  18          3.10         -0.31         4.47 o
  -1  -1  18          4.37          4.55         5.10 o
   0  -1  18         13.50         31.46         6.45 o
  -5   0  18         63.89         64.65         7.21 o
  -4   0  18         23.42         45.39        11.02 o
  -3   0  18         77.90         71.69         9.07 o
  -2   0  18        340.13        395.88        14.55 o
  -1   0  18         47.16         47.14         8.42 o
   0   0  18         13.45          7.67         5.55 o
  -5   1  18         85.33         81.58        11.38 o
  -4   1  18         45.95         41.68         8.85 o
  -3   1  18          0.73          7.71         8.27 o
  -2   1  18        212.68        191.64        15.38 o
  -1   1  18          3.37          7.67         6.53 o
  -4   2  18        298.54        280.97        27.08 o
  -3   2  18         40.44         35.66         8.14 o
  -2   2  18         16.36         15.55        10.92 o
                                                
